# Supplementary material for: Comparative genomics and metabolomics reveal phytohormone production, nutrient acquisition, and osmotic stress tolerance in Azotobacter chroococcum W5
Source: Front Microbiol. 2025 Jul 22;16:1626016. doi: 10.3389/fmicb.2025.1626016 (PMC12322734; doi:10.3389/fmicb.2025.1626016)
Supplement: Supplementary file 1 [file Table_1.xlsx]

## Sheet: Sheet1
Additional Table 1. Genes in W5 strain related to plant growth-promotion (PGPTs)
genes_list	level1	level2	level3	level4	level5
ppc	DIRECT_EFFECTS	BIO-FERTILIZATION	CARBON_DIOXID_FIXATION	CO2_FIXATION-ALTERNATIVE_PAHTWAYS	CO2_FIXATION-PHOSPHOENOLPYRUVATE_CARBOXYLASE_BIOSYNTHESIS
cooF	DIRECT_EFFECTS	BIO-FERTILIZATION	CARBON_DIOXID_FIXATION	CO2_FIXATION-ALTERNATIVE_PAHTWAYS	CO2_FIXATION-WOOD-LJUNGDAHL_PATHWAY
porE	DIRECT_EFFECTS	BIO-FERTILIZATION	CARBON_DIOXID_FIXATION	CO2_FIXATION-ALTERNATIVE_PAHTWAYS	CO2_FIXATION-WOOD-LJUNGDAHL_PATHWAY
porF	DIRECT_EFFECTS	BIO-FERTILIZATION	CARBON_DIOXID_FIXATION	CO2_FIXATION-ALTERNATIVE_PAHTWAYS	CO2_FIXATION-WOOD-LJUNGDAHL_PATHWAY
cooS	DIRECT_EFFECTS	BIO-FERTILIZATION	CARBON_DIOXID_FIXATION	CO2_FIXATION-ALTERNATIVE_PAHTWAYS	CO2_FIXATION-WOOD-LJUNGDAHL_PATHWAY
acsA	DIRECT_EFFECTS	BIO-FERTILIZATION	CARBON_DIOXID_FIXATION	CO2_FIXATION-ALTERNATIVE_PAHTWAYS	CO2_FIXATION-WOOD-LJUNGDAHL_PATHWAY
cah	DIRECT_EFFECTS	BIO-FERTILIZATION	CARBON_DIOXID_FIXATION	CO2_FIXATION-ALTERNATIVE_PAHTWAYS	PHOTOSYNTHETIC_CO2_FIXATION
cynT	DIRECT_EFFECTS	BIO-FERTILIZATION	CARBON_DIOXID_FIXATION	CO2_FIXATION-ALTERNATIVE_PAHTWAYS	PHOTOSYNTHETIC_CO2_FIXATION
can	DIRECT_EFFECTS	BIO-FERTILIZATION	CARBON_DIOXID_FIXATION	CO2_FIXATION-ALTERNATIVE_PAHTWAYS	PHOTOSYNTHETIC_CO2_FIXATION
cbbR	DIRECT_EFFECTS	BIO-FERTILIZATION	CARBON_DIOXID_FIXATION	CO2_FIXATION-RuBisCo	CO2_FIXATION-RuBisCo_BIOSYNTHESIS_REGULATION
cmpR	DIRECT_EFFECTS	BIO-FERTILIZATION	CARBON_DIOXID_FIXATION	CO2_FIXATION-RuBisCo	CO2_FIXATION-RuBisCo_BIOSYNTHESIS_REGULATION
ndhR	DIRECT_EFFECTS	BIO-FERTILIZATION	CARBON_DIOXID_FIXATION	CO2_FIXATION-RuBisCo	CO2_FIXATION-RuBisCo_BIOSYNTHESIS_REGULATION
hxuB	DIRECT_EFFECTS	BIO-FERTILIZATION	IRON_ACQUISITION	IRON_ACQUISITION-HEMOPHORES	HEMOPHORES-HEME|HEMIN_TRANSPORT
hugZ	DIRECT_EFFECTS	BIO-FERTILIZATION	IRON_ACQUISITION	IRON_ACQUISITION-HEMOPHORES	HEMOPHORES-HEME|HEMIN_UTILISATION
hutZ	DIRECT_EFFECTS	BIO-FERTILIZATION	IRON_ACQUISITION	IRON_ACQUISITION-HEMOPHORES	HEMOPHORES-HEME|HEMIN_UTILISATION
chuZ	DIRECT_EFFECTS	BIO-FERTILIZATION	IRON_ACQUISITION	IRON_ACQUISITION-HEMOPHORES	HEMOPHORES-HEME|HEMIN_UTILISATION
ndh	DIRECT_EFFECTS	BIO-FERTILIZATION	IRON_ACQUISITION	IRON_ACQUISITION-IRON_HOMOEOSTASIS	IRON_HOMEOSTASIS-Fmn|Dmk|Ppl|Ndh|Eet_SYSTEM
nosX	DIRECT_EFFECTS	BIO-FERTILIZATION	IRON_ACQUISITION	IRON_ACQUISITION-IRON_HOMOEOSTASIS	IRON_HOMEOSTASIS-Fmn|Dmk|Ppl|Ndh|Eet_SYSTEM
apbE	DIRECT_EFFECTS	BIO-FERTILIZATION	IRON_ACQUISITION	IRON_ACQUISITION-IRON_HOMOEOSTASIS	IRON_HOMEOSTASIS-Fmn|Dmk|Ppl|Ndh|Eet_SYSTEM
yojL	DIRECT_EFFECTS	BIO-FERTILIZATION	IRON_ACQUISITION	IRON_ACQUISITION-IRON_HOMOEOSTASIS	IRON_HOMEOSTASIS-Fmn|Dmk|Ppl|Ndh|Eet_SYSTEM
fmnB	DIRECT_EFFECTS	BIO-FERTILIZATION	IRON_ACQUISITION	IRON_ACQUISITION-IRON_HOMOEOSTASIS	IRON_HOMEOSTASIS-Fmn|Dmk|Ppl|Ndh|Eet_SYSTEM
coxC	DIRECT_EFFECTS	BIO-FERTILIZATION	IRON_ACQUISITION	IRON_ACQUISITION-IRON_HOMOEOSTASIS	IRON_HOMEOSTASIS-FoxABCD
ctaE	DIRECT_EFFECTS	BIO-FERTILIZATION	IRON_ACQUISITION	IRON_ACQUISITION-IRON_HOMOEOSTASIS	IRON_HOMEOSTASIS-FoxABCD
foxA	DIRECT_EFFECTS	BIO-FERTILIZATION	IRON_ACQUISITION	IRON_ACQUISITION-IRON_HOMOEOSTASIS	IRON_HOMEOSTASIS-FoxABCD
coxA	DIRECT_EFFECTS	BIO-FERTILIZATION	IRON_ACQUISITION	IRON_ACQUISITION-IRON_HOMOEOSTASIS	IRON_HOMEOSTASIS-FoxABCD
ctaD	DIRECT_EFFECTS	BIO-FERTILIZATION	IRON_ACQUISITION	IRON_ACQUISITION-IRON_HOMOEOSTASIS	IRON_HOMEOSTASIS-FoxABCD
foxB	DIRECT_EFFECTS	BIO-FERTILIZATION	IRON_ACQUISITION	IRON_ACQUISITION-IRON_HOMOEOSTASIS	IRON_HOMEOSTASIS-FoxABCD
coxB	DIRECT_EFFECTS	BIO-FERTILIZATION	IRON_ACQUISITION	IRON_ACQUISITION-IRON_HOMOEOSTASIS	IRON_HOMEOSTASIS-FoxABCD
ctaC	DIRECT_EFFECTS	BIO-FERTILIZATION	IRON_ACQUISITION	IRON_ACQUISITION-IRON_HOMOEOSTASIS	IRON_HOMEOSTASIS-FoxABCD
cyaY	DIRECT_EFFECTS	BIO-FERTILIZATION	IRON_ACQUISITION	IRON_ACQUISITION-IRON_HOMOEOSTASIS	IRON_HOMEOSTASIS-RELATED_PROTEINS
fur	DIRECT_EFFECTS	BIO-FERTILIZATION	IRON_ACQUISITION	IRON_ACQUISITION-OTHER_TRANSPORT_SYSTEMS	IRON_ACQUISITION-IRON_UPTAKE_REGULATION
furB	DIRECT_EFFECTS	BIO-FERTILIZATION	IRON_ACQUISITION	IRON_ACQUISITION-OTHER_TRANSPORT_SYSTEMS	IRON_ACQUISITION-IRON_UPTAKE_REGULATION
zur	DIRECT_EFFECTS	BIO-FERTILIZATION	IRON_ACQUISITION	IRON_ACQUISITION-OTHER_TRANSPORT_SYSTEMS	IRON_ACQUISITION-IRON_UPTAKE_REGULATION
pmrA	DIRECT_EFFECTS	BIO-FERTILIZATION	IRON_ACQUISITION	IRON_ACQUISITION-OTHER_TRANSPORT_SYSTEMS	IRON_ACQUISITION-IRON_UPTAKE_REGULATION
pmrB	DIRECT_EFFECTS	BIO-FERTILIZATION	IRON_ACQUISITION	IRON_ACQUISITION-OTHER_TRANSPORT_SYSTEMS	IRON_ACQUISITION-IRON_UPTAKE_REGULATION
prhI	DIRECT_EFFECTS	BIO-FERTILIZATION	IRON_ACQUISITION	IRON_ACQUISITION-OTHER_TRANSPORT_SYSTEMS	IRON_ACQUISITION-IRON_UPTAKE_REGULATION
fecI	DIRECT_EFFECTS	BIO-FERTILIZATION	IRON_ACQUISITION	IRON_ACQUISITION-OTHER_TRANSPORT_SYSTEMS	IRON_ACQUISITION-IRON_UPTAKE_REGULATION
prhR	DIRECT_EFFECTS	BIO-FERTILIZATION	IRON_ACQUISITION	IRON_ACQUISITION-OTHER_TRANSPORT_SYSTEMS	IRON_ACQUISITION-IRON_UPTAKE_REGULATION
fecR	DIRECT_EFFECTS	BIO-FERTILIZATION	IRON_ACQUISITION	IRON_ACQUISITION-OTHER_TRANSPORT_SYSTEMS	IRON_ACQUISITION-IRON_UPTAKE_REGULATION
bfr	DIRECT_EFFECTS	BIO-FERTILIZATION	IRON_ACQUISITION	IRON_ACQUISITION-OTHER_TRANSPORT_SYSTEMS	IRON_ACQUISITION-RELATED_PROTEINS_FERRITIN
fecA	DIRECT_EFFECTS	BIO-FERTILIZATION	IRON_ACQUISITION	IRON_ACQUISITION-OTHER_TRANSPORT_SYSTEMS	IRON_TRANSPORT-CATECHOL_RELATED_FERRIC_CITRATE_TRANSPORT
feuB	DIRECT_EFFECTS	BIO-FERTILIZATION	IRON_ACQUISITION	IRON_ACQUISITION-OTHER_TRANSPORT_SYSTEMS	IRON_TRANSPORT-FeuABC|YusV-TRANSPORT_COMPLEX
feuC	DIRECT_EFFECTS	BIO-FERTILIZATION	IRON_ACQUISITION	IRON_ACQUISITION-OTHER_TRANSPORT_SYSTEMS	IRON_TRANSPORT-FeuABC|YusV-TRANSPORT_COMPLEX
chuU	DIRECT_EFFECTS	BIO-FERTILIZATION	IRON_ACQUISITION	IRON_ACQUISITION-OTHER_TRANSPORT_SYSTEMS	IRON_TRANSPORT-FeuABC|YusV-TRANSPORT_COMPLEX
yfhA	DIRECT_EFFECTS	BIO-FERTILIZATION	IRON_ACQUISITION	IRON_ACQUISITION-OTHER_TRANSPORT_SYSTEMS	IRON_TRANSPORT-FeuABC|YusV-TRANSPORT_COMPLEX
hmuU	DIRECT_EFFECTS	BIO-FERTILIZATION	IRON_ACQUISITION	IRON_ACQUISITION-OTHER_TRANSPORT_SYSTEMS	IRON_TRANSPORT-FeuABC|YusV-TRANSPORT_COMPLEX
ABC_FEV_P	DIRECT_EFFECTS	BIO-FERTILIZATION	IRON_ACQUISITION	IRON_ACQUISITION-OTHER_TRANSPORT_SYSTEMS	IRON_TRANSPORT-FeuABC|YusV-TRANSPORT_COMPLEX
fatC	DIRECT_EFFECTS	BIO-FERTILIZATION	IRON_ACQUISITION	IRON_ACQUISITION-OTHER_TRANSPORT_SYSTEMS	IRON_TRANSPORT-FeuABC|YusV-TRANSPORT_COMPLEX
fatD	DIRECT_EFFECTS	BIO-FERTILIZATION	IRON_ACQUISITION	IRON_ACQUISITION-OTHER_TRANSPORT_SYSTEMS	IRON_TRANSPORT-FeuABC|YusV-TRANSPORT_COMPLEX
yusV	DIRECT_EFFECTS	BIO-FERTILIZATION	IRON_ACQUISITION	IRON_ACQUISITION-OTHER_TRANSPORT_SYSTEMS	IRON_TRANSPORT-FeuABC|YusV-TRANSPORT_COMPLEX
ABC_FEV_A	DIRECT_EFFECTS	BIO-FERTILIZATION	IRON_ACQUISITION	IRON_ACQUISITION-OTHER_TRANSPORT_SYSTEMS	IRON_TRANSPORT-FeuABC|YusV-TRANSPORT_COMPLEX
feuD	DIRECT_EFFECTS	BIO-FERTILIZATION	IRON_ACQUISITION	IRON_ACQUISITION-OTHER_TRANSPORT_SYSTEMS	IRON_TRANSPORT-FeuABC|YusV-TRANSPORT_COMPLEX
hutA	DIRECT_EFFECTS	BIO-FERTILIZATION	IRON_ACQUISITION	IRON_ACQUISITION-OTHER_TRANSPORT_SYSTEMS	IRON_TRANSPORT-IRON_COMPLEX_RECEPTOR
fatA	DIRECT_EFFECTS	BIO-FERTILIZATION	IRON_ACQUISITION	IRON_ACQUISITION-OTHER_TRANSPORT_SYSTEMS	IRON_TRANSPORT-IRON_COMPLEX_RECEPTOR
fct	DIRECT_EFFECTS	BIO-FERTILIZATION	IRON_ACQUISITION	IRON_ACQUISITION-OTHER_TRANSPORT_SYSTEMS	IRON_TRANSPORT-IRON_COMPLEX_RECEPTOR
foxR	DIRECT_EFFECTS	BIO-FERTILIZATION	IRON_ACQUISITION	IRON_ACQUISITION-OTHER_TRANSPORT_SYSTEMS	IRON_TRANSPORT-IRON_COMPLEX_RECEPTOR
afuA	DIRECT_EFFECTS	BIO-FERTILIZATION	IRON_ACQUISITION	IRON_ACQUISITION-OTHER_TRANSPORT_SYSTEMS	IRON_TRANSPORT-IRON_III_TRANSPORT_SYSTEM
fbpA	DIRECT_EFFECTS	BIO-FERTILIZATION	IRON_ACQUISITION	IRON_ACQUISITION-OTHER_TRANSPORT_SYSTEMS	IRON_TRANSPORT-IRON_III_TRANSPORT_SYSTEM
afuB	DIRECT_EFFECTS	BIO-FERTILIZATION	IRON_ACQUISITION	IRON_ACQUISITION-OTHER_TRANSPORT_SYSTEMS	IRON_TRANSPORT-IRON_III_TRANSPORT_SYSTEM
fbpB	DIRECT_EFFECTS	BIO-FERTILIZATION	IRON_ACQUISITION	IRON_ACQUISITION-OTHER_TRANSPORT_SYSTEMS	IRON_TRANSPORT-IRON_III_TRANSPORT_SYSTEM
afuC	DIRECT_EFFECTS	BIO-FERTILIZATION	IRON_ACQUISITION	IRON_ACQUISITION-OTHER_TRANSPORT_SYSTEMS	IRON_TRANSPORT-IRON_III_TRANSPORT_SYSTEM
fbpC	DIRECT_EFFECTS	BIO-FERTILIZATION	IRON_ACQUISITION	IRON_ACQUISITION-OTHER_TRANSPORT_SYSTEMS	IRON_TRANSPORT-IRON_III_TRANSPORT_SYSTEM
feoA	DIRECT_EFFECTS	BIO-FERTILIZATION	IRON_ACQUISITION	IRON_ACQUISITION-OTHER_TRANSPORT_SYSTEMS	IRON_TRANSPORT-IRON_II_TRANSPORT_SYSTEM
feoB	DIRECT_EFFECTS	BIO-FERTILIZATION	IRON_ACQUISITION	IRON_ACQUISITION-OTHER_TRANSPORT_SYSTEMS	IRON_TRANSPORT-IRON_II_TRANSPORT_SYSTEM
feoC	DIRECT_EFFECTS	BIO-FERTILIZATION	IRON_ACQUISITION	IRON_ACQUISITION-OTHER_TRANSPORT_SYSTEMS	IRON_TRANSPORT-IRON_II_TRANSPORT_SYSTEM
fiu	DIRECT_EFFECTS	BIO-FERTILIZATION	IRON_ACQUISITION	IRON_ACQUISITION-OTHER_TRANSPORT_SYSTEMS	IRON_TRANSPORT-OTHER_IRON_BINDING_PROTEINS
bfrD	DIRECT_EFFECTS	BIO-FERTILIZATION	IRON_ACQUISITION	IRON_ACQUISITION-OTHER_TRANSPORT_SYSTEMS	IRON_TRANSPORT-OTHER_IRON_BINDING_PROTEINS
butB	DIRECT_EFFECTS	BIO-FERTILIZATION	IRON_ACQUISITION	IRON_ACQUISITION-OTHER_TRANSPORT_SYSTEMS	IRON_TRANSPORT-VITAMIN_B12_RELATED_FERROUS_UPTAKE
exbD	DIRECT_EFFECTS	BIO-FERTILIZATION	IRON_ACQUISITION	IRON_ACQUISITION-OTHER_TRANSPORT_SYSTEMS	IRON_TRANSPORT-VITAMIN_B12_RELATED_FERROUS_UPTAKE
tonB	DIRECT_EFFECTS	BIO-FERTILIZATION	IRON_ACQUISITION	IRON_ACQUISITION-OTHER_TRANSPORT_SYSTEMS	IRON_TRANSPORT-VITAMIN_B12_RELATED_FERROUS_UPTAKE
acsD	DIRECT_EFFECTS	BIO-FERTILIZATION	IRON_ACQUISITION	IRON_ACQUISITION-SIDEROPHORES	SIDEROPHORES-ACHROMOBACTIN_METABOLISM
speC	DIRECT_EFFECTS	BIO-FERTILIZATION	IRON_ACQUISITION	IRON_ACQUISITION-SIDEROPHORES	SIDEROPHORES-ALCALIGIN_METABOLISM
speF	DIRECT_EFFECTS	BIO-FERTILIZATION	IRON_ACQUISITION	IRON_ACQUISITION-SIDEROPHORES	SIDEROPHORES-ALCALIGIN_METABOLISM
ODC1	DIRECT_EFFECTS	BIO-FERTILIZATION	IRON_ACQUISITION	IRON_ACQUISITION-SIDEROPHORES	SIDEROPHORES-ALCALIGIN_METABOLISM
pfeR	DIRECT_EFFECTS	BIO-FERTILIZATION	IRON_ACQUISITION	IRON_ACQUISITION-SIDEROPHORES	SIDEROPHORES-ENTEROBACTIN|ENTEROCHELIN_METABOLISM
pirR	DIRECT_EFFECTS	BIO-FERTILIZATION	IRON_ACQUISITION	IRON_ACQUISITION-SIDEROPHORES	SIDEROPHORES-ENTEROBACTIN|ENTEROCHELIN_METABOLISM
pfeS	DIRECT_EFFECTS	BIO-FERTILIZATION	IRON_ACQUISITION	IRON_ACQUISITION-SIDEROPHORES	SIDEROPHORES-ENTEROBACTIN|ENTEROCHELIN_METABOLISM
pirS	DIRECT_EFFECTS	BIO-FERTILIZATION	IRON_ACQUISITION	IRON_ACQUISITION-SIDEROPHORES	SIDEROPHORES-ENTEROBACTIN|ENTEROCHELIN_METABOLISM
acrA	DIRECT_EFFECTS	BIO-FERTILIZATION	IRON_ACQUISITION	IRON_ACQUISITION-SIDEROPHORES	SIDEROPHORES-ENTEROBACTIN|ENTEROCHELIN_TRANSPORT
lir	DIRECT_EFFECTS	BIO-FERTILIZATION	IRON_ACQUISITION	IRON_ACQUISITION-SIDEROPHORES	SIDEROPHORES-ENTEROBACTIN|ENTEROCHELIN_TRANSPORT
mtcA	DIRECT_EFFECTS	BIO-FERTILIZATION	IRON_ACQUISITION	IRON_ACQUISITION-SIDEROPHORES	SIDEROPHORES-ENTEROBACTIN|ENTEROCHELIN_TRANSPORT
mexA	DIRECT_EFFECTS	BIO-FERTILIZATION	IRON_ACQUISITION	IRON_ACQUISITION-SIDEROPHORES	SIDEROPHORES-ENTEROBACTIN|ENTEROCHELIN_TRANSPORT
adeI	DIRECT_EFFECTS	BIO-FERTILIZATION	IRON_ACQUISITION	IRON_ACQUISITION-SIDEROPHORES	SIDEROPHORES-ENTEROBACTIN|ENTEROCHELIN_TRANSPORT
smeD	DIRECT_EFFECTS	BIO-FERTILIZATION	IRON_ACQUISITION	IRON_ACQUISITION-SIDEROPHORES	SIDEROPHORES-ENTEROBACTIN|ENTEROCHELIN_TRANSPORT
mtrC	DIRECT_EFFECTS	BIO-FERTILIZATION	IRON_ACQUISITION	IRON_ACQUISITION-SIDEROPHORES	SIDEROPHORES-ENTEROBACTIN|ENTEROCHELIN_TRANSPORT
cmeA	DIRECT_EFFECTS	BIO-FERTILIZATION	IRON_ACQUISITION	IRON_ACQUISITION-SIDEROPHORES	SIDEROPHORES-ENTEROBACTIN|ENTEROCHELIN_TRANSPORT
acrB	DIRECT_EFFECTS	BIO-FERTILIZATION	IRON_ACQUISITION	IRON_ACQUISITION-SIDEROPHORES	SIDEROPHORES-ENTEROBACTIN|ENTEROCHELIN_TRANSPORT
acrE	DIRECT_EFFECTS	BIO-FERTILIZATION	IRON_ACQUISITION	IRON_ACQUISITION-SIDEROPHORES	SIDEROPHORES-ENTEROBACTIN|ENTEROCHELIN_TRANSPORT
mexB	DIRECT_EFFECTS	BIO-FERTILIZATION	IRON_ACQUISITION	IRON_ACQUISITION-SIDEROPHORES	SIDEROPHORES-ENTEROBACTIN|ENTEROCHELIN_TRANSPORT
adeJ	DIRECT_EFFECTS	BIO-FERTILIZATION	IRON_ACQUISITION	IRON_ACQUISITION-SIDEROPHORES	SIDEROPHORES-ENTEROBACTIN|ENTEROCHELIN_TRANSPORT
smeE	DIRECT_EFFECTS	BIO-FERTILIZATION	IRON_ACQUISITION	IRON_ACQUISITION-SIDEROPHORES	SIDEROPHORES-ENTEROBACTIN|ENTEROCHELIN_TRANSPORT
mtrD	DIRECT_EFFECTS	BIO-FERTILIZATION	IRON_ACQUISITION	IRON_ACQUISITION-SIDEROPHORES	SIDEROPHORES-ENTEROBACTIN|ENTEROCHELIN_TRANSPORT
cmeB	DIRECT_EFFECTS	BIO-FERTILIZATION	IRON_ACQUISITION	IRON_ACQUISITION-SIDEROPHORES	SIDEROPHORES-ENTEROBACTIN|ENTEROCHELIN_TRANSPORT
entS	DIRECT_EFFECTS	BIO-FERTILIZATION	IRON_ACQUISITION	IRON_ACQUISITION-SIDEROPHORES	SIDEROPHORES-ENTEROBACTIN|ENTEROCHELIN_TRANSPORT
ybdA	DIRECT_EFFECTS	BIO-FERTILIZATION	IRON_ACQUISITION	IRON_ACQUISITION-SIDEROPHORES	SIDEROPHORES-ENTEROBACTIN|ENTEROCHELIN_TRANSPORT
cbsS	DIRECT_EFFECTS	BIO-FERTILIZATION	IRON_ACQUISITION	IRON_ACQUISITION-SIDEROPHORES	SIDEROPHORES-ENTEROBACTIN|ENTEROCHELIN_TRANSPORT
entD	DIRECT_EFFECTS	BIO-FERTILIZATION	IRON_ACQUISITION	IRON_ACQUISITION-SIDEROPHORES	SIDEROPHORES-ENTEROBACTIN|ENTEROCHELIN|ACINETOBACTIN|ANGUIBACTIN|CHRYSOBACTIN_METABOLISM
basI	DIRECT_EFFECTS	BIO-FERTILIZATION	IRON_ACQUISITION	IRON_ACQUISITION-SIDEROPHORES	SIDEROPHORES-ENTEROBACTIN|ENTEROCHELIN|ACINETOBACTIN|ANGUIBACTIN|CHRYSOBACTIN_METABOLISM
angD	DIRECT_EFFECTS	BIO-FERTILIZATION	IRON_ACQUISITION	IRON_ACQUISITION-SIDEROPHORES	SIDEROPHORES-ENTEROBACTIN|ENTEROCHELIN|ACINETOBACTIN|ANGUIBACTIN|CHRYSOBACTIN_METABOLISM
cbsD	DIRECT_EFFECTS	BIO-FERTILIZATION	IRON_ACQUISITION	IRON_ACQUISITION-SIDEROPHORES	SIDEROPHORES-ENTEROBACTIN|ENTEROCHELIN|ACINETOBACTIN|ANGUIBACTIN|CHRYSOBACTIN_METABOLISM
cbsE	DIRECT_EFFECTS	BIO-FERTILIZATION	IRON_ACQUISITION	IRON_ACQUISITION-SIDEROPHORES	SIDEROPHORES-ENTEROBACTIN|ENTEROCHELIN|ACINETOBACTIN|ANGUIBACTIN|CHRYSOBACTIN_METABOLISM
aebD	DIRECT_EFFECTS	BIO-FERTILIZATION	IRON_ACQUISITION	IRON_ACQUISITION-SIDEROPHORES	SIDEROPHORES-ENTEROBACTIN|ENTEROCHELIN|ACINETOBACTIN|ANGUIBACTIN|CHRYSOBACTIN_METABOLISM
fhuC	DIRECT_EFFECTS	BIO-FERTILIZATION	IRON_ACQUISITION	IRON_ACQUISITION-SIDEROPHORES	SIDEROPHORES-FERRICHROME|FERRIOXAMINE_TRANSPORT
mbaE	DIRECT_EFFECTS	BIO-FERTILIZATION	IRON_ACQUISITION	IRON_ACQUISITION-SIDEROPHORES	SIDEROPHORES-MALLEOBACTIN_METABOLISM
mbaF	DIRECT_EFFECTS	BIO-FERTILIZATION	IRON_ACQUISITION	IRON_ACQUISITION-SIDEROPHORES	SIDEROPHORES-MALLEOBACTIN_METABOLISM
mbtH	DIRECT_EFFECTS	BIO-FERTILIZATION	IRON_ACQUISITION	IRON_ACQUISITION-SIDEROPHORES	SIDEROPHORES-MYCOBACTIN_BIOSYNTHESIS
nocI	DIRECT_EFFECTS	BIO-FERTILIZATION	IRON_ACQUISITION	IRON_ACQUISITION-SIDEROPHORES	SIDEROPHORES-MYCOBACTIN_BIOSYNTHESIS
pvdA	DIRECT_EFFECTS	BIO-FERTILIZATION	IRON_ACQUISITION	IRON_ACQUISITION-SIDEROPHORES	SIDEROPHORES-PYOVERDIN_BIOSYNTHESIS
pvdQ	DIRECT_EFFECTS	BIO-FERTILIZATION	IRON_ACQUISITION	IRON_ACQUISITION-SIDEROPHORES	SIDEROPHORES-PYOVERDIN_BIOSYNTHESIS
pvdE	DIRECT_EFFECTS	BIO-FERTILIZATION	IRON_ACQUISITION	IRON_ACQUISITION-SIDEROPHORES	SIDEROPHORES-PYOVERDIN_TRANSPORT
fepA	DIRECT_EFFECTS	BIO-FERTILIZATION	IRON_ACQUISITION	IRON_ACQUISITION-SIDEROPHORES	SIDEROPHORES-SALMOCHELIN_TRANSPORT
pfeA	DIRECT_EFFECTS	BIO-FERTILIZATION	IRON_ACQUISITION	IRON_ACQUISITION-SIDEROPHORES	SIDEROPHORES-SALMOCHELIN_TRANSPORT
iroN	DIRECT_EFFECTS	BIO-FERTILIZATION	IRON_ACQUISITION	IRON_ACQUISITION-SIDEROPHORES	SIDEROPHORES-SALMOCHELIN_TRANSPORT
pirA	DIRECT_EFFECTS	BIO-FERTILIZATION	IRON_ACQUISITION	IRON_ACQUISITION-SIDEROPHORES	SIDEROPHORES-SALMOCHELIN_TRANSPORT
sbnH	DIRECT_EFFECTS	BIO-FERTILIZATION	IRON_ACQUISITION	IRON_ACQUISITION-SIDEROPHORES	SIDEROPHORES-STAPHYLOFERRIN_B_BIOSYNTHESIS
irp1	DIRECT_EFFECTS	BIO-FERTILIZATION	IRON_ACQUISITION	IRON_ACQUISITION-SIDEROPHORES	SIDEROPHORES-YERSINIABACTIN_METABOLISM
macA	DIRECT_EFFECTS	BIO-FERTILIZATION	IRON_ACQUISITION	IRON_ACQUISITION-SIDEROPHORES	SIDEROPHORE_EXPORT_SYSTEMS
pvdR	DIRECT_EFFECTS	BIO-FERTILIZATION	IRON_ACQUISITION	IRON_ACQUISITION-SIDEROPHORES	SIDEROPHORE_EXPORT_SYSTEMS
mdtA	DIRECT_EFFECTS	BIO-FERTILIZATION	IRON_ACQUISITION	IRON_ACQUISITION-SIDEROPHORES	SIDEROPHORE_EXPORT_SYSTEMS
mdtB	DIRECT_EFFECTS	BIO-FERTILIZATION	IRON_ACQUISITION	IRON_ACQUISITION-SIDEROPHORES	SIDEROPHORE_EXPORT_SYSTEMS
mdtC	DIRECT_EFFECTS	BIO-FERTILIZATION	IRON_ACQUISITION	IRON_ACQUISITION-SIDEROPHORES	SIDEROPHORE_EXPORT_SYSTEMS
tolC	DIRECT_EFFECTS	BIO-FERTILIZATION	IRON_ACQUISITION	IRON_ACQUISITION-SIDEROPHORES	SIDEROPHORE_EXPORT_SYSTEMS
ymfE	DIRECT_EFFECTS	BIO-FERTILIZATION	IRON_ACQUISITION	IRON_ACQUISITION-SIDEROPHORES	SIDEROPHORE_EXPORT_SYSTEMS
alc	DIRECT_EFFECTS	BIO-FERTILIZATION	NITROGEN_ACQUISITION	N-AQUISITION-ALLANTOIN_USAGE	N-AQUISITION-ALLANTOIN_METABOLISM
allR	DIRECT_EFFECTS	BIO-FERTILIZATION	NITROGEN_ACQUISITION	N-AQUISITION-ALLANTOIN_USAGE	N-AQUISITION-ALLANTOIN_METABOLISM
nitA	DIRECT_EFFECTS	BIO-FERTILIZATION	NITROGEN_ACQUISITION	N-AQUISITION-AMMONIUM_ASSIMILATION_USAGE	N-AQUISITION-AMMONIUM_METABOLISM
nitB	DIRECT_EFFECTS	BIO-FERTILIZATION	NITROGEN_ACQUISITION	N-AQUISITION-AMMONIUM_ASSIMILATION_USAGE	N-AQUISITION-AMMONIUM_METABOLISM
nitR	DIRECT_EFFECTS	BIO-FERTILIZATION	NITROGEN_ACQUISITION	N-AQUISITION-AMMONIUM_ASSIMILATION_USAGE	N-AQUISITION-AMMONIUM_METABOLISM
nit1	DIRECT_EFFECTS	BIO-FERTILIZATION	NITROGEN_ACQUISITION	N-AQUISITION-AMMONIUM_ASSIMILATION_USAGE	N-AQUISITION-AMMONIUM_METABOLISM
exoR	DIRECT_EFFECTS	BIO-FERTILIZATION	NITROGEN_ACQUISITION	N-AQUISITION-AMMONIUM_ASSIMILATION_USAGE	N-AQUISITION-AMMONIUM_STARVATiON_RESPONSE
amtB	DIRECT_EFFECTS	BIO-FERTILIZATION	NITROGEN_ACQUISITION	N-AQUISITION-AMMONIUM_ASSIMILATION_USAGE	N-AQUISITION-AMMONIUM_TRANSPORT
ybaG	DIRECT_EFFECTS	BIO-FERTILIZATION	NITROGEN_ACQUISITION	N-AQUISITION-AMMONIUM_ASSIMILATION_USAGE	N-AQUISITION-AMMONIUM_TRANSPORT
amt	DIRECT_EFFECTS	BIO-FERTILIZATION	NITROGEN_ACQUISITION	N-AQUISITION-AMMONIUM_ASSIMILATION_USAGE	N-AQUISITION-AMMONIUM_TRANSPORT
aspQ	DIRECT_EFFECTS	BIO-FERTILIZATION	NITROGEN_ACQUISITION	N-AQUISITION-AMMONIUM_ASSIMILATION_USAGE	N-AQUISITION-GLUTAMATE|GLUTAMINE_METABOLISM
asnA	DIRECT_EFFECTS	BIO-FERTILIZATION	NITROGEN_ACQUISITION	N-AQUISITION-AMMONIUM_ASSIMILATION_USAGE	N-AQUISITION-GLUTAMATE|GLUTAMINE_METABOLISM
asnB	DIRECT_EFFECTS	BIO-FERTILIZATION	NITROGEN_ACQUISITION	N-AQUISITION-AMMONIUM_ASSIMILATION_USAGE	N-AQUISITION-GLUTAMATE|GLUTAMINE_METABOLISM
fixN	DIRECT_EFFECTS	BIO-FERTILIZATION	NITROGEN_ACQUISITION	N-AQUISITION-ATMOSHPHERIC_NITROGEN_FIXATION	CBB3-TYPE_CYTOCHROME_C_OXIDASE
ccoN	DIRECT_EFFECTS	BIO-FERTILIZATION	NITROGEN_ACQUISITION	N-AQUISITION-ATMOSHPHERIC_NITROGEN_FIXATION	CBB3-TYPE_CYTOCHROME_C_OXIDASE
fixO	DIRECT_EFFECTS	BIO-FERTILIZATION	NITROGEN_ACQUISITION	N-AQUISITION-ATMOSHPHERIC_NITROGEN_FIXATION	CBB3-TYPE_CYTOCHROME_C_OXIDASE
ccoO	DIRECT_EFFECTS	BIO-FERTILIZATION	NITROGEN_ACQUISITION	N-AQUISITION-ATMOSHPHERIC_NITROGEN_FIXATION	CBB3-TYPE_CYTOCHROME_C_OXIDASE
fixP	DIRECT_EFFECTS	BIO-FERTILIZATION	NITROGEN_ACQUISITION	N-AQUISITION-ATMOSHPHERIC_NITROGEN_FIXATION	CBB3-TYPE_CYTOCHROME_C_OXIDASE
ccoP	DIRECT_EFFECTS	BIO-FERTILIZATION	NITROGEN_ACQUISITION	N-AQUISITION-ATMOSHPHERIC_NITROGEN_FIXATION	CBB3-TYPE_CYTOCHROME_C_OXIDASE
hupC	DIRECT_EFFECTS	BIO-FERTILIZATION	NITROGEN_ACQUISITION	N-AQUISITION-ATMOSHPHERIC_NITROGEN_FIXATION	N-FIX-HYDROGENASE_BIOSYNTHESIS
hyaC	DIRECT_EFFECTS	BIO-FERTILIZATION	NITROGEN_ACQUISITION	N-AQUISITION-ATMOSHPHERIC_NITROGEN_FIXATION	N-FIX-HYDROGENASE_BIOSYNTHESIS
hupL	DIRECT_EFFECTS	BIO-FERTILIZATION	NITROGEN_ACQUISITION	N-AQUISITION-ATMOSHPHERIC_NITROGEN_FIXATION	N-FIX-HYDROGENASE_BIOSYNTHESIS
hyaB	DIRECT_EFFECTS	BIO-FERTILIZATION	NITROGEN_ACQUISITION	N-AQUISITION-ATMOSHPHERIC_NITROGEN_FIXATION	N-FIX-HYDROGENASE_BIOSYNTHESIS
hybC	DIRECT_EFFECTS	BIO-FERTILIZATION	NITROGEN_ACQUISITION	N-AQUISITION-ATMOSHPHERIC_NITROGEN_FIXATION	N-FIX-HYDROGENASE_BIOSYNTHESIS
hupS	DIRECT_EFFECTS	BIO-FERTILIZATION	NITROGEN_ACQUISITION	N-AQUISITION-ATMOSHPHERIC_NITROGEN_FIXATION	N-FIX-HYDROGENASE_BIOSYNTHESIS
hyaA	DIRECT_EFFECTS	BIO-FERTILIZATION	NITROGEN_ACQUISITION	N-AQUISITION-ATMOSHPHERIC_NITROGEN_FIXATION	N-FIX-HYDROGENASE_BIOSYNTHESIS
hybO	DIRECT_EFFECTS	BIO-FERTILIZATION	NITROGEN_ACQUISITION	N-AQUISITION-ATMOSHPHERIC_NITROGEN_FIXATION	N-FIX-HYDROGENASE_BIOSYNTHESIS
hupV	DIRECT_EFFECTS	BIO-FERTILIZATION	NITROGEN_ACQUISITION	N-AQUISITION-ATMOSHPHERIC_NITROGEN_FIXATION	N-FIX-HYDROGENASE_BIOSYNTHESIS
hupK	DIRECT_EFFECTS	BIO-FERTILIZATION	NITROGEN_ACQUISITION	N-AQUISITION-ATMOSHPHERIC_NITROGEN_FIXATION	N-FIX-HYDROGENASE_BIOSYNTHESIS
hypA	DIRECT_EFFECTS	BIO-FERTILIZATION	NITROGEN_ACQUISITION	N-AQUISITION-ATMOSHPHERIC_NITROGEN_FIXATION	N-FIX-HYDROGENASE_BIOSYNTHESIS
hybF	DIRECT_EFFECTS	BIO-FERTILIZATION	NITROGEN_ACQUISITION	N-AQUISITION-ATMOSHPHERIC_NITROGEN_FIXATION	N-FIX-HYDROGENASE_BIOSYNTHESIS
hypB	DIRECT_EFFECTS	BIO-FERTILIZATION	NITROGEN_ACQUISITION	N-AQUISITION-ATMOSHPHERIC_NITROGEN_FIXATION	N-FIX-HYDROGENASE_BIOSYNTHESIS
hupJ	DIRECT_EFFECTS	BIO-FERTILIZATION	NITROGEN_ACQUISITION	N-AQUISITION-ATMOSHPHERIC_NITROGEN_FIXATION	N-FIX-HYDROGENASE_BIOSYNTHESIS
hypC	DIRECT_EFFECTS	BIO-FERTILIZATION	NITROGEN_ACQUISITION	N-AQUISITION-ATMOSHPHERIC_NITROGEN_FIXATION	N-FIX-HYDROGENASE_BIOSYNTHESIS
hupF	DIRECT_EFFECTS	BIO-FERTILIZATION	NITROGEN_ACQUISITION	N-AQUISITION-ATMOSHPHERIC_NITROGEN_FIXATION	N-FIX-HYDROGENASE_BIOSYNTHESIS
hypD	DIRECT_EFFECTS	BIO-FERTILIZATION	NITROGEN_ACQUISITION	N-AQUISITION-ATMOSHPHERIC_NITROGEN_FIXATION	N-FIX-HYDROGENASE_BIOSYNTHESIS
hypE	DIRECT_EFFECTS	BIO-FERTILIZATION	NITROGEN_ACQUISITION	N-AQUISITION-ATMOSHPHERIC_NITROGEN_FIXATION	N-FIX-HYDROGENASE_BIOSYNTHESIS
hypF	DIRECT_EFFECTS	BIO-FERTILIZATION	NITROGEN_ACQUISITION	N-AQUISITION-ATMOSHPHERIC_NITROGEN_FIXATION	N-FIX-HYDROGENASE_BIOSYNTHESIS
fixJ	DIRECT_EFFECTS	BIO-FERTILIZATION	NITROGEN_ACQUISITION	N-AQUISITION-ATMOSHPHERIC_NITROGEN_FIXATION	N-FIX-OTHER_NITROGEN_FIXATION_REGULATORS
fixL	DIRECT_EFFECTS	BIO-FERTILIZATION	NITROGEN_ACQUISITION	N-AQUISITION-ATMOSHPHERIC_NITROGEN_FIXATION	N-FIX-OTHER_NITROGEN_FIXATION_REGULATORS
ptsN	DIRECT_EFFECTS	BIO-FERTILIZATION	NITROGEN_ACQUISITION	N-AQUISITION-ATMOSHPHERIC_NITROGEN_FIXATION	N-FIX-OTHER_NITROGEN_FIXATION_REGULATORS
nasR	DIRECT_EFFECTS	BIO-FERTILIZATION	NITROGEN_ACQUISITION	N-AQUISITION-DENITRIFICATION|NITRATE_USAGE	DENITRIFICATION-NITRATE_REDUCTION
nasT	DIRECT_EFFECTS	BIO-FERTILIZATION	NITROGEN_ACQUISITION	N-AQUISITION-DENITRIFICATION|NITRATE_USAGE	DENITRIFICATION-NITRATE_REDUCTION
nasS	DIRECT_EFFECTS	BIO-FERTILIZATION	NITROGEN_ACQUISITION	N-AQUISITION-DENITRIFICATION|NITRATE_USAGE	DENITRIFICATION-NITRATE_REDUCTION
nfrA1	DIRECT_EFFECTS	BIO-FERTILIZATION	NITROGEN_ACQUISITION	N-AQUISITION-DENITRIFICATION|NITRATE_USAGE	DENITRIFICATION-NITRATE_REDUCTION
ywcG	DIRECT_EFFECTS	BIO-FERTILIZATION	NITROGEN_ACQUISITION	N-AQUISITION-DENITRIFICATION|NITRATE_USAGE	DENITRIFICATION-NITRATE_REDUCTION
fnr	DIRECT_EFFECTS	BIO-FERTILIZATION	NITROGEN_ACQUISITION	N-AQUISITION-DENITRIFICATION|NITRATE_USAGE	DENITRIFICATION-NITRATE|NITRITE_SENSING
regA	DIRECT_EFFECTS	BIO-FERTILIZATION	NITROGEN_ACQUISITION	N-AQUISITION-DENITRIFICATION|NITRATE_USAGE	DENITRIFICATION-NITRATE|NITRITE_SENSING
regR	DIRECT_EFFECTS	BIO-FERTILIZATION	NITROGEN_ACQUISITION	N-AQUISITION-DENITRIFICATION|NITRATE_USAGE	DENITRIFICATION-NITRATE|NITRITE_SENSING
actR	DIRECT_EFFECTS	BIO-FERTILIZATION	NITROGEN_ACQUISITION	N-AQUISITION-DENITRIFICATION|NITRATE_USAGE	DENITRIFICATION-NITRATE|NITRITE_SENSING
regB	DIRECT_EFFECTS	BIO-FERTILIZATION	NITROGEN_ACQUISITION	N-AQUISITION-DENITRIFICATION|NITRATE_USAGE	DENITRIFICATION-NITRATE|NITRITE_SENSING
regS	DIRECT_EFFECTS	BIO-FERTILIZATION	NITROGEN_ACQUISITION	N-AQUISITION-DENITRIFICATION|NITRATE_USAGE	DENITRIFICATION-NITRATE|NITRITE_SENSING
actS	DIRECT_EFFECTS	BIO-FERTILIZATION	NITROGEN_ACQUISITION	N-AQUISITION-DENITRIFICATION|NITRATE_USAGE	DENITRIFICATION-NITRATE|NITRITE_SENSING
eutB	DIRECT_EFFECTS	BIO-FERTILIZATION	NITROGEN_ACQUISITION	N-AQUISITION-ETHANOLAMINE_USAGE	N-AQUISITION-ETHANOLAMINE_DEGRADATION
eutC	DIRECT_EFFECTS	BIO-FERTILIZATION	NITROGEN_ACQUISITION	N-AQUISITION-ETHANOLAMINE_USAGE	N-AQUISITION-ETHANOLAMINE_DEGRADATION
fdnG	DIRECT_EFFECTS	BIO-FERTILIZATION	NITROGEN_ACQUISITION	N-AQUISITION-REGULATION	FUMARATE_BASED_NITROGENASE_REGULATION
frdA	DIRECT_EFFECTS	BIO-FERTILIZATION	NITROGEN_ACQUISITION	N-AQUISITION-REGULATION	FUMARATE_BASED_NITROGENASE_REGULATION
acoR	DIRECT_EFFECTS	BIO-FERTILIZATION	NITROGEN_ACQUISITION	N-AQUISITION-REGULATION	NITROGEN_REGULATING_FUNCTIONS
fixA	DIRECT_EFFECTS	BIO-FERTILIZATION	NITROGEN_ACQUISITION	N-AQUISITION-REGULATION	NITROGEN_REGULATING_FUNCTIONS
etfB	DIRECT_EFFECTS	BIO-FERTILIZATION	NITROGEN_ACQUISITION	N-AQUISITION-REGULATION	NITROGEN_REGULATING_FUNCTIONS
fixB	DIRECT_EFFECTS	BIO-FERTILIZATION	NITROGEN_ACQUISITION	N-AQUISITION-REGULATION	NITROGEN_REGULATING_FUNCTIONS
etfA	DIRECT_EFFECTS	BIO-FERTILIZATION	NITROGEN_ACQUISITION	N-AQUISITION-REGULATION	NITROGEN_REGULATING_FUNCTIONS
fixC	DIRECT_EFFECTS	BIO-FERTILIZATION	NITROGEN_ACQUISITION	N-AQUISITION-REGULATION	NITROGEN_REGULATING_FUNCTIONS
ABC_SN_A	DIRECT_EFFECTS	BIO-FERTILIZATION	NITROGEN_ACQUISITION	N-AQUISITION-RELATED_FUNCTIONS	N-AQUISITION-NitT|TauT_FAMILY_TRANSPORTER
ytlC	DIRECT_EFFECTS	BIO-FERTILIZATION	NITROGEN_ACQUISITION	N-AQUISITION-RELATED_FUNCTIONS	N-AQUISITION-NitT|TauT_FAMILY_TRANSPORTER
ABC_SN_P	DIRECT_EFFECTS	BIO-FERTILIZATION	NITROGEN_ACQUISITION	N-AQUISITION-RELATED_FUNCTIONS	N-AQUISITION-NitT|TauT_FAMILY_TRANSPORTER
tgnR	DIRECT_EFFECTS	BIO-FERTILIZATION	NITROGEN_ACQUISITION	N-AQUISITION-TRIGONELLINE_USAGE	N-AQUISITION-TRIGONELLINE_METABOLISM
aceE	DIRECT_EFFECTS	BIO-FERTILIZATION	PHOSPHATE_SOLUBILIZATION	P-SOLUBILISATION-ORGANIC_ACID_METABOLISM	P-SOLUBILISATION-ACETIC_ACID_BIOSYNTHESIS
ackA	DIRECT_EFFECTS	BIO-FERTILIZATION	PHOSPHATE_SOLUBILIZATION	P-SOLUBILISATION-ORGANIC_ACID_METABOLISM	P-SOLUBILISATION-ACETIC_ACID_BIOSYNTHESIS
acyP	DIRECT_EFFECTS	BIO-FERTILIZATION	PHOSPHATE_SOLUBILIZATION	P-SOLUBILISATION-ORGANIC_ACID_METABOLISM	P-SOLUBILISATION-ACETIC_ACID_BIOSYNTHESIS
yccX	DIRECT_EFFECTS	BIO-FERTILIZATION	PHOSPHATE_SOLUBILIZATION	P-SOLUBILISATION-ORGANIC_ACID_METABOLISM	P-SOLUBILISATION-ACETIC_ACID_BIOSYNTHESIS
actP	DIRECT_EFFECTS	BIO-FERTILIZATION	PHOSPHATE_SOLUBILIZATION	P-SOLUBILISATION-ORGANIC_ACID_METABOLISM	P-SOLUBILISATION-ACETIC_ACID_TRANSPORT
prpF	DIRECT_EFFECTS	BIO-FERTILIZATION	PHOSPHATE_SOLUBILIZATION	P-SOLUBILISATION-ORGANIC_ACID_METABOLISM	P-SOLUBILISATION-ACONITIC_ACID_BIOSYNTHESIS
tesA	DIRECT_EFFECTS	BIO-FERTILIZATION	PHOSPHATE_SOLUBILIZATION	P-SOLUBILISATION-ORGANIC_ACID_METABOLISM	P-SOLUBILISATION-BUTYRIC_ACID_BIOSYNTHESIS
tesB	DIRECT_EFFECTS	BIO-FERTILIZATION	PHOSPHATE_SOLUBILIZATION	P-SOLUBILISATION-ORGANIC_ACID_METABOLISM	P-SOLUBILISATION-BUTYRIC_ACID_BIOSYNTHESIS
ybgC	DIRECT_EFFECTS	BIO-FERTILIZATION	PHOSPHATE_SOLUBILIZATION	P-SOLUBILISATION-ORGANIC_ACID_METABOLISM	P-SOLUBILISATION-BUTYRIC_ACID_BIOSYNTHESIS
yciA	DIRECT_EFFECTS	BIO-FERTILIZATION	PHOSPHATE_SOLUBILIZATION	P-SOLUBILISATION-ORGANIC_ACID_METABOLISM	P-SOLUBILISATION-BUTYRIC_ACID_BIOSYNTHESIS
prpC	DIRECT_EFFECTS	BIO-FERTILIZATION	PHOSPHATE_SOLUBILIZATION	P-SOLUBILISATION-ORGANIC_ACID_METABOLISM	P-SOLUBILISATION-CITRIC_ACID_BIOSYNTHESIS
TC_CITMHS	DIRECT_EFFECTS	BIO-FERTILIZATION	PHOSPHATE_SOLUBILIZATION	P-SOLUBILISATION-ORGANIC_ACID_METABOLISM	P-SOLUBILISATION-CITRIC_ACID_TRANSPORT
CitMHS_family	DIRECT_EFFECTS	BIO-FERTILIZATION	PHOSPHATE_SOLUBILIZATION	P-SOLUBILISATION-ORGANIC_ACID_METABOLISM	P-SOLUBILISATION-CITRIC_ACID_TRANSPORT
citN	DIRECT_EFFECTS	BIO-FERTILIZATION	PHOSPHATE_SOLUBILIZATION	P-SOLUBILISATION-ORGANIC_ACID_METABOLISM	P-SOLUBILISATION-CITRIC_ACID_TRANSPORT
frc	DIRECT_EFFECTS	BIO-FERTILIZATION	PHOSPHATE_SOLUBILIZATION	P-SOLUBILISATION-ORGANIC_ACID_METABOLISM	P-SOLUBILISATION-FORMIC_ACID_BIOSYNTHESIS
yfdW	DIRECT_EFFECTS	BIO-FERTILIZATION	PHOSPHATE_SOLUBILIZATION	P-SOLUBILISATION-ORGANIC_ACID_METABOLISM	P-SOLUBILISATION-FORMIC_ACID_BIOSYNTHESIS
frmB	DIRECT_EFFECTS	BIO-FERTILIZATION	PHOSPHATE_SOLUBILIZATION	P-SOLUBILISATION-ORGANIC_ACID_METABOLISM	P-SOLUBILISATION-FORMIC_ACID_BIOSYNTHESIS
fghA	DIRECT_EFFECTS	BIO-FERTILIZATION	PHOSPHATE_SOLUBILIZATION	P-SOLUBILISATION-ORGANIC_ACID_METABOLISM	P-SOLUBILISATION-FORMIC_ACID_BIOSYNTHESIS
fahA	DIRECT_EFFECTS	BIO-FERTILIZATION	PHOSPHATE_SOLUBILIZATION	P-SOLUBILISATION-ORGANIC_ACID_METABOLISM	P-SOLUBILISATION-FUMARIC_ACID_BIOSYNTHESIS
ycgM	DIRECT_EFFECTS	BIO-FERTILIZATION	PHOSPHATE_SOLUBILIZATION	P-SOLUBILISATION-ORGANIC_ACID_METABOLISM	P-SOLUBILISATION-FUMARIC_ACID_BIOSYNTHESIS
dctA	DIRECT_EFFECTS	BIO-FERTILIZATION	PHOSPHATE_SOLUBILIZATION	P-SOLUBILISATION-ORGANIC_ACID_METABOLISM	P-SOLUBILISATION-FUMARIC_ACID_TRANSPORT
argD	DIRECT_EFFECTS	BIO-FERTILIZATION	PHOSPHATE_SOLUBILIZATION	P-SOLUBILISATION-ORGANIC_ACID_METABOLISM	P-SOLUBILISATION-GLUCONIC_ACID-PQQ_PATHWAY
pqqI	DIRECT_EFFECTS	BIO-FERTILIZATION	PHOSPHATE_SOLUBILIZATION	P-SOLUBILISATION-ORGANIC_ACID_METABOLISM	P-SOLUBILISATION-GLUCONIC_ACID-PQQ_PATHWAY
pqqB	DIRECT_EFFECTS	BIO-FERTILIZATION	PHOSPHATE_SOLUBILIZATION	P-SOLUBILISATION-ORGANIC_ACID_METABOLISM	P-SOLUBILISATION-GLUCONIC_ACID-PQQ_PATHWAY
pqqG	DIRECT_EFFECTS	BIO-FERTILIZATION	PHOSPHATE_SOLUBILIZATION	P-SOLUBILISATION-ORGANIC_ACID_METABOLISM	P-SOLUBILISATION-GLUCONIC_ACID-PQQ_PATHWAY
pqqC	DIRECT_EFFECTS	BIO-FERTILIZATION	PHOSPHATE_SOLUBILIZATION	P-SOLUBILISATION-ORGANIC_ACID_METABOLISM	P-SOLUBILISATION-GLUCONIC_ACID-PQQ_PATHWAY
pqqD	DIRECT_EFFECTS	BIO-FERTILIZATION	PHOSPHATE_SOLUBILIZATION	P-SOLUBILISATION-ORGANIC_ACID_METABOLISM	P-SOLUBILISATION-GLUCONIC_ACID-PQQ_PATHWAY
pqqE	DIRECT_EFFECTS	BIO-FERTILIZATION	PHOSPHATE_SOLUBILIZATION	P-SOLUBILISATION-ORGANIC_ACID_METABOLISM	P-SOLUBILISATION-GLUCONIC_ACID-PQQ_PATHWAY
pqqF	DIRECT_EFFECTS	BIO-FERTILIZATION	PHOSPHATE_SOLUBILIZATION	P-SOLUBILISATION-ORGANIC_ACID_METABOLISM	P-SOLUBILISATION-GLUCONIC_ACID-PQQ_PATHWAY
pqqL	DIRECT_EFFECTS	BIO-FERTILIZATION	PHOSPHATE_SOLUBILIZATION	P-SOLUBILISATION-ORGANIC_ACID_METABOLISM	P-SOLUBILISATION-GLUCONIC_ACID-PQQ_PATHWAY
yddC	DIRECT_EFFECTS	BIO-FERTILIZATION	PHOSPHATE_SOLUBILIZATION	P-SOLUBILISATION-ORGANIC_ACID_METABOLISM	P-SOLUBILISATION-GLUCONIC_ACID-PQQ_PATHWAY
TC_GNTP	DIRECT_EFFECTS	BIO-FERTILIZATION	PHOSPHATE_SOLUBILIZATION	P-SOLUBILISATION-ORGANIC_ACID_METABOLISM	P-SOLUBILISATION-GLUCONIC_ACID_TRANSPORT
gph	DIRECT_EFFECTS	BIO-FERTILIZATION	PHOSPHATE_SOLUBILIZATION	P-SOLUBILISATION-ORGANIC_ACID_METABOLISM	P-SOLUBILISATION-GLYCOLIC_ACID_BIOSYNTHESIS
aceA	DIRECT_EFFECTS	BIO-FERTILIZATION	PHOSPHATE_SOLUBILIZATION	P-SOLUBILISATION-ORGANIC_ACID_METABOLISM	P-SOLUBILISATION-GLYOXYLIC_ACID_BIOSYNTHESIS
2_ketogluconate_reductase	DIRECT_EFFECTS	BIO-FERTILIZATION	PHOSPHATE_SOLUBILIZATION	P-SOLUBILISATION-ORGANIC_ACID_METABOLISM	P-SOLUBILISATION-KETO-GLUCONATE_BIOSYNTHESIS
dkgB	DIRECT_EFFECTS	BIO-FERTILIZATION	PHOSPHATE_SOLUBILIZATION	P-SOLUBILISATION-ORGANIC_ACID_METABOLISM	P-SOLUBILISATION-KETO-GLUCONATE_BIOSYNTHESIS
ghrB	DIRECT_EFFECTS	BIO-FERTILIZATION	PHOSPHATE_SOLUBILIZATION	P-SOLUBILISATION-ORGANIC_ACID_METABOLISM	P-SOLUBILISATION-KETO-GLUCONATE_BIOSYNTHESIS
kgtP	DIRECT_EFFECTS	BIO-FERTILIZATION	PHOSPHATE_SOLUBILIZATION	P-SOLUBILISATION-ORGANIC_ACID_METABOLISM	P-SOLUBILISATION-KETO-|OXOGLUTARATE_TRANSPORT
gloB	DIRECT_EFFECTS	BIO-FERTILIZATION	PHOSPHATE_SOLUBILIZATION	P-SOLUBILISATION-ORGANIC_ACID_METABOLISM	P-SOLUBILISATION-LACTIC_ACID_BIOSYNTHESIS
gloC	DIRECT_EFFECTS	BIO-FERTILIZATION	PHOSPHATE_SOLUBILIZATION	P-SOLUBILISATION-ORGANIC_ACID_METABOLISM	P-SOLUBILISATION-LACTIC_ACID_BIOSYNTHESIS
ldhA	DIRECT_EFFECTS	BIO-FERTILIZATION	PHOSPHATE_SOLUBILIZATION	P-SOLUBILISATION-ORGANIC_ACID_METABOLISM	P-SOLUBILISATION-LACTIC_ACID_BIOSYNTHESIS
lctP	DIRECT_EFFECTS	BIO-FERTILIZATION	PHOSPHATE_SOLUBILIZATION	P-SOLUBILISATION-ORGANIC_ACID_METABOLISM	P-SOLUBILISATION-LACTIC_ACID_TRANSPORT
maeB	DIRECT_EFFECTS	BIO-FERTILIZATION	PHOSPHATE_SOLUBILIZATION	P-SOLUBILISATION-ORGANIC_ACID_METABOLISM	P-SOLUBILISATION-MALIC_ACID_BIOSYNTHESIS
mqo	DIRECT_EFFECTS	BIO-FERTILIZATION	PHOSPHATE_SOLUBILIZATION	P-SOLUBILISATION-ORGANIC_ACID_METABOLISM	P-SOLUBILISATION-MALIC_ACID_BIOSYNTHESIS
mdcR	DIRECT_EFFECTS	BIO-FERTILIZATION	PHOSPHATE_SOLUBILIZATION	P-SOLUBILISATION-ORGANIC_ACID_METABOLISM	P-SOLUBILISATION-MALONIC_ACID_BIOSYNTHESIS
mdcF	DIRECT_EFFECTS	BIO-FERTILIZATION	PHOSPHATE_SOLUBILIZATION	P-SOLUBILISATION-ORGANIC_ACID_METABOLISM	P-SOLUBILISATION-MALONIC_ACID_TRANSPORT
aceB	DIRECT_EFFECTS	BIO-FERTILIZATION	PHOSPHATE_SOLUBILIZATION	P-SOLUBILISATION-ORGANIC_ACID_METABOLISM	P-SOLUBILISATION-OXALACETIC_ACID_BIOSYNTHESIS
glcB	DIRECT_EFFECTS	BIO-FERTILIZATION	PHOSPHATE_SOLUBILIZATION	P-SOLUBILISATION-ORGANIC_ACID_METABOLISM	P-SOLUBILISATION-OXALACETIC_ACID_BIOSYNTHESIS
pckA	DIRECT_EFFECTS	BIO-FERTILIZATION	PHOSPHATE_SOLUBILIZATION	P-SOLUBILISATION-ORGANIC_ACID_METABOLISM	P-SOLUBILISATION-OXALACETIC_ACID_BIOSYNTHESIS
pycA	DIRECT_EFFECTS	BIO-FERTILIZATION	PHOSPHATE_SOLUBILIZATION	P-SOLUBILISATION-ORGANIC_ACID_METABOLISM	P-SOLUBILISATION-OXALACETIC_ACID_BIOSYNTHESIS
pycB	DIRECT_EFFECTS	BIO-FERTILIZATION	PHOSPHATE_SOLUBILIZATION	P-SOLUBILISATION-ORGANIC_ACID_METABOLISM	P-SOLUBILISATION-OXALACETIC_ACID_BIOSYNTHESIS
acs	DIRECT_EFFECTS	BIO-FERTILIZATION	PHOSPHATE_SOLUBILIZATION	P-SOLUBILISATION-ORGANIC_ACID_METABOLISM	P-SOLUBILISATION-PROPIONIC_ACID_BIOSYNTHESIS
acuI	DIRECT_EFFECTS	BIO-FERTILIZATION	PHOSPHATE_SOLUBILIZATION	P-SOLUBILISATION-ORGANIC_ACID_METABOLISM	P-SOLUBILISATION-PROPIONIC_ACID_BIOSYNTHESIS
yhdH	DIRECT_EFFECTS	BIO-FERTILIZATION	PHOSPHATE_SOLUBILIZATION	P-SOLUBILISATION-ORGANIC_ACID_METABOLISM	P-SOLUBILISATION-PROPIONIC_ACID_BIOSYNTHESIS
bcd	DIRECT_EFFECTS	BIO-FERTILIZATION	PHOSPHATE_SOLUBILIZATION	P-SOLUBILISATION-ORGANIC_ACID_METABOLISM	P-SOLUBILISATION-PROPIONIC_ACID_BIOSYNTHESIS
mmsA	DIRECT_EFFECTS	BIO-FERTILIZATION	PHOSPHATE_SOLUBILIZATION	P-SOLUBILISATION-ORGANIC_ACID_METABOLISM	P-SOLUBILISATION-PROPIONIC_ACID_BIOSYNTHESIS
iolA	DIRECT_EFFECTS	BIO-FERTILIZATION	PHOSPHATE_SOLUBILIZATION	P-SOLUBILISATION-ORGANIC_ACID_METABOLISM	P-SOLUBILISATION-PROPIONIC_ACID_BIOSYNTHESIS
prpE	DIRECT_EFFECTS	BIO-FERTILIZATION	PHOSPHATE_SOLUBILIZATION	P-SOLUBILISATION-ORGANIC_ACID_METABOLISM	P-SOLUBILISATION-PROPIONIC_ACID_BIOSYNTHESIS
alaA	DIRECT_EFFECTS	BIO-FERTILIZATION	PHOSPHATE_SOLUBILIZATION	P-SOLUBILISATION-ORGANIC_ACID_METABOLISM	P-SOLUBILISATION-PYRUVIC_ACID_BIOSYNTHESIS
bcpA	DIRECT_EFFECTS	BIO-FERTILIZATION	PHOSPHATE_SOLUBILIZATION	P-SOLUBILISATION-ORGANIC_ACID_METABOLISM	P-SOLUBILISATION-PYRUVIC_ACID_BIOSYNTHESIS
cuyA	DIRECT_EFFECTS	BIO-FERTILIZATION	PHOSPHATE_SOLUBILIZATION	P-SOLUBILISATION-ORGANIC_ACID_METABOLISM	P-SOLUBILISATION-PYRUVIC_ACID_BIOSYNTHESIS
dapA	DIRECT_EFFECTS	BIO-FERTILIZATION	PHOSPHATE_SOLUBILIZATION	P-SOLUBILISATION-ORGANIC_ACID_METABOLISM	P-SOLUBILISATION-PYRUVIC_ACID_BIOSYNTHESIS
mosA	DIRECT_EFFECTS	BIO-FERTILIZATION	PHOSPHATE_SOLUBILIZATION	P-SOLUBILISATION-ORGANIC_ACID_METABOLISM	P-SOLUBILISATION-PYRUVIC_ACID_BIOSYNTHESIS
eda	DIRECT_EFFECTS	BIO-FERTILIZATION	PHOSPHATE_SOLUBILIZATION	P-SOLUBILISATION-ORGANIC_ACID_METABOLISM	P-SOLUBILISATION-PYRUVIC_ACID_BIOSYNTHESIS
mhpE	DIRECT_EFFECTS	BIO-FERTILIZATION	PHOSPHATE_SOLUBILIZATION	P-SOLUBILISATION-ORGANIC_ACID_METABOLISM	P-SOLUBILISATION-PYRUVIC_ACID_BIOSYNTHESIS
ppdK	DIRECT_EFFECTS	BIO-FERTILIZATION	PHOSPHATE_SOLUBILIZATION	P-SOLUBILISATION-ORGANIC_ACID_METABOLISM	P-SOLUBILISATION-PYRUVIC_ACID_BIOSYNTHESIS
pps	DIRECT_EFFECTS	BIO-FERTILIZATION	PHOSPHATE_SOLUBILIZATION	P-SOLUBILISATION-ORGANIC_ACID_METABOLISM	P-SOLUBILISATION-PYRUVIC_ACID_BIOSYNTHESIS
ppsA	DIRECT_EFFECTS	BIO-FERTILIZATION	PHOSPHATE_SOLUBILIZATION	P-SOLUBILISATION-ORGANIC_ACID_METABOLISM	P-SOLUBILISATION-PYRUVIC_ACID_BIOSYNTHESIS
ptsP	DIRECT_EFFECTS	BIO-FERTILIZATION	PHOSPHATE_SOLUBILIZATION	P-SOLUBILISATION-ORGANIC_ACID_METABOLISM	P-SOLUBILISATION-PYRUVIC_ACID_BIOSYNTHESIS
sdaA	DIRECT_EFFECTS	BIO-FERTILIZATION	PHOSPHATE_SOLUBILIZATION	P-SOLUBILISATION-ORGANIC_ACID_METABOLISM	P-SOLUBILISATION-PYRUVIC_ACID_BIOSYNTHESIS
sdaB	DIRECT_EFFECTS	BIO-FERTILIZATION	PHOSPHATE_SOLUBILIZATION	P-SOLUBILISATION-ORGANIC_ACID_METABOLISM	P-SOLUBILISATION-PYRUVIC_ACID_BIOSYNTHESIS
tdcG	DIRECT_EFFECTS	BIO-FERTILIZATION	PHOSPHATE_SOLUBILIZATION	P-SOLUBILISATION-ORGANIC_ACID_METABOLISM	P-SOLUBILISATION-PYRUVIC_ACID_BIOSYNTHESIS
sseA	DIRECT_EFFECTS	BIO-FERTILIZATION	PHOSPHATE_SOLUBILIZATION	P-SOLUBILISATION-ORGANIC_ACID_METABOLISM	P-SOLUBILISATION-PYRUVIC_ACID_BIOSYNTHESIS
aarC	DIRECT_EFFECTS	BIO-FERTILIZATION	PHOSPHATE_SOLUBILIZATION	P-SOLUBILISATION-ORGANIC_ACID_METABOLISM	P-SOLUBILISATION-SUCCINIC_ACID_ACID_BIOSYNTHESIS
cat1	DIRECT_EFFECTS	BIO-FERTILIZATION	PHOSPHATE_SOLUBILIZATION	P-SOLUBILISATION-ORGANIC_ACID_METABOLISM	P-SOLUBILISATION-SUCCINIC_ACID_ACID_BIOSYNTHESIS
gabD	DIRECT_EFFECTS	BIO-FERTILIZATION	PHOSPHATE_SOLUBILIZATION	P-SOLUBILISATION-ORGANIC_ACID_METABOLISM	P-SOLUBILISATION-SUCCINIC_ACID_ACID_BIOSYNTHESIS
hpaI	DIRECT_EFFECTS	BIO-FERTILIZATION	PHOSPHATE_SOLUBILIZATION	P-SOLUBILISATION-ORGANIC_ACID_METABOLISM	P-SOLUBILISATION-SUCCINIC_ACID_ACID_BIOSYNTHESIS
hpcH	DIRECT_EFFECTS	BIO-FERTILIZATION	PHOSPHATE_SOLUBILIZATION	P-SOLUBILISATION-ORGANIC_ACID_METABOLISM	P-SOLUBILISATION-SUCCINIC_ACID_ACID_BIOSYNTHESIS
pcaF	DIRECT_EFFECTS	BIO-FERTILIZATION	PHOSPHATE_SOLUBILIZATION	P-SOLUBILISATION-ORGANIC_ACID_METABOLISM	P-SOLUBILISATION-SUCCINIC_ACID_ACID_BIOSYNTHESIS
prpB	DIRECT_EFFECTS	BIO-FERTILIZATION	PHOSPHATE_SOLUBILIZATION	P-SOLUBILISATION-ORGANIC_ACID_METABOLISM	P-SOLUBILISATION-SUCCINIC_ACID_ACID_BIOSYNTHESIS
sucA	DIRECT_EFFECTS	BIO-FERTILIZATION	PHOSPHATE_SOLUBILIZATION	P-SOLUBILISATION-ORGANIC_ACID_METABOLISM	P-SOLUBILISATION-SUCCINIC_ACID_ACID_BIOSYNTHESIS
sucB	DIRECT_EFFECTS	BIO-FERTILIZATION	PHOSPHATE_SOLUBILIZATION	P-SOLUBILISATION-ORGANIC_ACID_METABOLISM	P-SOLUBILISATION-SUCCINIC_ACID_ACID_BIOSYNTHESIS
sucD	DIRECT_EFFECTS	BIO-FERTILIZATION	PHOSPHATE_SOLUBILIZATION	P-SOLUBILISATION-ORGANIC_ACID_METABOLISM	P-SOLUBILISATION-SUCCINIC_ACID_ACID_BIOSYNTHESIS
ttuB	DIRECT_EFFECTS	BIO-FERTILIZATION	PHOSPHATE_SOLUBILIZATION	P-SOLUBILISATION-ORGANIC_ACID_METABOLISM	P-SOLUBILISATION-TARTARIC_ACID_TRANSPORT
fadB	DIRECT_EFFECTS	BIO-FERTILIZATION	PHOSPHATE_SOLUBILIZATION	P-SOLUBILISATION-ORGANIC_ACID_METABOLISM	P-SOLUBILISATION-VALERIC_ACID_BIOSYNTHESIS
paaF	DIRECT_EFFECTS	BIO-FERTILIZATION	PHOSPHATE_SOLUBILIZATION	P-SOLUBILISATION-ORGANIC_ACID_METABOLISM	P-SOLUBILISATION-VALERIC_ACID_BIOSYNTHESIS
echA	DIRECT_EFFECTS	BIO-FERTILIZATION	PHOSPHATE_SOLUBILIZATION	P-SOLUBILISATION-ORGANIC_ACID_METABOLISM	P-SOLUBILISATION-VALERIC_ACID_BIOSYNTHESIS
GAMMACA_like	DIRECT_EFFECTS	BIO-FERTILIZATION	PHOSPHATE_SOLUBILIZATION	P-SOLUBILISATION-OTHER_ACID_METABOLISM	P-SOLUBILISATION-CARBONIC_ACID_BIOSYNTHESIS
phnC	DIRECT_EFFECTS	BIO-FERTILIZATION	PHOSPHATE_SOLUBILIZATION	P-SOLUBILISATION-OTHER_ACID_METABOLISM	P-SOLUBILISATION-PHOSPHONATE_TRANSPORT
phnD	DIRECT_EFFECTS	BIO-FERTILIZATION	PHOSPHATE_SOLUBILIZATION	P-SOLUBILISATION-OTHER_ACID_METABOLISM	P-SOLUBILISATION-PHOSPHONATE_TRANSPORT
phnE	DIRECT_EFFECTS	BIO-FERTILIZATION	PHOSPHATE_SOLUBILIZATION	P-SOLUBILISATION-OTHER_ACID_METABOLISM	P-SOLUBILISATION-PHOSPHONATE_TRANSPORT
ppx	DIRECT_EFFECTS	BIO-FERTILIZATION	PHOSPHATE_SOLUBILIZATION	P-SOLUBILISATION-PHOSPHATASE_ACTIVITY	P-SOLUBILISATION-EXOPOLYPHOSPHATASE
ppx_gppA	DIRECT_EFFECTS	BIO-FERTILIZATION	PHOSPHATE_SOLUBILIZATION	P-SOLUBILISATION-PHOSPHATASE_ACTIVITY	P-SOLUBILISATION-EXOPOLYPHOSPHATASE
ppa	DIRECT_EFFECTS	BIO-FERTILIZATION	PHOSPHATE_SOLUBILIZATION	P-SOLUBILISATION-PHOSPHATASE_ACTIVITY	P-SOLUBILISATION-INORGANIC_PHOSPHATASE
stp1	DIRECT_EFFECTS	BIO-FERTILIZATION	PHOSPHATE_SOLUBILIZATION	P-SOLUBILISATION-PHOSPHATASE_ACTIVITY	P-SOLUBILISATION-INORGANIC_PHOSPHATASE
pppA	DIRECT_EFFECTS	BIO-FERTILIZATION	PHOSPHATE_SOLUBILIZATION	P-SOLUBILISATION-PHOSPHATASE_ACTIVITY	P-SOLUBILISATION-INORGANIC_PHOSPHATASE
ppk	DIRECT_EFFECTS	BIO-FERTILIZATION	PHOSPHATE_SOLUBILIZATION	P-SOLUBILISATION-PHOSPHATE_METABOLISM	P-SOLUBILISATION-PHOSPAHTE_HOMEOSTASIS|REGULATION
ppk2	DIRECT_EFFECTS	BIO-FERTILIZATION	PHOSPHATE_SOLUBILIZATION	P-SOLUBILISATION-PHOSPHATE_METABOLISM	P-SOLUBILISATION-PHOSPAHTE_HOMEOSTASIS|REGULATION
yciG	DIRECT_EFFECTS	BIO-FERTILIZATION	PHOSPHATE_SOLUBILIZATION	P-SOLUBILISATION-PHOSPHATE_METABOLISM	P-SOLUBILISATION-PHOSPAHTE_HOMEOSTASIS|REGULATION
ymdF	DIRECT_EFFECTS	BIO-FERTILIZATION	PHOSPHATE_SOLUBILIZATION	P-SOLUBILISATION-PHOSPHATE_METABOLISM	P-SOLUBILISATION-PHOSPAHTE_HOMEOSTASIS|REGULATION
gsiB	DIRECT_EFFECTS	BIO-FERTILIZATION	PHOSPHATE_SOLUBILIZATION	P-SOLUBILISATION-PHOSPHATE_METABOLISM	P-SOLUBILISATION-PHOSPAHTE_HOMEOSTASIS|REGULATION
yxiE	DIRECT_EFFECTS	BIO-FERTILIZATION	PHOSPHATE_SOLUBILIZATION	P-SOLUBILISATION-PHOSPHATE_METABOLISM	P-SOLUBILISATION-PHOSPAHTE_HOMEOSTASIS|REGULATION
TC_PIT	DIRECT_EFFECTS	BIO-FERTILIZATION	PHOSPHATE_SOLUBILIZATION	P-SOLUBILISATION-PHOSPHATE_METABOLISM	P-SOLUBILISATION-PHOSPHATE_TRANSPORT
yjbB	DIRECT_EFFECTS	BIO-FERTILIZATION	PHOSPHATE_SOLUBILIZATION	P-SOLUBILISATION-PHOSPHATE_METABOLISM	P-SOLUBILISATION-PHOSPHATE_TRANSPORT
kdpA	DIRECT_EFFECTS	BIO-FERTILIZATION	POTASSIUM_SOLUBILIZATION	K-SOLUBILIZATION-POTASSIUM_TRANSPORT	K-SOLUBILIZATION-KDP-UPTAKE_SYSTEM
kdpB	DIRECT_EFFECTS	BIO-FERTILIZATION	POTASSIUM_SOLUBILIZATION	K-SOLUBILIZATION-POTASSIUM_TRANSPORT	K-SOLUBILIZATION-KDP-UPTAKE_SYSTEM
kdpC	DIRECT_EFFECTS	BIO-FERTILIZATION	POTASSIUM_SOLUBILIZATION	K-SOLUBILIZATION-POTASSIUM_TRANSPORT	K-SOLUBILIZATION-KDP-UPTAKE_SYSTEM
kdpD	DIRECT_EFFECTS	BIO-FERTILIZATION	POTASSIUM_SOLUBILIZATION	K-SOLUBILIZATION-POTASSIUM_TRANSPORT	K-SOLUBILIZATION-KDP-UPTAKE_SYSTEM
kdpE	DIRECT_EFFECTS	BIO-FERTILIZATION	POTASSIUM_SOLUBILIZATION	K-SOLUBILIZATION-POTASSIUM_TRANSPORT	K-SOLUBILIZATION-KDP-UPTAKE_SYSTEM
kch	DIRECT_EFFECTS	BIO-FERTILIZATION	POTASSIUM_SOLUBILIZATION	K-SOLUBILIZATION-POTASSIUM_TRANSPORT	K-SOLUBILIZATION-TRK-UPTAKE_SYSTEM
trkA	DIRECT_EFFECTS	BIO-FERTILIZATION	POTASSIUM_SOLUBILIZATION	K-SOLUBILIZATION-POTASSIUM_TRANSPORT	K-SOLUBILIZATION-TRK-UPTAKE_SYSTEM
mthK	DIRECT_EFFECTS	BIO-FERTILIZATION	POTASSIUM_SOLUBILIZATION	K-SOLUBILIZATION-POTASSIUM_TRANSPORT	K-SOLUBILIZATION-TRK-UPTAKE_SYSTEM
pch	DIRECT_EFFECTS	BIO-FERTILIZATION	POTASSIUM_SOLUBILIZATION	K-SOLUBILIZATION-POTASSIUM_TRANSPORT	K-SOLUBILIZATION-TRK-UPTAKE_SYSTEM
ktrA	DIRECT_EFFECTS	BIO-FERTILIZATION	POTASSIUM_SOLUBILIZATION	K-SOLUBILIZATION-POTASSIUM_TRANSPORT	K-SOLUBILIZATION-TRK-UPTAKE_SYSTEM
trkD	DIRECT_EFFECTS	BIO-FERTILIZATION	POTASSIUM_SOLUBILIZATION	K-SOLUBILIZATION-POTASSIUM_TRANSPORT	K-SOLUBILIZATION-TRK-UPTAKE_SYSTEM
kup	DIRECT_EFFECTS	BIO-FERTILIZATION	POTASSIUM_SOLUBILIZATION	K-SOLUBILIZATION-POTASSIUM_TRANSPORT	K-SOLUBILIZATION-TRK-UPTAKE_SYSTEM
trkG	DIRECT_EFFECTS	BIO-FERTILIZATION	POTASSIUM_SOLUBILIZATION	K-SOLUBILIZATION-POTASSIUM_TRANSPORT	K-SOLUBILIZATION-TRK-UPTAKE_SYSTEM
trkH	DIRECT_EFFECTS	BIO-FERTILIZATION	POTASSIUM_SOLUBILIZATION	K-SOLUBILIZATION-POTASSIUM_TRANSPORT	K-SOLUBILIZATION-TRK-UPTAKE_SYSTEM
ktrB	DIRECT_EFFECTS	BIO-FERTILIZATION	POTASSIUM_SOLUBILIZATION	K-SOLUBILIZATION-POTASSIUM_TRANSPORT	K-SOLUBILIZATION-TRK-UPTAKE_SYSTEM
ssuD	DIRECT_EFFECTS	BIO-FERTILIZATION	SULFUR_ASSIMILATION|MINERALIZATION	S-ASSSIMILATION-SULFUR_METABOLISM	S-METABOLISM-ALKANESULFONATE_DEGRADATION
ssuE	DIRECT_EFFECTS	BIO-FERTILIZATION	SULFUR_ASSIMILATION|MINERALIZATION	S-ASSSIMILATION-SULFUR_METABOLISM	S-METABOLISM-ALKANESULFONATE_DEGRADATION
ssuA	DIRECT_EFFECTS	BIO-FERTILIZATION	SULFUR_ASSIMILATION|MINERALIZATION	S-ASSSIMILATION-SULFUR_METABOLISM	S-METABOLISM-ALKANESULFONATE_TRANSPORT
ssuB	DIRECT_EFFECTS	BIO-FERTILIZATION	SULFUR_ASSIMILATION|MINERALIZATION	S-ASSSIMILATION-SULFUR_METABOLISM	S-METABOLISM-ALKANESULFONATE_TRANSPORT
ssuC	DIRECT_EFFECTS	BIO-FERTILIZATION	SULFUR_ASSIMILATION|MINERALIZATION	S-ASSSIMILATION-SULFUR_METABOLISM	S-METABOLISM-ALKANESULFONATE_TRANSPORT
dmdC	DIRECT_EFFECTS	BIO-FERTILIZATION	SULFUR_ASSIMILATION|MINERALIZATION	S-ASSSIMILATION-SULFUR_METABOLISM	S-METABOLISM-DMS_DEGRADATION
TC_SULP	DIRECT_EFFECTS	BIO-FERTILIZATION	SULFUR_ASSIMILATION|MINERALIZATION	S-ASSSIMILATION-SULFUR_METABOLISM	S-METABOLISM-SULFATE_TRANSPORT
sbp	DIRECT_EFFECTS	BIO-FERTILIZATION	SULFUR_ASSIMILATION|MINERALIZATION	S-ASSSIMILATION-SULFUR_METABOLISM	S-METABOLISM-SULFATE_TRANSPORT
sfnG	DIRECT_EFFECTS	BIO-FERTILIZATION	SULFUR_ASSIMILATION|MINERALIZATION	S-ASSSIMILATION-SULFUR_METABOLISM	S-METABOLISM-SULFONE_DEGRADATION
ggt	DIRECT_EFFECTS	BIO-FERTILIZATION	SULFUR_ASSIMILATION|MINERALIZATION	S-ASSSIMILATION-SULFUR_METABOLISM	S-METABOLISM-TAURINE_DEGRADATION
glpE	DIRECT_EFFECTS	BIO-FERTILIZATION	SULFUR_ASSIMILATION|MINERALIZATION	S-ASSSIMILATION-SULFUR_METABOLISM	S-METABOLISM-THIOSULFATE_DEGRADATION
crcB	DIRECT_EFFECTS	BIO-REMEDIATION	FLUORIDE_DETOXIFICATION	FLUORIDE_RESISTANCE	FLUORIDE_RESISTANCE-FLUORIDE_TRANSPORT
iscR	DIRECT_EFFECTS	BIO-REMEDIATION	HEAVY_METAL_DETOXIFICATION	HEAVY_METAL_ANTIMONY_RESISTANCE	ANTIMONY_RESISTANCE-ANTIMONY_HOMEOSTASIS
arsA	DIRECT_EFFECTS	BIO-REMEDIATION	HEAVY_METAL_DETOXIFICATION	HEAVY_METAL_ANTIMONY_RESISTANCE	ANTIMONY_RESISTANCE_SYSTEM
arsC1	DIRECT_EFFECTS	BIO-REMEDIATION	HEAVY_METAL_DETOXIFICATION	HEAVY_METAL_ANTIMONY_RESISTANCE	ANTIMONY_RESISTANCE_SYSTEM
arsH	DIRECT_EFFECTS	BIO-REMEDIATION	HEAVY_METAL_DETOXIFICATION	HEAVY_METAL_ANTIMONY_RESISTANCE	ANTIMONY_RESISTANCE_SYSTEM
arsR	DIRECT_EFFECTS	BIO-REMEDIATION	HEAVY_METAL_DETOXIFICATION	HEAVY_METAL_ANTIMONY_RESISTANCE	ANTIMONY_RESISTANCE_SYSTEM
aqpZ	DIRECT_EFFECTS	BIO-REMEDIATION	HEAVY_METAL_DETOXIFICATION	HEAVY_METAL_ARSENIC_RESISTANCE	ARSENIC_RESISTANCE-ARSENIC_TRANSPORT
arsJ	DIRECT_EFFECTS	BIO-REMEDIATION	HEAVY_METAL_DETOXIFICATION	HEAVY_METAL_ARSENIC_RESISTANCE	ARSENIC_RESISTANCE-ARSENIC_TRANSPORT
czcD	DIRECT_EFFECTS	BIO-REMEDIATION	HEAVY_METAL_DETOXIFICATION	HEAVY_METAL_CADMIUM_RESISTANCE	CADMIUM_RESISTANCE-CADMIUM_TRANSPORT
zitB	DIRECT_EFFECTS	BIO-REMEDIATION	HEAVY_METAL_DETOXIFICATION	HEAVY_METAL_CADMIUM_RESISTANCE	CADMIUM_RESISTANCE-CADMIUM_TRANSPORT
yrdO	DIRECT_EFFECTS	BIO-REMEDIATION	HEAVY_METAL_DETOXIFICATION	HEAVY_METAL_CADMIUM_RESISTANCE	CADMIUM_RESISTANCE-CADMIUM_TRANSPORT
cbiA	DIRECT_EFFECTS	BIO-REMEDIATION	HEAVY_METAL_DETOXIFICATION	HEAVY_METAL_COBALT_RESISTANCE	COBALT_RESISTANCE-COBALT_HOMEOSTASIS
corC	DIRECT_EFFECTS	BIO-REMEDIATION	HEAVY_METAL_DETOXIFICATION	HEAVY_METAL_COBALT_RESISTANCE	COBALT_RESISTANCE-COBALT_TRANSPORT
apaG	DIRECT_EFFECTS	BIO-REMEDIATION	HEAVY_METAL_DETOXIFICATION	HEAVY_METAL_COBALT_RESISTANCE	COBALT_RESISTANCE-RELATED_ROTEINS
copA	DIRECT_EFFECTS	BIO-REMEDIATION	HEAVY_METAL_DETOXIFICATION	HEAVY_METAL_COPPER_RESISTANCE	COPPER_RESISTANCE-COPPER_TRANSPORT
ctpA	DIRECT_EFFECTS	BIO-REMEDIATION	HEAVY_METAL_DETOXIFICATION	HEAVY_METAL_COPPER_RESISTANCE	COPPER_RESISTANCE-COPPER_TRANSPORT
ATOX1	DIRECT_EFFECTS	BIO-REMEDIATION	HEAVY_METAL_DETOXIFICATION	HEAVY_METAL_COPPER_RESISTANCE	COPPER_RESISTANCE_MEDIATION
ATX1	DIRECT_EFFECTS	BIO-REMEDIATION	HEAVY_METAL_DETOXIFICATION	HEAVY_METAL_COPPER_RESISTANCE	COPPER_RESISTANCE_MEDIATION
copZ	DIRECT_EFFECTS	BIO-REMEDIATION	HEAVY_METAL_DETOXIFICATION	HEAVY_METAL_COPPER_RESISTANCE	COPPER_RESISTANCE_MEDIATION
golB	DIRECT_EFFECTS	BIO-REMEDIATION	HEAVY_METAL_DETOXIFICATION	HEAVY_METAL_COPPER_RESISTANCE	COPPER_RESISTANCE_MEDIATION
comR	DIRECT_EFFECTS	BIO-REMEDIATION	HEAVY_METAL_DETOXIFICATION	HEAVY_METAL_COPPER_RESISTANCE	COPPER_RESISTANCE_MEDIATION
ycfQ	DIRECT_EFFECTS	BIO-REMEDIATION	HEAVY_METAL_DETOXIFICATION	HEAVY_METAL_COPPER_RESISTANCE	COPPER_RESISTANCE_MEDIATION
cueO	DIRECT_EFFECTS	BIO-REMEDIATION	HEAVY_METAL_DETOXIFICATION	HEAVY_METAL_COPPER_RESISTANCE	COPPER_RESISTANCE_MEDIATION
cueR	DIRECT_EFFECTS	BIO-REMEDIATION	HEAVY_METAL_DETOXIFICATION	HEAVY_METAL_COPPER_RESISTANCE	COPPER_RESISTANCE_MEDIATION
cusR	DIRECT_EFFECTS	BIO-REMEDIATION	HEAVY_METAL_DETOXIFICATION	HEAVY_METAL_COPPER_RESISTANCE	COPPER_RESISTANCE_MEDIATION
copR	DIRECT_EFFECTS	BIO-REMEDIATION	HEAVY_METAL_DETOXIFICATION	HEAVY_METAL_COPPER_RESISTANCE	COPPER_RESISTANCE_MEDIATION
silR	DIRECT_EFFECTS	BIO-REMEDIATION	HEAVY_METAL_DETOXIFICATION	HEAVY_METAL_COPPER_RESISTANCE	COPPER_RESISTANCE_MEDIATION
cusS	DIRECT_EFFECTS	BIO-REMEDIATION	HEAVY_METAL_DETOXIFICATION	HEAVY_METAL_COPPER_RESISTANCE	COPPER_RESISTANCE_MEDIATION
copS	DIRECT_EFFECTS	BIO-REMEDIATION	HEAVY_METAL_DETOXIFICATION	HEAVY_METAL_COPPER_RESISTANCE	COPPER_RESISTANCE_MEDIATION
silS	DIRECT_EFFECTS	BIO-REMEDIATION	HEAVY_METAL_DETOXIFICATION	HEAVY_METAL_COPPER_RESISTANCE	COPPER_RESISTANCE_MEDIATION
delE	DIRECT_EFFECTS	BIO-REMEDIATION	HEAVY_METAL_DETOXIFICATION	HEAVY_METAL_GOLD_RESISTANCE	GOLD_RESISTANCE-DELFTIBACTIN_METABOLISM
delF	DIRECT_EFFECTS	BIO-REMEDIATION	HEAVY_METAL_DETOXIFICATION	HEAVY_METAL_GOLD_RESISTANCE	GOLD_RESISTANCE-DELFTIBACTIN_METABOLISM
delG	DIRECT_EFFECTS	BIO-REMEDIATION	HEAVY_METAL_DETOXIFICATION	HEAVY_METAL_GOLD_RESISTANCE	GOLD_RESISTANCE-DELFTIBACTIN_METABOLISM
delftibactin_dioxygenase	DIRECT_EFFECTS	BIO-REMEDIATION	HEAVY_METAL_DETOXIFICATION	HEAVY_METAL_GOLD_RESISTANCE	GOLD_RESISTANCE-DELFTIBACTIN_METABOLISM
pbrR	DIRECT_EFFECTS	BIO-REMEDIATION	HEAVY_METAL_DETOXIFICATION	HEAVY_METAL_LEAD_RESISTANCE	LEAD_RESISTANCE-LEAD_HOMEOSTASIS
pbrB	DIRECT_EFFECTS	BIO-REMEDIATION	HEAVY_METAL_DETOXIFICATION	HEAVY_METAL_LEAD_RESISTANCE	LEAD_RESISTANCE-PBR_TRANSPORT_SYSTEM
pbrC	DIRECT_EFFECTS	BIO-REMEDIATION	HEAVY_METAL_DETOXIFICATION	HEAVY_METAL_LEAD_RESISTANCE	LEAD_RESISTANCE-PBR_TRANSPORT_SYSTEM
yceF	DIRECT_EFFECTS	BIO-REMEDIATION	HEAVY_METAL_DETOXIFICATION	HEAVY_METAL_MANGANESE_RESISTANCE	MANGANESE_RESISTANCE-RELATED_PROTEIN
dppA	DIRECT_EFFECTS	BIO-REMEDIATION	HEAVY_METAL_DETOXIFICATION	HEAVY_METAL_NICKEL_RESISTANCE	NICKEL_RESISTANCE-NICKEL_TRANSPORT
dppB	DIRECT_EFFECTS	BIO-REMEDIATION	HEAVY_METAL_DETOXIFICATION	HEAVY_METAL_NICKEL_RESISTANCE	NICKEL_RESISTANCE-NICKEL_TRANSPORT
dppC	DIRECT_EFFECTS	BIO-REMEDIATION	HEAVY_METAL_DETOXIFICATION	HEAVY_METAL_NICKEL_RESISTANCE	NICKEL_RESISTANCE-NICKEL_TRANSPORT
dppD	DIRECT_EFFECTS	BIO-REMEDIATION	HEAVY_METAL_DETOXIFICATION	HEAVY_METAL_NICKEL_RESISTANCE	NICKEL_RESISTANCE-NICKEL_TRANSPORT
dppF	DIRECT_EFFECTS	BIO-REMEDIATION	HEAVY_METAL_DETOXIFICATION	HEAVY_METAL_NICKEL_RESISTANCE	NICKEL_RESISTANCE-NICKEL_TRANSPORT
selD	DIRECT_EFFECTS	BIO-REMEDIATION	HEAVY_METAL_DETOXIFICATION	HEAVY_METAL_SELENIUM_RESISTANCE	SELENIUM_RESISTANCE-SELENIUM_HOMEOSTASIS
terA	DIRECT_EFFECTS	BIO-REMEDIATION	HEAVY_METAL_DETOXIFICATION	HEAVY_METAL_TELLURIUM_RESISTANCE	TELLURIUM_RESISTANCE-TER-SYSTEM
terB	DIRECT_EFFECTS	BIO-REMEDIATION	HEAVY_METAL_DETOXIFICATION	HEAVY_METAL_TELLURIUM_RESISTANCE	TELLURIUM_RESISTANCE-TER-SYSTEM
terC	DIRECT_EFFECTS	BIO-REMEDIATION	HEAVY_METAL_DETOXIFICATION	HEAVY_METAL_TELLURIUM_RESISTANCE	TELLURIUM_RESISTANCE-TER-SYSTEM
terD	DIRECT_EFFECTS	BIO-REMEDIATION	HEAVY_METAL_DETOXIFICATION	HEAVY_METAL_TELLURIUM_RESISTANCE	TELLURIUM_RESISTANCE-TER-SYSTEM
terE	DIRECT_EFFECTS	BIO-REMEDIATION	HEAVY_METAL_DETOXIFICATION	HEAVY_METAL_TELLURIUM_RESISTANCE	TELLURIUM_RESISTANCE-TER-SYSTEM
terF	DIRECT_EFFECTS	BIO-REMEDIATION	HEAVY_METAL_DETOXIFICATION	HEAVY_METAL_TELLURIUM_RESISTANCE	TELLURIUM_RESISTANCE-TER-SYSTEM
terZ	DIRECT_EFFECTS	BIO-REMEDIATION	HEAVY_METAL_DETOXIFICATION	HEAVY_METAL_TELLURIUM_RESISTANCE	TELLURIUM_RESISTANCE-TER-SYSTEM
TC_ZIP	DIRECT_EFFECTS	BIO-REMEDIATION	HEAVY_METAL_DETOXIFICATION	HEAVY_METAL_ZINK_RESISTANCE	ZINK_RESISTANCE-ZINK-NICKEL_TRANSPORT
zupT	DIRECT_EFFECTS	BIO-REMEDIATION	HEAVY_METAL_DETOXIFICATION	HEAVY_METAL_ZINK_RESISTANCE	ZINK_RESISTANCE-ZINK-NICKEL_TRANSPORT
ZRT3	DIRECT_EFFECTS	BIO-REMEDIATION	HEAVY_METAL_DETOXIFICATION	HEAVY_METAL_ZINK_RESISTANCE	ZINK_RESISTANCE-ZINK-NICKEL_TRANSPORT
ZIP2	DIRECT_EFFECTS	BIO-REMEDIATION	HEAVY_METAL_DETOXIFICATION	HEAVY_METAL_ZINK_RESISTANCE	ZINK_RESISTANCE-ZINK-NICKEL_TRANSPORT
zraR	DIRECT_EFFECTS	BIO-REMEDIATION	HEAVY_METAL_DETOXIFICATION	HEAVY_METAL_ZINK_RESISTANCE	ZINK_RESISTANCE-ZINK_HOMEOSTASIS
hydG	DIRECT_EFFECTS	BIO-REMEDIATION	HEAVY_METAL_DETOXIFICATION	HEAVY_METAL_ZINK_RESISTANCE	ZINK_RESISTANCE-ZINK_HOMEOSTASIS
zraS	DIRECT_EFFECTS	BIO-REMEDIATION	HEAVY_METAL_DETOXIFICATION	HEAVY_METAL_ZINK_RESISTANCE	ZINK_RESISTANCE-ZINK_HOMEOSTASIS
hydH	DIRECT_EFFECTS	BIO-REMEDIATION	HEAVY_METAL_DETOXIFICATION	HEAVY_METAL_ZINK_RESISTANCE	ZINK_RESISTANCE-ZINK_HOMEOSTASIS
fieF	DIRECT_EFFECTS	BIO-REMEDIATION	HEAVY_METAL_DETOXIFICATION	HEAVY_METAL_ZINK_RESISTANCE	ZINK_RESISTANCE-ZINK|IRON-TRANSPORT
znuA	DIRECT_EFFECTS	BIO-REMEDIATION	HEAVY_METAL_DETOXIFICATION	HEAVY_METAL_ZINK_RESISTANCE	ZINK_RESISTANCE-ZNU_TRANSPORT_SYSTEM
znuB	DIRECT_EFFECTS	BIO-REMEDIATION	HEAVY_METAL_DETOXIFICATION	HEAVY_METAL_ZINK_RESISTANCE	ZINK_RESISTANCE-ZNU_TRANSPORT_SYSTEM
znuC	DIRECT_EFFECTS	BIO-REMEDIATION	HEAVY_METAL_DETOXIFICATION	HEAVY_METAL_ZINK_RESISTANCE	ZINK_RESISTANCE-ZNU_TRANSPORT_SYSTEM
czcA	DIRECT_EFFECTS	BIO-REMEDIATION	HEAVY_METAL_DETOXIFICATION	OTHER_HEAVY_METAL_RESISTANCE_SYSTEMS	HEAVY_METAL_RESISTANCE-CUS_TRANSPORT_SYSTEM
cusA	DIRECT_EFFECTS	BIO-REMEDIATION	HEAVY_METAL_DETOXIFICATION	OTHER_HEAVY_METAL_RESISTANCE_SYSTEMS	HEAVY_METAL_RESISTANCE-CUS_TRANSPORT_SYSTEM
cnrA	DIRECT_EFFECTS	BIO-REMEDIATION	HEAVY_METAL_DETOXIFICATION	OTHER_HEAVY_METAL_RESISTANCE_SYSTEMS	HEAVY_METAL_RESISTANCE-CUS_TRANSPORT_SYSTEM
czcB	DIRECT_EFFECTS	BIO-REMEDIATION	HEAVY_METAL_DETOXIFICATION	OTHER_HEAVY_METAL_RESISTANCE_SYSTEMS	HEAVY_METAL_RESISTANCE-CUS_TRANSPORT_SYSTEM
cusB	DIRECT_EFFECTS	BIO-REMEDIATION	HEAVY_METAL_DETOXIFICATION	OTHER_HEAVY_METAL_RESISTANCE_SYSTEMS	HEAVY_METAL_RESISTANCE-CUS_TRANSPORT_SYSTEM
cnrB	DIRECT_EFFECTS	BIO-REMEDIATION	HEAVY_METAL_DETOXIFICATION	OTHER_HEAVY_METAL_RESISTANCE_SYSTEMS	HEAVY_METAL_RESISTANCE-CUS_TRANSPORT_SYSTEM
czcC	DIRECT_EFFECTS	BIO-REMEDIATION	HEAVY_METAL_DETOXIFICATION	OTHER_HEAVY_METAL_RESISTANCE_SYSTEMS	HEAVY_METAL_RESISTANCE-CUS_TRANSPORT_SYSTEM
cusC	DIRECT_EFFECTS	BIO-REMEDIATION	HEAVY_METAL_DETOXIFICATION	OTHER_HEAVY_METAL_RESISTANCE_SYSTEMS	HEAVY_METAL_RESISTANCE-CUS_TRANSPORT_SYSTEM
cnrC	DIRECT_EFFECTS	BIO-REMEDIATION	HEAVY_METAL_DETOXIFICATION	OTHER_HEAVY_METAL_RESISTANCE_SYSTEMS	HEAVY_METAL_RESISTANCE-CUS_TRANSPORT_SYSTEM
dmpP	DIRECT_EFFECTS	BIO-REMEDIATION	XENOBIOTICS_BIODEGRADATION	XENOBIOTIC_BENZOATE|DERIVATE_DEGRADATION	XENOBIOTIC_BENZENE|PHENOL_DEGRADATION
poxF	DIRECT_EFFECTS	BIO-REMEDIATION	XENOBIOTICS_BIODEGRADATION	XENOBIOTIC_BENZOATE|DERIVATE_DEGRADATION	XENOBIOTIC_BENZENE|PHENOL_DEGRADATION
tomA5	DIRECT_EFFECTS	BIO-REMEDIATION	XENOBIOTICS_BIODEGRADATION	XENOBIOTIC_BENZOATE|DERIVATE_DEGRADATION	XENOBIOTIC_BENZENE|PHENOL_DEGRADATION
benE	DIRECT_EFFECTS	BIO-REMEDIATION	XENOBIOTICS_BIODEGRADATION	XENOBIOTIC_BENZOATE|DERIVATE_DEGRADATION	XENOBIOTIC_BENZOATE-DEGREDATION-BENZOATE_TRANSPORT
benK	DIRECT_EFFECTS	BIO-REMEDIATION	XENOBIOTICS_BIODEGRADATION	XENOBIOTIC_BENZOATE|DERIVATE_DEGRADATION	XENOBIOTIC_BENZOATE-DEGREDATION-BENZOATE_TRANSPORT
benP	DIRECT_EFFECTS	BIO-REMEDIATION	XENOBIOTICS_BIODEGRADATION	XENOBIOTIC_BENZOATE|DERIVATE_DEGRADATION	XENOBIOTIC_BENZOATE-DEGREDATION-BENZOATE_TRANSPORT
pcaK	DIRECT_EFFECTS	BIO-REMEDIATION	XENOBIOTICS_BIODEGRADATION	XENOBIOTIC_BENZOATE|DERIVATE_DEGRADATION	XENOBIOTIC_BENZOATE-DEGREDATION-BENZOATE_TRANSPORT
aliA	DIRECT_EFFECTS	BIO-REMEDIATION	XENOBIOTICS_BIODEGRADATION	XENOBIOTIC_BENZOATE|DERIVATE_DEGRADATION	XENOBIOTIC_BENZOATE-DEGREDATION-HOMEOSTASIS
aliB	DIRECT_EFFECTS	BIO-REMEDIATION	XENOBIOTICS_BIODEGRADATION	XENOBIOTIC_BENZOATE|DERIVATE_DEGRADATION	XENOBIOTIC_BENZOATE-DEGREDATION-HOMEOSTASIS
benA_xylX	DIRECT_EFFECTS	BIO-REMEDIATION	XENOBIOTICS_BIODEGRADATION	XENOBIOTIC_BENZOATE|DERIVATE_DEGRADATION	XENOBIOTIC_BENZOATE-DEGREDATION-HOMEOSTASIS
benB_xylY	DIRECT_EFFECTS	BIO-REMEDIATION	XENOBIOTICS_BIODEGRADATION	XENOBIOTIC_BENZOATE|DERIVATE_DEGRADATION	XENOBIOTIC_BENZOATE-DEGREDATION-HOMEOSTASIS
benC_xylZ	DIRECT_EFFECTS	BIO-REMEDIATION	XENOBIOTICS_BIODEGRADATION	XENOBIOTIC_BENZOATE|DERIVATE_DEGRADATION	XENOBIOTIC_BENZOATE-DEGREDATION-HOMEOSTASIS
benD_xylL	DIRECT_EFFECTS	BIO-REMEDIATION	XENOBIOTICS_BIODEGRADATION	XENOBIOTIC_BENZOATE|DERIVATE_DEGRADATION	XENOBIOTIC_BENZOATE-DEGREDATION-HOMEOSTASIS
bphH	DIRECT_EFFECTS	BIO-REMEDIATION	XENOBIOTICS_BIODEGRADATION	XENOBIOTIC_BENZOATE|DERIVATE_DEGRADATION	XENOBIOTIC_BENZOATE-DEGREDATION-HOMEOSTASIS
xylJ	DIRECT_EFFECTS	BIO-REMEDIATION	XENOBIOTICS_BIODEGRADATION	XENOBIOTIC_BENZOATE|DERIVATE_DEGRADATION	XENOBIOTIC_BENZOATE-DEGREDATION-HOMEOSTASIS
tesE	DIRECT_EFFECTS	BIO-REMEDIATION	XENOBIOTICS_BIODEGRADATION	XENOBIOTIC_BENZOATE|DERIVATE_DEGRADATION	XENOBIOTIC_BENZOATE-DEGREDATION-HOMEOSTASIS
dmpH	DIRECT_EFFECTS	BIO-REMEDIATION	XENOBIOTICS_BIODEGRADATION	XENOBIOTIC_BENZOATE|DERIVATE_DEGRADATION	XENOBIOTIC_BENZOATE-DEGREDATION-HOMEOSTASIS
xylI	DIRECT_EFFECTS	BIO-REMEDIATION	XENOBIOTICS_BIODEGRADATION	XENOBIOTIC_BENZOATE|DERIVATE_DEGRADATION	XENOBIOTIC_BENZOATE-DEGREDATION-HOMEOSTASIS
nahK	DIRECT_EFFECTS	BIO-REMEDIATION	XENOBIOTICS_BIODEGRADATION	XENOBIOTIC_BENZOATE|DERIVATE_DEGRADATION	XENOBIOTIC_BENZOATE-DEGREDATION-HOMEOSTASIS
galD	DIRECT_EFFECTS	BIO-REMEDIATION	XENOBIOTICS_BIODEGRADATION	XENOBIOTIC_BENZOATE|DERIVATE_DEGRADATION	XENOBIOTIC_BENZOATE-DEGREDATION-HOMEOSTASIS
pimC	DIRECT_EFFECTS	BIO-REMEDIATION	XENOBIOTICS_BIODEGRADATION	XENOBIOTIC_BENZOATE|DERIVATE_DEGRADATION	XENOBIOTIC_BENZOATE-DEGREDATION-HOMEOSTASIS
catE	DIRECT_EFFECTS	BIO-REMEDIATION	XENOBIOTICS_BIODEGRADATION	XENOBIOTIC_BENZOATE|DERIVATE_DEGRADATION	XENOBIOTIC_BENZOATE_DEGRADATION_VIA_CATECHOL_DEGRADATION
dmpB	DIRECT_EFFECTS	BIO-REMEDIATION	XENOBIOTICS_BIODEGRADATION	XENOBIOTIC_BENZOATE|DERIVATE_DEGRADATION	XENOBIOTIC_BENZOATE_DEGRADATION_VIA_CATECHOL_DEGRADATION
xylE	DIRECT_EFFECTS	BIO-REMEDIATION	XENOBIOTICS_BIODEGRADATION	XENOBIOTIC_BENZOATE|DERIVATE_DEGRADATION	XENOBIOTIC_BENZOATE_DEGRADATION_VIA_CATECHOL_DEGRADATION
dmpC	DIRECT_EFFECTS	BIO-REMEDIATION	XENOBIOTICS_BIODEGRADATION	XENOBIOTIC_BENZOATE|DERIVATE_DEGRADATION	XENOBIOTIC_BENZOATE_DEGRADATION_VIA_CATECHOL_DEGRADATION
xylG	DIRECT_EFFECTS	BIO-REMEDIATION	XENOBIOTICS_BIODEGRADATION	XENOBIOTIC_BENZOATE|DERIVATE_DEGRADATION	XENOBIOTIC_BENZOATE_DEGRADATION_VIA_CATECHOL_DEGRADATION
praB	DIRECT_EFFECTS	BIO-REMEDIATION	XENOBIOTICS_BIODEGRADATION	XENOBIOTIC_BENZOATE|DERIVATE_DEGRADATION	XENOBIOTIC_BENZOATE_DEGRADATION_VIA_CATECHOL_DEGRADATION
pcaB	DIRECT_EFFECTS	BIO-REMEDIATION	XENOBIOTICS_BIODEGRADATION	XENOBIOTIC_BENZOATE|DERIVATE_DEGRADATION	XENOBIOTIC_BENZOATE_DEGRADATION_VIA_b-KETOADIPATE_PATHWAY
pcaC	DIRECT_EFFECTS	BIO-REMEDIATION	XENOBIOTICS_BIODEGRADATION	XENOBIOTIC_BENZOATE|DERIVATE_DEGRADATION	XENOBIOTIC_BENZOATE_DEGRADATION_VIA_b-KETOADIPATE_PATHWAY
pcaD	DIRECT_EFFECTS	BIO-REMEDIATION	XENOBIOTICS_BIODEGRADATION	XENOBIOTIC_BENZOATE|DERIVATE_DEGRADATION	XENOBIOTIC_BENZOATE_DEGRADATION_VIA_b-KETOADIPATE_PATHWAY
catD	DIRECT_EFFECTS	BIO-REMEDIATION	XENOBIOTICS_BIODEGRADATION	XENOBIOTIC_BENZOATE|DERIVATE_DEGRADATION	XENOBIOTIC_BENZOATE_DEGRADATION_VIA_b-KETOADIPATE_PATHWAY
pcaG	DIRECT_EFFECTS	BIO-REMEDIATION	XENOBIOTICS_BIODEGRADATION	XENOBIOTIC_BENZOATE|DERIVATE_DEGRADATION	XENOBIOTIC_BENZOATE_DEGRADATION_VIA_b-KETOADIPATE_PATHWAY
pcaH	DIRECT_EFFECTS	BIO-REMEDIATION	XENOBIOTICS_BIODEGRADATION	XENOBIOTIC_BENZOATE|DERIVATE_DEGRADATION	XENOBIOTIC_BENZOATE_DEGRADATION_VIA_b-KETOADIPATE_PATHWAY
badI	DIRECT_EFFECTS	BIO-REMEDIATION	XENOBIOTICS_BIODEGRADATION	XENOBIOTIC_BENZOATE|DERIVATE_DEGRADATION	XENOBIOTIC_CYCLOHEXANECARBOXYLIC_ACID_DEGRADATION
lpdC	DIRECT_EFFECTS	BIO-REMEDIATION	XENOBIOTICS_BIODEGRADATION	XENOBIOTIC_BENZOATE|DERIVATE_DEGRADATION	XENOBIOTIC_GALLATE_DEGRADATION
atbAc	DIRECT_EFFECTS	BIO-REMEDIATION	XENOBIOTICS_BIODEGRADATION	XENOBIOTIC_BENZOATE|DERIVATE_DEGRADATION	XENOBIOTIC_HYDROXYBENZENE_DEGRADATION
etbD	DIRECT_EFFECTS	BIO-REMEDIATION	XENOBIOTICS_BIODEGRADATION	XENOBIOTIC_BENZOATE|DERIVATE_DEGRADATION	XENOBIOTIC_HYDROXYBENZENE_DEGRADATION
graA	DIRECT_EFFECTS	BIO-REMEDIATION	XENOBIOTICS_BIODEGRADATION	XENOBIOTIC_BENZOATE|DERIVATE_DEGRADATION	XENOBIOTIC_HYDROXYBENZOATE_DEGRADATION
ligA	DIRECT_EFFECTS	BIO-REMEDIATION	XENOBIOTICS_BIODEGRADATION	XENOBIOTIC_BENZOATE|DERIVATE_DEGRADATION	XENOBIOTIC_HYDROXYBENZOATE_DEGRADATION
pobA	DIRECT_EFFECTS	BIO-REMEDIATION	XENOBIOTICS_BIODEGRADATION	XENOBIOTIC_BENZOATE|DERIVATE_DEGRADATION	XENOBIOTIC_HYDROXYBENZOATE_DEGRADATION
namA	DIRECT_EFFECTS	BIO-REMEDIATION	XENOBIOTICS_BIODEGRADATION	XENOBIOTIC_BENZOATE|DERIVATE_DEGRADATION	XENOBIOTIC_NITRO-|AMINOBENZOATE_DEGRADATION
nbzA	DIRECT_EFFECTS	BIO-REMEDIATION	XENOBIOTICS_BIODEGRADATION	XENOBIOTIC_BENZOATE|DERIVATE_DEGRADATION	XENOBIOTIC_NITROBENZENE_DEGRADATION
apc	DIRECT_EFFECTS	BIO-REMEDIATION	XENOBIOTICS_BIODEGRADATION	XENOBIOTIC_BENZOATE|DERIVATE_DEGRADATION	XENOBIOTIC_PHENYLETHANOL_DEGRADATION
ebdB	DIRECT_EFFECTS	BIO-REMEDIATION	XENOBIOTICS_BIODEGRADATION	XENOBIOTIC_BENZOATE|DERIVATE_DEGRADATION	XENOBIOTIC_STYRENE|PHENYLENTHANOL_HOMEOSTASIS
ebdC	DIRECT_EFFECTS	BIO-REMEDIATION	XENOBIOTICS_BIODEGRADATION	XENOBIOTIC_BENZOATE|DERIVATE_DEGRADATION	XENOBIOTIC_STYRENE|PHENYLENTHANOL_HOMEOSTASIS
vdh	DIRECT_EFFECTS	BIO-REMEDIATION	XENOBIOTICS_BIODEGRADATION	XENOBIOTIC_BENZOATE|DERIVATE_DEGRADATION	XENOBIOTIC_VANILLIN|VANILLATE_DEGRADATION
nylB	DIRECT_EFFECTS	BIO-REMEDIATION	XENOBIOTICS_BIODEGRADATION	XENOBIOTIC_CAPROLACTAM|DERIVATE_DEGRADATION	XENOBIOTIC_AMINOHEXANOATE_DEGRADATION
glpA	DIRECT_EFFECTS	BIO-REMEDIATION	XENOBIOTICS_BIODEGRADATION	XENOBIOTIC_DEGRADATION_OF_ORGANO-PHOSPHORUS_INSECTICIDES	XENOBIOTIC_ORGANOPHOSPHATE_DEGRADTION
glpD	DIRECT_EFFECTS	BIO-REMEDIATION	XENOBIOTICS_BIODEGRADATION	XENOBIOTIC_DEGRADATION_OF_ORGANO-PHOSPHORUS_INSECTICIDES	XENOBIOTIC_ORGANOPHOSPHATE_DEGRADTION
mpd	DIRECT_EFFECTS	BIO-REMEDIATION	XENOBIOTICS_BIODEGRADATION	XENOBIOTIC_DEGRADATION_OF_ORGANO-PHOSPHORUS_INSECTICIDES	XENOBIOTIC_ORGANOPHOSPHATE_DEGRADTION
pepP	DIRECT_EFFECTS	BIO-REMEDIATION	XENOBIOTICS_BIODEGRADATION	XENOBIOTIC_DEGRADATION_OF_ORGANO-PHOSPHORUS_INSECTICIDES	XENOBIOTIC_ORGANOPHOSPHATE_DEGRADTION
acpD	DIRECT_EFFECTS	BIO-REMEDIATION	XENOBIOTICS_BIODEGRADATION	XENOBIOTIC_DEGRADATION_OF_OTHER_NITRO-COMPOUNDS	XENOBIOTIC_AZO_DYE_DEGRADATION
azoR	DIRECT_EFFECTS	BIO-REMEDIATION	XENOBIOTICS_BIODEGRADATION	XENOBIOTIC_DEGRADATION_OF_OTHER_NITRO-COMPOUNDS	XENOBIOTIC_AZO_DYE_DEGRADATION
bluB	DIRECT_EFFECTS	BIO-REMEDIATION	XENOBIOTICS_BIODEGRADATION	XENOBIOTIC_DEGRADATION_OF_OTHER_NITRO-COMPOUNDS	XENOBIOTIC_NITRO-AROMATE_DEGRADATION
drgA	DIRECT_EFFECTS	BIO-REMEDIATION	XENOBIOTICS_BIODEGRADATION	XENOBIOTIC_DEGRADATION_OF_OTHER_NITRO-COMPOUNDS	XENOBIOTIC_NITRO-AROMATE_DEGRADATION
nfnB	DIRECT_EFFECTS	BIO-REMEDIATION	XENOBIOTICS_BIODEGRADATION	XENOBIOTIC_DEGRADATION_OF_OTHER_NITRO-COMPOUNDS	XENOBIOTIC_NITRO-AROMATE_DEGRADATION
nfsB	DIRECT_EFFECTS	BIO-REMEDIATION	XENOBIOTICS_BIODEGRADATION	XENOBIOTIC_DEGRADATION_OF_OTHER_NITRO-COMPOUNDS	XENOBIOTIC_NITRO-AROMATE_DEGRADATION
ncd2	DIRECT_EFFECTS	BIO-REMEDIATION	XENOBIOTICS_BIODEGRADATION	XENOBIOTIC_DEGRADATION_OF_OTHER_NITRO-COMPOUNDS	XENOBIOTIC_NITROALKANE|NITRONATE_DEGRADATION
npd	DIRECT_EFFECTS	BIO-REMEDIATION	XENOBIOTICS_BIODEGRADATION	XENOBIOTIC_DEGRADATION_OF_OTHER_NITRO-COMPOUNDS	XENOBIOTIC_NITROALKANE|NITRONATE_DEGRADATION
pnoA	DIRECT_EFFECTS	BIO-REMEDIATION	XENOBIOTICS_BIODEGRADATION	XENOBIOTIC_DEGRADATION_OF_OTHER_NITRO-COMPOUNDS	XENOBIOTIC_NITROALKANE|NITRONATE_DEGRADATION
ybhF	DIRECT_EFFECTS	BIO-REMEDIATION	XENOBIOTICS_BIODEGRADATION	XENOBIOTIC_DETOXIFICATION_BY_TRANSPORT	XENOBIOTICS_TRANSPORT
yadG	DIRECT_EFFECTS	BIO-REMEDIATION	XENOBIOTICS_BIODEGRADATION	XENOBIOTIC_DETOXIFICATION_BY_TRANSPORT	XENOBIOTICS_TRANSPORT
ecsA	DIRECT_EFFECTS	BIO-REMEDIATION	XENOBIOTICS_BIODEGRADATION	XENOBIOTIC_DETOXIFICATION_BY_TRANSPORT	XENOBIOTICS_TRANSPORT
ybhS	DIRECT_EFFECTS	BIO-REMEDIATION	XENOBIOTICS_BIODEGRADATION	XENOBIOTIC_DETOXIFICATION_BY_TRANSPORT	XENOBIOTICS_TRANSPORT
ecsB	DIRECT_EFFECTS	BIO-REMEDIATION	XENOBIOTICS_BIODEGRADATION	XENOBIOTIC_DETOXIFICATION_BY_TRANSPORT	XENOBIOTICS_TRANSPORT
mhpD	DIRECT_EFFECTS	BIO-REMEDIATION	XENOBIOTICS_BIODEGRADATION	XENOBIOTIC_DIOXIN|DERIVATE_DEGRADATION	XENOBIOTIC_OXOPENT-EONATE|PCDD|PCDF|PCB_DEGRADATION
mhpF	DIRECT_EFFECTS	BIO-REMEDIATION	XENOBIOTICS_BIODEGRADATION	XENOBIOTIC_DIOXIN|DERIVATE_DEGRADATION	XENOBIOTIC_OXOPENT-EONATE|PCDD|PCDF|PCB_DEGRADATION
dehI	DIRECT_EFFECTS	BIO-REMEDIATION	XENOBIOTICS_BIODEGRADATION	XENOBIOTIC_HYDROCARBONS|OIL_DEGRADATION	XENOBIOTIC_DICHLOROETHANE_DEGRADATION
dhaA	DIRECT_EFFECTS	BIO-REMEDIATION	XENOBIOTICS_BIODEGRADATION	XENOBIOTIC_HYDROCARBONS|OIL_DEGRADATION	XENOBIOTIC_DICHLOROETHANE_DEGRADATION
yiaY	DIRECT_EFFECTS	BIO-REMEDIATION	XENOBIOTICS_BIODEGRADATION	XENOBIOTIC_HYDROCARBONS|OIL_DEGRADATION	XENOBIOTIC_DICHLOROPROPENE_DEGRADATION
linN	DIRECT_EFFECTS	BIO-REMEDIATION	XENOBIOTICS_BIODEGRADATION	XENOBIOTIC_HYDROCARBONS|OIL_DEGRADATION	XENOBIOTIC_HEXA-|PENTA-CHLOROCYCLOHEXANE_DEGRADATION
mlaD	DIRECT_EFFECTS	BIO-REMEDIATION	XENOBIOTICS_BIODEGRADATION	XENOBIOTIC_HYDROCARBONS|OIL_DEGRADATION	XENOBIOTIC_HEXA-|PENTA-CHLOROCYCLOHEXANE_DEGRADATION
linM	DIRECT_EFFECTS	BIO-REMEDIATION	XENOBIOTICS_BIODEGRADATION	XENOBIOTIC_HYDROCARBONS|OIL_DEGRADATION	XENOBIOTIC_HEXA-|PENTA-CHLOROCYCLOHEXANE_DEGRADATION
mlaE	DIRECT_EFFECTS	BIO-REMEDIATION	XENOBIOTICS_BIODEGRADATION	XENOBIOTIC_HYDROCARBONS|OIL_DEGRADATION	XENOBIOTIC_HEXA-|PENTA-CHLOROCYCLOHEXANE_DEGRADATION
linK	DIRECT_EFFECTS	BIO-REMEDIATION	XENOBIOTICS_BIODEGRADATION	XENOBIOTIC_HYDROCARBONS|OIL_DEGRADATION	XENOBIOTIC_HEXA-|PENTA-CHLOROCYCLOHEXANE_DEGRADATION
mlaF	DIRECT_EFFECTS	BIO-REMEDIATION	XENOBIOTICS_BIODEGRADATION	XENOBIOTIC_HYDROCARBONS|OIL_DEGRADATION	XENOBIOTIC_HEXA-|PENTA-CHLOROCYCLOHEXANE_DEGRADATION
linL	DIRECT_EFFECTS	BIO-REMEDIATION	XENOBIOTICS_BIODEGRADATION	XENOBIOTIC_HYDROCARBONS|OIL_DEGRADATION	XENOBIOTIC_HEXA-|PENTA-CHLOROCYCLOHEXANE_DEGRADATION
mkl	DIRECT_EFFECTS	BIO-REMEDIATION	XENOBIOTICS_BIODEGRADATION	XENOBIOTIC_HYDROCARBONS|OIL_DEGRADATION	XENOBIOTIC_HEXA-|PENTA-CHLOROCYCLOHEXANE_DEGRADATION
nmoAB	DIRECT_EFFECTS	BIO-REMEDIATION	XENOBIOTICS_BIODEGRADATION	XENOBIOTIC_NAPHTALENE|DERIVATE_DEGRADATION	XENOBIOTIC_METHYLNAPHTALENE_DEGRADATION
hsaA	DIRECT_EFFECTS	BIO-REMEDIATION	XENOBIOTICS_BIODEGRADATION	XENOBIOTIC_STEROID|DERIVATE_DEGRADATION	XENOBIOTIC_ADROSTENEDIONE_DEGRADATION
kstD	DIRECT_EFFECTS	BIO-REMEDIATION	XENOBIOTICS_BIODEGRADATION	XENOBIOTIC_STEROID|DERIVATE_DEGRADATION	XENOBIOTIC_ADROSTENEDIONE_DEGRADATION
choD	DIRECT_EFFECTS	BIO-REMEDIATION	XENOBIOTICS_BIODEGRADATION	XENOBIOTIC_STEROID|DERIVATE_DEGRADATION	XENOBIOTIC_CHOLESTEROL_DEGRADATION_
hsd	DIRECT_EFFECTS	BIO-REMEDIATION	XENOBIOTICS_BIODEGRADATION	XENOBIOTIC_STEROID|DERIVATE_DEGRADATION	XENOBIOTIC_CHOLESTEROL_DEGRADATION_
gctA	DIRECT_EFFECTS	BIO-REMEDIATION	XENOBIOTICS_BIODEGRADATION	XENOBIOTIC_STYRENE|DERIVATE_DEGRADATION	XENOBIOTIC_ACRYLONITRITE|ACRYLAMIDE_DEGRADATION
gctB	DIRECT_EFFECTS	BIO-REMEDIATION	XENOBIOTICS_BIODEGRADATION	XENOBIOTIC_STYRENE|DERIVATE_DEGRADATION	XENOBIOTIC_ACRYLONITRITE|ACRYLAMIDE_DEGRADATION
paaH	DIRECT_EFFECTS	BIO-REMEDIATION	XENOBIOTICS_BIODEGRADATION	XENOBIOTIC_STYRENE|DERIVATE_DEGRADATION	XENOBIOTIC_PHENYLACETATE_DEGRADATION
hbd	DIRECT_EFFECTS	BIO-REMEDIATION	XENOBIOTICS_BIODEGRADATION	XENOBIOTIC_STYRENE|DERIVATE_DEGRADATION	XENOBIOTIC_PHENYLACETATE_DEGRADATION
mmgB	DIRECT_EFFECTS	BIO-REMEDIATION	XENOBIOTICS_BIODEGRADATION	XENOBIOTIC_STYRENE|DERIVATE_DEGRADATION	XENOBIOTIC_PHENYLACETATE_DEGRADATION
paaI	DIRECT_EFFECTS	BIO-REMEDIATION	XENOBIOTICS_BIODEGRADATION	XENOBIOTIC_STYRENE|DERIVATE_DEGRADATION	XENOBIOTIC_PHENYLACETATE_DEGRADATION
HGD	DIRECT_EFFECTS	BIO-REMEDIATION	XENOBIOTICS_BIODEGRADATION	XENOBIOTIC_STYRENE|DERIVATE_DEGRADATION	XENOBIOTIC_STYRENE_OXIDE_DEGRADATION
hmgA	DIRECT_EFFECTS	BIO-REMEDIATION	XENOBIOTICS_BIODEGRADATION	XENOBIOTIC_STYRENE|DERIVATE_DEGRADATION	XENOBIOTIC_STYRENE_OXIDE_DEGRADATION
maiA	DIRECT_EFFECTS	BIO-REMEDIATION	XENOBIOTICS_BIODEGRADATION	XENOBIOTIC_STYRENE|DERIVATE_DEGRADATION	XENOBIOTIC_STYRENE_OXIDE_DEGRADATION
GSTZ1	DIRECT_EFFECTS	BIO-REMEDIATION	XENOBIOTICS_BIODEGRADATION	XENOBIOTIC_STYRENE|DERIVATE_DEGRADATION	XENOBIOTIC_STYRENE_OXIDE_DEGRADATION
nemA	DIRECT_EFFECTS	BIO-REMEDIATION	XENOBIOTICS_BIODEGRADATION	XENOBIOTIC_TOLULENE|DERIVATE_DEGRADATION	XENOBIOTIC_NITROTOLULENE_DEGRADATION
auxin_symporter	DIRECT_EFFECTS	PHYTOHORMONE|PLANT_SIGNAL_PRODUCTION	PHYTOHORMONE-ABSCISIC_ACID_DEGRADATION	PHYTOHORMONE-AUXINE|INDOLE‚Äê3‚ÄêACETIC_ACID|IAA_METABOLISM	PHYTOHORMONE-IAA-AUXIN_TRANSPORT_PLANT_LIKE
aldB	DIRECT_EFFECTS	PHYTOHORMONE|PLANT_SIGNAL_PRODUCTION	PHYTOHORMONE-ABSCISIC_ACID_DEGRADATION	PHYTOHORMONE-AUXINE|INDOLE‚Äê3‚ÄêACETIC_ACID|IAA_METABOLISM	PHYTOHORMONE-IAA_PATHWAY
lysN	DIRECT_EFFECTS	PHYTOHORMONE|PLANT_SIGNAL_PRODUCTION	PHYTOHORMONE-ABSCISIC_ACID_DEGRADATION	PHYTOHORMONE-AUXINE|INDOLE‚Äê3‚ÄêACETIC_ACID|IAA_METABOLISM	PHYTOHORMONE-IAA_RELATED_TRYPTOPHAN_PATHWAY
dapF	DIRECT_EFFECTS	PHYTOHORMONE|PLANT_SIGNAL_PRODUCTION	PHYTOHORMONE-CYTOKININS|DERIVATE_PRODUCTION	PHYTOHORMONE-CYTOKININ_METABOLISM	PHYTOHORMONE-CYTOKININ_BIOSYNTHESIS
hflX	DIRECT_EFFECTS	PHYTOHORMONE|PLANT_SIGNAL_PRODUCTION	PHYTOHORMONE-CYTOKININS|DERIVATE_PRODUCTION	PHYTOHORMONE-CYTOKININ_METABOLISM	PHYTOHORMONE-CYTOKININ_BIOSYNTHESIS
miaA	DIRECT_EFFECTS	PHYTOHORMONE|PLANT_SIGNAL_PRODUCTION	PHYTOHORMONE-CYTOKININS|DERIVATE_PRODUCTION	PHYTOHORMONE-CYTOKININ_METABOLISM	PHYTOHORMONE-CYTOKININ_BIOSYNTHESIS
ipt	DIRECT_EFFECTS	PHYTOHORMONE|PLANT_SIGNAL_PRODUCTION	PHYTOHORMONE-CYTOKININS|DERIVATE_PRODUCTION	PHYTOHORMONE-CYTOKININ_METABOLISM	PHYTOHORMONE-CYTOKININ_BIOSYNTHESIS
miaB	DIRECT_EFFECTS	PHYTOHORMONE|PLANT_SIGNAL_PRODUCTION	PHYTOHORMONE-CYTOKININS|DERIVATE_PRODUCTION	PHYTOHORMONE-CYTOKININ_METABOLISM	PHYTOHORMONE-CYTOKININ_BIOSYNTHESIS
miaE	DIRECT_EFFECTS	PHYTOHORMONE|PLANT_SIGNAL_PRODUCTION	PHYTOHORMONE-CYTOKININS|DERIVATE_PRODUCTION	PHYTOHORMONE-CYTOKININ_METABOLISM	PHYTOHORMONE-CYTOKININ_BIOSYNTHESIS
hprT	DIRECT_EFFECTS	PHYTOHORMONE|PLANT_SIGNAL_PRODUCTION	PHYTOHORMONE-CYTOKININS|DERIVATE_PRODUCTION	PHYTOHORMONE-XANTHINE_METABOLISM	PHYTOHORMONE-XANTHINE_BIOSYNTHESIS
hpt	DIRECT_EFFECTS	PHYTOHORMONE|PLANT_SIGNAL_PRODUCTION	PHYTOHORMONE-CYTOKININS|DERIVATE_PRODUCTION	PHYTOHORMONE-XANTHINE_METABOLISM	PHYTOHORMONE-XANTHINE_BIOSYNTHESIS
xdhA	DIRECT_EFFECTS	PHYTOHORMONE|PLANT_SIGNAL_PRODUCTION	PHYTOHORMONE-CYTOKININS|DERIVATE_PRODUCTION	PHYTOHORMONE-XANTHINE_METABOLISM	PHYTOHORMONE-XANTHINE_BIOSYNTHESIS
xdhB	DIRECT_EFFECTS	PHYTOHORMONE|PLANT_SIGNAL_PRODUCTION	PHYTOHORMONE-CYTOKININS|DERIVATE_PRODUCTION	PHYTOHORMONE-XANTHINE_METABOLISM	PHYTOHORMONE-XANTHINE_BIOSYNTHESIS
pucD	DIRECT_EFFECTS	PHYTOHORMONE|PLANT_SIGNAL_PRODUCTION	PHYTOHORMONE-CYTOKININS|DERIVATE_PRODUCTION	PHYTOHORMONE-XANTHINE_METABOLISM	PHYTOHORMONE-XANTHINE_BIOSYNTHESIS
xdhC	DIRECT_EFFECTS	PHYTOHORMONE|PLANT_SIGNAL_PRODUCTION	PHYTOHORMONE-CYTOKININS|DERIVATE_PRODUCTION	PHYTOHORMONE-XANTHINE_METABOLISM	PHYTOHORMONE-XANTHINE_BIOSYNTHESIS
paod	DIRECT_EFFECTS	PHYTOHORMONE|PLANT_SIGNAL_PRODUCTION	PHYTOHORMONE-CYTOKININS|DERIVATE_PRODUCTION	PHYTOHORMONE-XANTHINE_METABOLISM	PHYTOHORMONE-XANTHINE_BIOSYNTHESIS
ygeB	DIRECT_EFFECTS	PHYTOHORMONE|PLANT_SIGNAL_PRODUCTION	PHYTOHORMONE-CYTOKININS|DERIVATE_PRODUCTION	PHYTOHORMONE-XANTHINE_METABOLISM	PHYTOHORMONE-XANTHINE_BIOSYNTHESIS
pucA	DIRECT_EFFECTS	PHYTOHORMONE|PLANT_SIGNAL_PRODUCTION	PHYTOHORMONE-CYTOKININS|DERIVATE_PRODUCTION	PHYTOHORMONE-XANTHINE_METABOLISM	PHYTOHORMONE-XANTHINE_BIOSYNTHESIS
xpt	DIRECT_EFFECTS	PHYTOHORMONE|PLANT_SIGNAL_PRODUCTION	PHYTOHORMONE-CYTOKININS|DERIVATE_PRODUCTION	PHYTOHORMONE-XANTHINE_METABOLISM	PHYTOHORMONE-XANTHINE_BIOSYNTHESIS
pbuG	DIRECT_EFFECTS	PHYTOHORMONE|PLANT_SIGNAL_PRODUCTION	PHYTOHORMONE-CYTOKININS|DERIVATE_PRODUCTION	PHYTOHORMONE-XANTHINE_METABOLISM	PHYTOHORMONE-XANTHINE_TRANSPORT
azgA	DIRECT_EFFECTS	PHYTOHORMONE|PLANT_SIGNAL_PRODUCTION	PHYTOHORMONE-CYTOKININS|DERIVATE_PRODUCTION	PHYTOHORMONE-XANTHINE_METABOLISM	PHYTOHORMONE-XANTHINE_TRANSPORT
ghxP	DIRECT_EFFECTS	PHYTOHORMONE|PLANT_SIGNAL_PRODUCTION	PHYTOHORMONE-CYTOKININS|DERIVATE_PRODUCTION	PHYTOHORMONE-XANTHINE_METABOLISM	PHYTOHORMONE-XANTHINE_TRANSPORT
ghxQ	DIRECT_EFFECTS	PHYTOHORMONE|PLANT_SIGNAL_PRODUCTION	PHYTOHORMONE-CYTOKININS|DERIVATE_PRODUCTION	PHYTOHORMONE-XANTHINE_METABOLISM	PHYTOHORMONE-XANTHINE_TRANSPORT
adeQ	DIRECT_EFFECTS	PHYTOHORMONE|PLANT_SIGNAL_PRODUCTION	PHYTOHORMONE-CYTOKININS|DERIVATE_PRODUCTION	PHYTOHORMONE-XANTHINE_METABOLISM	PHYTOHORMONE-XANTHINE_TRANSPORT
xanP	DIRECT_EFFECTS	PHYTOHORMONE|PLANT_SIGNAL_PRODUCTION	PHYTOHORMONE-CYTOKININS|DERIVATE_PRODUCTION	PHYTOHORMONE-XANTHINE_METABOLISM	PHYTOHORMONE-XANTHINE_TRANSPORT
aofH	DIRECT_EFFECTS	PHYTOHORMONE|PLANT_SIGNAL_PRODUCTION	PHYTOHORMONE-GAMMA-AMINOBUTYRIC_ACID|GABA_PRODUCTION	PHYTOHORMONE-GABA_METABOLISM	PHYTOHORMONE-GABA_BIOSYNTHESIS
puuB	DIRECT_EFFECTS	PHYTOHORMONE|PLANT_SIGNAL_PRODUCTION	PHYTOHORMONE-GAMMA-AMINOBUTYRIC_ACID|GABA_PRODUCTION	PHYTOHORMONE-GABA_METABOLISM	PHYTOHORMONE-GABA_BIOSYNTHESIS
ordL	DIRECT_EFFECTS	PHYTOHORMONE|PLANT_SIGNAL_PRODUCTION	PHYTOHORMONE-GAMMA-AMINOBUTYRIC_ACID|GABA_PRODUCTION	PHYTOHORMONE-GABA_METABOLISM	PHYTOHORMONE-GABA_BIOSYNTHESIS
puuC	DIRECT_EFFECTS	PHYTOHORMONE|PLANT_SIGNAL_PRODUCTION	PHYTOHORMONE-GAMMA-AMINOBUTYRIC_ACID|GABA_PRODUCTION	PHYTOHORMONE-GABA_METABOLISM	PHYTOHORMONE-GABA_BIOSYNTHESIS
kauB	DIRECT_EFFECTS	PHYTOHORMONE|PLANT_SIGNAL_PRODUCTION	PHYTOHORMONE-GAMMA-AMINOBUTYRIC_ACID|GABA_PRODUCTION	PHYTOHORMONE-GABA_METABOLISM	PHYTOHORMONE-GABA_BIOSYNTHESIS
spuC	DIRECT_EFFECTS	PHYTOHORMONE|PLANT_SIGNAL_PRODUCTION	PHYTOHORMONE-GAMMA-AMINOBUTYRIC_ACID|GABA_PRODUCTION	PHYTOHORMONE-GABA_METABOLISM	PHYTOHORMONE-GABA_BIOSYNTHESIS
davT	DIRECT_EFFECTS	PHYTOHORMONE|PLANT_SIGNAL_PRODUCTION	PHYTOHORMONE-GAMMA-AMINOBUTYRIC_ACID|GABA_PRODUCTION	PHYTOHORMONE-GABA_METABOLISM	PHYTOHORMONE-GABA_CONVERSION
gabT	DIRECT_EFFECTS	PHYTOHORMONE|PLANT_SIGNAL_PRODUCTION	PHYTOHORMONE-GAMMA-AMINOBUTYRIC_ACID|GABA_PRODUCTION	PHYTOHORMONE-GABA_METABOLISM	PHYTOHORMONE-GABA_CONVERSION
speA	DIRECT_EFFECTS	PHYTOHORMONE|PLANT_SIGNAL_PRODUCTION	PLANT_SIGNAL-BRANCHING_INHIBITION	PLANT_DEBRANCHING-SPERMIDINE|PUTRESCINE_METABOLISM	PLANT_DEBRANCHING-PUTRESCINE_BIOSYNTHESIS
puuR	DIRECT_EFFECTS	PHYTOHORMONE|PLANT_SIGNAL_PRODUCTION	PLANT_SIGNAL-BRANCHING_INHIBITION	PLANT_DEBRANCHING-SPERMIDINE|PUTRESCINE_METABOLISM	PLANT_DEBRANCHING-PUTRESCINE_DEGRADATION
potF	DIRECT_EFFECTS	PHYTOHORMONE|PLANT_SIGNAL_PRODUCTION	PLANT_SIGNAL-BRANCHING_INHIBITION	PLANT_DEBRANCHING-SPERMIDINE|PUTRESCINE_METABOLISM	PLANT_DEBRANCHING-PUTRESCINE_TRANSPORT
potG	DIRECT_EFFECTS	PHYTOHORMONE|PLANT_SIGNAL_PRODUCTION	PLANT_SIGNAL-BRANCHING_INHIBITION	PLANT_DEBRANCHING-SPERMIDINE|PUTRESCINE_METABOLISM	PLANT_DEBRANCHING-PUTRESCINE_TRANSPORT
potH	DIRECT_EFFECTS	PHYTOHORMONE|PLANT_SIGNAL_PRODUCTION	PLANT_SIGNAL-BRANCHING_INHIBITION	PLANT_DEBRANCHING-SPERMIDINE|PUTRESCINE_METABOLISM	PLANT_DEBRANCHING-PUTRESCINE_TRANSPORT
potI	DIRECT_EFFECTS	PHYTOHORMONE|PLANT_SIGNAL_PRODUCTION	PLANT_SIGNAL-BRANCHING_INHIBITION	PLANT_DEBRANCHING-SPERMIDINE|PUTRESCINE_METABOLISM	PLANT_DEBRANCHING-PUTRESCINE_TRANSPORT
gsp	DIRECT_EFFECTS	PHYTOHORMONE|PLANT_SIGNAL_PRODUCTION	PLANT_SIGNAL-BRANCHING_INHIBITION	PLANT_DEBRANCHING-SPERMIDINE|PUTRESCINE_METABOLISM	PLANT_DEBRANCHING-SPERMIDINE_BIOSYNTHESIS
speE	DIRECT_EFFECTS	PHYTOHORMONE|PLANT_SIGNAL_PRODUCTION	PLANT_SIGNAL-BRANCHING_INHIBITION	PLANT_DEBRANCHING-SPERMIDINE|PUTRESCINE_METABOLISM	PLANT_DEBRANCHING-SPERMIDINE_BIOSYNTHESIS
SRM	DIRECT_EFFECTS	PHYTOHORMONE|PLANT_SIGNAL_PRODUCTION	PLANT_SIGNAL-BRANCHING_INHIBITION	PLANT_DEBRANCHING-SPERMIDINE|PUTRESCINE_METABOLISM	PLANT_DEBRANCHING-SPERMIDINE_BIOSYNTHESIS
SPEC_3	DIRECT_EFFECTS	PHYTOHORMONE|PLANT_SIGNAL_PRODUCTION	PLANT_SIGNAL-BRANCHING_INHIBITION	PLANT_DEBRANCHING-SPERMIDINE|PUTRESCINE_METABOLISM	PLANT_DEBRANCHING-SPERMIDINE_BIOSYNTHESIS
SPSD	DIRECT_EFFECTS	PHYTOHORMONE|PLANT_SIGNAL_PRODUCTION	PLANT_SIGNAL-BRANCHING_INHIBITION	PLANT_DEBRANCHING-SPERMIDINE|PUTRESCINE_METABOLISM	PLANT_DEBRANCHING-SPERMIDINE_BIOSYNTHESIS
ABC_SP_S	DIRECT_EFFECTS	PHYTOHORMONE|PLANT_SIGNAL_PRODUCTION	PLANT_SIGNAL-BRANCHING_INHIBITION	PLANT_DEBRANCHING-SPERMIDINE|PUTRESCINE_METABOLISM	PLANT_DEBRANCHING-SPERMIDINE|PUTRESCINE_TRANSPORT
ydcS	DIRECT_EFFECTS	PHYTOHORMONE|PLANT_SIGNAL_PRODUCTION	PLANT_SIGNAL-BRANCHING_INHIBITION	PLANT_DEBRANCHING-SPERMIDINE|PUTRESCINE_METABOLISM	PLANT_DEBRANCHING-SPERMIDINE|PUTRESCINE_TRANSPORT
fmt	DIRECT_EFFECTS	PHYTOHORMONE|PLANT_SIGNAL_PRODUCTION	PLANT_SIGNAL-GERMINATION_STIMULATION	PLANT_GERMINATION-VITAMIN_B9|FOLATE_PRODUCTION	PLANT_GERMINATION-VITAMIN_B9|FOLATE_BIOSYNTHESIS
folA	DIRECT_EFFECTS	PHYTOHORMONE|PLANT_SIGNAL_PRODUCTION	PLANT_SIGNAL-GERMINATION_STIMULATION	PLANT_GERMINATION-VITAMIN_B9|FOLATE_PRODUCTION	PLANT_GERMINATION-VITAMIN_B9|FOLATE_BIOSYNTHESIS
folB	DIRECT_EFFECTS	PHYTOHORMONE|PLANT_SIGNAL_PRODUCTION	PLANT_SIGNAL-GERMINATION_STIMULATION	PLANT_GERMINATION-VITAMIN_B9|FOLATE_PRODUCTION	PLANT_GERMINATION-VITAMIN_B9|FOLATE_BIOSYNTHESIS
folC	DIRECT_EFFECTS	PHYTOHORMONE|PLANT_SIGNAL_PRODUCTION	PLANT_SIGNAL-GERMINATION_STIMULATION	PLANT_GERMINATION-VITAMIN_B9|FOLATE_PRODUCTION	PLANT_GERMINATION-VITAMIN_B9|FOLATE_BIOSYNTHESIS
folD	DIRECT_EFFECTS	PHYTOHORMONE|PLANT_SIGNAL_PRODUCTION	PLANT_SIGNAL-GERMINATION_STIMULATION	PLANT_GERMINATION-VITAMIN_B9|FOLATE_PRODUCTION	PLANT_GERMINATION-VITAMIN_B9|FOLATE_BIOSYNTHESIS
folE	DIRECT_EFFECTS	PHYTOHORMONE|PLANT_SIGNAL_PRODUCTION	PLANT_SIGNAL-GERMINATION_STIMULATION	PLANT_GERMINATION-VITAMIN_B9|FOLATE_PRODUCTION	PLANT_GERMINATION-VITAMIN_B9|FOLATE_BIOSYNTHESIS
folE2	DIRECT_EFFECTS	PHYTOHORMONE|PLANT_SIGNAL_PRODUCTION	PLANT_SIGNAL-GERMINATION_STIMULATION	PLANT_GERMINATION-VITAMIN_B9|FOLATE_PRODUCTION	PLANT_GERMINATION-VITAMIN_B9|FOLATE_BIOSYNTHESIS
folK	DIRECT_EFFECTS	PHYTOHORMONE|PLANT_SIGNAL_PRODUCTION	PLANT_SIGNAL-GERMINATION_STIMULATION	PLANT_GERMINATION-VITAMIN_B9|FOLATE_PRODUCTION	PLANT_GERMINATION-VITAMIN_B9|FOLATE_BIOSYNTHESIS
folM	DIRECT_EFFECTS	PHYTOHORMONE|PLANT_SIGNAL_PRODUCTION	PLANT_SIGNAL-GERMINATION_STIMULATION	PLANT_GERMINATION-VITAMIN_B9|FOLATE_PRODUCTION	PLANT_GERMINATION-VITAMIN_B9|FOLATE_BIOSYNTHESIS
folP	DIRECT_EFFECTS	PHYTOHORMONE|PLANT_SIGNAL_PRODUCTION	PLANT_SIGNAL-GERMINATION_STIMULATION	PLANT_GERMINATION-VITAMIN_B9|FOLATE_PRODUCTION	PLANT_GERMINATION-VITAMIN_B9|FOLATE_BIOSYNTHESIS
folX	DIRECT_EFFECTS	PHYTOHORMONE|PLANT_SIGNAL_PRODUCTION	PLANT_SIGNAL-GERMINATION_STIMULATION	PLANT_GERMINATION-VITAMIN_B9|FOLATE_PRODUCTION	PLANT_GERMINATION-VITAMIN_B9|FOLATE_BIOSYNTHESIS
gcvT	DIRECT_EFFECTS	PHYTOHORMONE|PLANT_SIGNAL_PRODUCTION	PLANT_SIGNAL-GERMINATION_STIMULATION	PLANT_GERMINATION-VITAMIN_B9|FOLATE_PRODUCTION	PLANT_GERMINATION-VITAMIN_B9|FOLATE_BIOSYNTHESIS
glyA	DIRECT_EFFECTS	PHYTOHORMONE|PLANT_SIGNAL_PRODUCTION	PLANT_SIGNAL-GERMINATION_STIMULATION	PLANT_GERMINATION-VITAMIN_B9|FOLATE_PRODUCTION	PLANT_GERMINATION-VITAMIN_B9|FOLATE_BIOSYNTHESIS
pabB	DIRECT_EFFECTS	PHYTOHORMONE|PLANT_SIGNAL_PRODUCTION	PLANT_SIGNAL-GERMINATION_STIMULATION	PLANT_GERMINATION-VITAMIN_B9|FOLATE_PRODUCTION	PLANT_GERMINATION-VITAMIN_B9|FOLATE_BIOSYNTHESIS
pabC	DIRECT_EFFECTS	PHYTOHORMONE|PLANT_SIGNAL_PRODUCTION	PLANT_SIGNAL-GERMINATION_STIMULATION	PLANT_GERMINATION-VITAMIN_B9|FOLATE_PRODUCTION	PLANT_GERMINATION-VITAMIN_B9|FOLATE_BIOSYNTHESIS
thyA	DIRECT_EFFECTS	PHYTOHORMONE|PLANT_SIGNAL_PRODUCTION	PLANT_SIGNAL-GERMINATION_STIMULATION	PLANT_GERMINATION-VITAMIN_B9|FOLATE_PRODUCTION	PLANT_GERMINATION-VITAMIN_B9|FOLATE_BIOSYNTHESIS
ygfA	DIRECT_EFFECTS	PHYTOHORMONE|PLANT_SIGNAL_PRODUCTION	PLANT_SIGNAL-GERMINATION_STIMULATION	PLANT_GERMINATION-VITAMIN_B9|FOLATE_PRODUCTION	PLANT_GERMINATION-VITAMIN_B9|FOLATE_BIOSYNTHESIS
fthC	DIRECT_EFFECTS	PHYTOHORMONE|PLANT_SIGNAL_PRODUCTION	PLANT_SIGNAL-GERMINATION_STIMULATION	PLANT_GERMINATION-VITAMIN_B9|FOLATE_PRODUCTION	PLANT_GERMINATION-VITAMIN_B9|FOLATE_BIOSYNTHESIS
yqgN	DIRECT_EFFECTS	PHYTOHORMONE|PLANT_SIGNAL_PRODUCTION	PLANT_SIGNAL-GERMINATION_STIMULATION	PLANT_GERMINATION-VITAMIN_B9|FOLATE_PRODUCTION	PLANT_GERMINATION-VITAMIN_B9|FOLATE_BIOSYNTHESIS
folN	DIRECT_EFFECTS	PHYTOHORMONE|PLANT_SIGNAL_PRODUCTION	PLANT_SIGNAL-GERMINATION_STIMULATION	PLANT_GERMINATION-VITAMIN_B9|FOLATE_PRODUCTION	PLANT_GERMINATION-VITAMIN_B9|FOLATE_BIOSYNTHESIS
crtE	DIRECT_EFFECTS	PHYTOHORMONE|PLANT_SIGNAL_PRODUCTION	PLANT_SIGNAL-OTHER_TERPENOID|DERIVATE_PRODUCTION	PLANT_SIGNAL-CAROTINOID_METABOLISM	PLANT_SIGNAL-CAROTENOID_BIOSYNTHESIS
ispA	DIRECT_EFFECTS	PHYTOHORMONE|PLANT_SIGNAL_PRODUCTION	PLANT_SIGNAL-OTHER_TERPENOID|DERIVATE_PRODUCTION	PLANT_SIGNAL-CAROTINOID_METABOLISM	PLANT_SIGNAL-CAROTENOID_BIOSYNTHESIS
ispH	DIRECT_EFFECTS	PHYTOHORMONE|PLANT_SIGNAL_PRODUCTION	PLANT_SIGNAL-OTHER_TERPENOID|DERIVATE_PRODUCTION	PLANT_SIGNAL-TERPENOID_DERIVATE_METABOLISM	PLANT_SIGNAL-TERPENOID-DIMETHYLALLYL_DIPHOSPHATE|DMAPP_PATHWAY
lytB	DIRECT_EFFECTS	PHYTOHORMONE|PLANT_SIGNAL_PRODUCTION	PLANT_SIGNAL-OTHER_TERPENOID|DERIVATE_PRODUCTION	PLANT_SIGNAL-TERPENOID_DERIVATE_METABOLISM	PLANT_SIGNAL-TERPENOID-DIMETHYLALLYL_DIPHOSPHATE|DMAPP_PATHWAY
gcpE	DIRECT_EFFECTS	PHYTOHORMONE|PLANT_SIGNAL_PRODUCTION	PLANT_SIGNAL-OTHER_TERPENOID|DERIVATE_PRODUCTION	PLANT_SIGNAL-TERPENOID_DERIVATE_METABOLISM	PLANT_SIGNAL-TERPENOID-ISOPENTENYL_DIPHOSPHATE|IPP_PATHWAY
ispG	DIRECT_EFFECTS	PHYTOHORMONE|PLANT_SIGNAL_PRODUCTION	PLANT_SIGNAL-OTHER_TERPENOID|DERIVATE_PRODUCTION	PLANT_SIGNAL-TERPENOID_DERIVATE_METABOLISM	PLANT_SIGNAL-TERPENOID-ISOPENTENYL_DIPHOSPHATE|IPP_PATHWAY
ispD	DIRECT_EFFECTS	PHYTOHORMONE|PLANT_SIGNAL_PRODUCTION	PLANT_SIGNAL-OTHER_TERPENOID|DERIVATE_PRODUCTION	PLANT_SIGNAL-TERPENOID_DERIVATE_METABOLISM	PLANT_SIGNAL-TERPENOID-ISOPENTENYL_DIPHOSPHATE|IPP_PATHWAY
ispE	DIRECT_EFFECTS	PHYTOHORMONE|PLANT_SIGNAL_PRODUCTION	PLANT_SIGNAL-OTHER_TERPENOID|DERIVATE_PRODUCTION	PLANT_SIGNAL-TERPENOID_DERIVATE_METABOLISM	PLANT_SIGNAL-TERPENOID-ISOPENTENYL_DIPHOSPHATE|IPP_PATHWAY
ispF	DIRECT_EFFECTS	PHYTOHORMONE|PLANT_SIGNAL_PRODUCTION	PLANT_SIGNAL-OTHER_TERPENOID|DERIVATE_PRODUCTION	PLANT_SIGNAL-TERPENOID_DERIVATE_METABOLISM	PLANT_SIGNAL-TERPENOID-ISOPENTENYL_DIPHOSPHATE|IPP_PATHWAY
dxs	DIRECT_EFFECTS	PHYTOHORMONE|PLANT_SIGNAL_PRODUCTION	PLANT_SIGNAL-OTHER_TERPENOID|DERIVATE_PRODUCTION	PLANT_SIGNAL-TERPENOID_DERIVATE_METABOLISM	PLANT_SIGNAL-TERPENOID_BACKBONE_BIOSYNTHESIS
ispB	DIRECT_EFFECTS	PHYTOHORMONE|PLANT_SIGNAL_PRODUCTION	PLANT_SIGNAL-OTHER_TERPENOID|DERIVATE_PRODUCTION	PLANT_SIGNAL-TERPENOID_DERIVATE_METABOLISM	PLANT_SIGNAL-TERPENOID_BACKBONE_BIOSYNTHESIS
cfa	DIRECT_EFFECTS	PHYTOHORMONE|PLANT_SIGNAL_PRODUCTION	PLANT_SIGNAL-PHOSPHOLIPID_PRODUCTION	PLANT_SIGNAL-PHOSPOLIPID_METABOLISM	PLANT_SIGNAL-CYCLOPROPANE-FATTY-ACYL-PHOSPHOLIPID_BIOSYNTHESIS
cdsA	DIRECT_EFFECTS	PHYTOHORMONE|PLANT_SIGNAL_PRODUCTION	PLANT_SIGNAL-PHOSPHOLIPID_PRODUCTION	PLANT_SIGNAL-PHOSPOLIPID_METABOLISM	PLANT_SIGNAL-CYTIDINE_DIPHOSPHATE-DIACYLGLYCEROL-PHOSPOLIPID_BIOSYNTHESIS
ynbB	DIRECT_EFFECTS	PHYTOHORMONE|PLANT_SIGNAL_PRODUCTION	PLANT_SIGNAL-PHOSPHOLIPID_PRODUCTION	PLANT_SIGNAL-PHOSPOLIPID_METABOLISM	PLANT_SIGNAL-CYTIDINE_DIPHOSPHATE-DIACYLGLYCEROL-PHOSPOLIPID_BIOSYNTHESIS
mlaB	DIRECT_EFFECTS	PHYTOHORMONE|PLANT_SIGNAL_PRODUCTION	PLANT_SIGNAL-PHOSPHOLIPID_PRODUCTION	PLANT_SIGNAL-PHOSPOLIPID_METABOLISM	PLANT_SIGNAL-PHOSPHOLIPID|CHOLESTEROL_TRANSPORT
mlaC	DIRECT_EFFECTS	PHYTOHORMONE|PLANT_SIGNAL_PRODUCTION	PLANT_SIGNAL-PHOSPHOLIPID_PRODUCTION	PLANT_SIGNAL-PHOSPOLIPID_METABOLISM	PLANT_SIGNAL-PHOSPHOLIPID|CHOLESTEROL_TRANSPORT
clsA_B	DIRECT_EFFECTS	PHYTOHORMONE|PLANT_SIGNAL_PRODUCTION	PLANT_SIGNAL-PHOSPHOLIPID_PRODUCTION	PLANT_SIGNAL-PHOSPOLIPID_METABOLISM	PLANT_SIGNAL-PHOSPOLIPID-CARDIOLIPIN_BIOSYNTHESIS
ybhO	DIRECT_EFFECTS	PHYTOHORMONE|PLANT_SIGNAL_PRODUCTION	PLANT_SIGNAL-PHOSPHOLIPID_PRODUCTION	PLANT_SIGNAL-PHOSPOLIPID_METABOLISM	PLANT_SIGNAL-PHOSPOLIPID-CARDIOLIPIN_BIOSYNTHESIS
ywiE	DIRECT_EFFECTS	PHYTOHORMONE|PLANT_SIGNAL_PRODUCTION	PLANT_SIGNAL-PHOSPHOLIPID_PRODUCTION	PLANT_SIGNAL-PHOSPOLIPID_METABOLISM	PLANT_SIGNAL-PHOSPOLIPID-CARDIOLIPIN_BIOSYNTHESIS
clsC	DIRECT_EFFECTS	PHYTOHORMONE|PLANT_SIGNAL_PRODUCTION	PLANT_SIGNAL-PHOSPHOLIPID_PRODUCTION	PLANT_SIGNAL-PHOSPOLIPID_METABOLISM	PLANT_SIGNAL-PHOSPOLIPID-CARDIOLIPIN_BIOSYNTHESIS
ymdC	DIRECT_EFFECTS	PHYTOHORMONE|PLANT_SIGNAL_PRODUCTION	PLANT_SIGNAL-PHOSPHOLIPID_PRODUCTION	PLANT_SIGNAL-PHOSPOLIPID_METABOLISM	PLANT_SIGNAL-PHOSPOLIPID-CARDIOLIPIN_BIOSYNTHESIS
pgsA	DIRECT_EFFECTS	PHYTOHORMONE|PLANT_SIGNAL_PRODUCTION	PLANT_SIGNAL-PHOSPHOLIPID_PRODUCTION	PLANT_SIGNAL-PHOSPOLIPID_METABOLISM	PLANT_SIGNAL-PHOSPOLIPID-CARDIOLIPIN_BIOSYNTHESIS
psd	DIRECT_EFFECTS	PHYTOHORMONE|PLANT_SIGNAL_PRODUCTION	PLANT_SIGNAL-PHOSPHOLIPID_PRODUCTION	PLANT_SIGNAL-PHOSPOLIPID_METABOLISM	PLANT_SIGNAL-PHOSPOLIPID-PHOSPHATIDYLETHANOLAMINE_BIOSYNTHESIS
PISD	DIRECT_EFFECTS	PHYTOHORMONE|PLANT_SIGNAL_PRODUCTION	PLANT_SIGNAL-PHOSPHOLIPID_PRODUCTION	PLANT_SIGNAL-PHOSPOLIPID_METABOLISM	PLANT_SIGNAL-PHOSPOLIPID-PHOSPHATIDYLETHANOLAMINE_BIOSYNTHESIS
pgpA	DIRECT_EFFECTS	PHYTOHORMONE|PLANT_SIGNAL_PRODUCTION	PLANT_SIGNAL-PHOSPHOLIPID_PRODUCTION	PLANT_SIGNAL-PHOSPOLIPID_METABOLISM	PLANT_SIGNAL-PHOSPOLIPID-PHOSPHATIDYLGLYCEROL_BIOSYNTHESIS
CHO1	DIRECT_EFFECTS	PHYTOHORMONE|PLANT_SIGNAL_PRODUCTION	PLANT_SIGNAL-PHOSPHOLIPID_PRODUCTION	PLANT_SIGNAL-PHOSPOLIPID_METABOLISM	PLANT_SIGNAL-PHOSPOLIPID-PHOSPHATIDYLSERINE_BIOSYNTHESIS
pssA	DIRECT_EFFECTS	PHYTOHORMONE|PLANT_SIGNAL_PRODUCTION	PLANT_SIGNAL-PHOSPHOLIPID_PRODUCTION	PLANT_SIGNAL-PHOSPOLIPID_METABOLISM	PLANT_SIGNAL-PHOSPOLIPID-PHOSPHATIDYLSERINE_BIOSYNTHESIS
COQ7_like	DIRECT_EFFECTS	PHYTOHORMONE|PLANT_SIGNAL_PRODUCTION	PLANT_SIGNAL-UBIQUINONE|COENZYME_Q_PRODUCTION	PLANT_SIGNAL-UBIQUINONE|COENZYME_Q_METABOLISM	PLANT_SIGNAL-UBIQUINONE|COENZYME_Q_BIOSYNTHESIS
ubiA	DIRECT_EFFECTS	PHYTOHORMONE|PLANT_SIGNAL_PRODUCTION	PLANT_SIGNAL-UBIQUINONE|COENZYME_Q_PRODUCTION	PLANT_SIGNAL-UBIQUINONE|COENZYME_Q_METABOLISM	PLANT_SIGNAL-UBIQUINONE|COENZYME_Q_BIOSYNTHESIS
ubiB	DIRECT_EFFECTS	PHYTOHORMONE|PLANT_SIGNAL_PRODUCTION	PLANT_SIGNAL-UBIQUINONE|COENZYME_Q_PRODUCTION	PLANT_SIGNAL-UBIQUINONE|COENZYME_Q_METABOLISM	PLANT_SIGNAL-UBIQUINONE|COENZYME_Q_BIOSYNTHESIS
aarF	DIRECT_EFFECTS	PHYTOHORMONE|PLANT_SIGNAL_PRODUCTION	PLANT_SIGNAL-UBIQUINONE|COENZYME_Q_PRODUCTION	PLANT_SIGNAL-UBIQUINONE|COENZYME_Q_METABOLISM	PLANT_SIGNAL-UBIQUINONE|COENZYME_Q_BIOSYNTHESIS
ubiC	DIRECT_EFFECTS	PHYTOHORMONE|PLANT_SIGNAL_PRODUCTION	PLANT_SIGNAL-UBIQUINONE|COENZYME_Q_PRODUCTION	PLANT_SIGNAL-UBIQUINONE|COENZYME_Q_METABOLISM	PLANT_SIGNAL-UBIQUINONE|COENZYME_Q_BIOSYNTHESIS
ubiD	DIRECT_EFFECTS	PHYTOHORMONE|PLANT_SIGNAL_PRODUCTION	PLANT_SIGNAL-UBIQUINONE|COENZYME_Q_PRODUCTION	PLANT_SIGNAL-UBIQUINONE|COENZYME_Q_METABOLISM	PLANT_SIGNAL-UBIQUINONE|COENZYME_Q_BIOSYNTHESIS
ubiE	DIRECT_EFFECTS	PHYTOHORMONE|PLANT_SIGNAL_PRODUCTION	PLANT_SIGNAL-UBIQUINONE|COENZYME_Q_PRODUCTION	PLANT_SIGNAL-UBIQUINONE|COENZYME_Q_METABOLISM	PLANT_SIGNAL-UBIQUINONE|COENZYME_Q_BIOSYNTHESIS
ubiG	DIRECT_EFFECTS	PHYTOHORMONE|PLANT_SIGNAL_PRODUCTION	PLANT_SIGNAL-UBIQUINONE|COENZYME_Q_PRODUCTION	PLANT_SIGNAL-UBIQUINONE|COENZYME_Q_METABOLISM	PLANT_SIGNAL-UBIQUINONE|COENZYME_Q_BIOSYNTHESIS
ubiH	DIRECT_EFFECTS	PHYTOHORMONE|PLANT_SIGNAL_PRODUCTION	PLANT_SIGNAL-UBIQUINONE|COENZYME_Q_PRODUCTION	PLANT_SIGNAL-UBIQUINONE|COENZYME_Q_METABOLISM	PLANT_SIGNAL-UBIQUINONE|COENZYME_Q_BIOSYNTHESIS
ubiI	DIRECT_EFFECTS	PHYTOHORMONE|PLANT_SIGNAL_PRODUCTION	PLANT_SIGNAL-UBIQUINONE|COENZYME_Q_PRODUCTION	PLANT_SIGNAL-UBIQUINONE|COENZYME_Q_METABOLISM	PLANT_SIGNAL-UBIQUINONE|COENZYME_Q_BIOSYNTHESIS
ubiX	DIRECT_EFFECTS	PHYTOHORMONE|PLANT_SIGNAL_PRODUCTION	PLANT_SIGNAL-UBIQUINONE|COENZYME_Q_PRODUCTION	PLANT_SIGNAL-UBIQUINONE|COENZYME_Q_METABOLISM	PLANT_SIGNAL-UBIQUINONE|COENZYME_Q_BIOSYNTHESIS
bsdB	DIRECT_EFFECTS	PHYTOHORMONE|PLANT_SIGNAL_PRODUCTION	PLANT_SIGNAL-UBIQUINONE|COENZYME_Q_PRODUCTION	PLANT_SIGNAL-UBIQUINONE|COENZYME_Q_METABOLISM	PLANT_SIGNAL-UBIQUINONE|COENZYME_Q_BIOSYNTHESIS
fcbC1	DIRECT_EFFECTS	PHYTOHORMONE|PLANT_SIGNAL_PRODUCTION	PLANT_SIGNAL-UBIQUINONE|COENZYME_Q_PRODUCTION	PLANT_SIGNAL-UBIQUINONE|COENZYME_Q_METABOLISM	PLANT_SIGNAL-UBIQUINONE|COENZYME_Q_BIOSYNTHESIS
acoA	DIRECT_EFFECTS	PHYTOHORMONE|PLANT_SIGNAL_PRODUCTION	PLANT_SIGNALLING_VOLATILES	PLANT_SIGNAL-ACETOIN|2|3-BUTANEDIOL_VOLATILE_METABOLISM	PLANT_SIGNAL-ACETOIN|2|3-BUTANEDIOL_VOLATILE_BIOSYNTHESIS
acuB	DIRECT_EFFECTS	PHYTOHORMONE|PLANT_SIGNAL_PRODUCTION	PLANT_SIGNALLING_VOLATILES	PLANT_SIGNAL-ACETOIN|2|3-BUTANEDIOL_VOLATILE_METABOLISM	PLANT_SIGNAL-ACETOIN|2|3-BUTANEDIOL_VOLATILE_BIOSYNTHESIS
acuC	DIRECT_EFFECTS	PHYTOHORMONE|PLANT_SIGNAL_PRODUCTION	PLANT_SIGNALLING_VOLATILES	PLANT_SIGNAL-ACETOIN|2|3-BUTANEDIOL_VOLATILE_METABOLISM	PLANT_SIGNAL-ACETOIN|2|3-BUTANEDIOL_VOLATILE_BIOSYNTHESIS
budC	DIRECT_EFFECTS	PHYTOHORMONE|PLANT_SIGNAL_PRODUCTION	PLANT_SIGNALLING_VOLATILES	PLANT_SIGNAL-ACETOIN|2|3-BUTANEDIOL_VOLATILE_METABOLISM	PLANT_SIGNAL-ACETOIN|2|3-BUTANEDIOL_VOLATILE_BIOSYNTHESIS
butA	DIRECT_EFFECTS	PHYTOHORMONE|PLANT_SIGNAL_PRODUCTION	PLANT_SIGNALLING_VOLATILES	PLANT_SIGNAL-ACETOIN|2|3-BUTANEDIOL_VOLATILE_METABOLISM	PLANT_SIGNAL-ACETOIN|2|3-BUTANEDIOL_VOLATILE_BIOSYNTHESIS
ydjL	DIRECT_EFFECTS	PHYTOHORMONE|PLANT_SIGNAL_PRODUCTION	PLANT_SIGNALLING_VOLATILES	PLANT_SIGNAL-ACETOIN|2|3-BUTANEDIOL_VOLATILE_METABOLISM	PLANT_SIGNAL-ACETOIN|2|3-BUTANEDIOL_VOLATILE_BIOSYNTHESIS
acd	DIRECT_EFFECTS	PHYTOHORMONE|PLANT_SIGNAL_PRODUCTION	PLANT_SIGNALLING_VOLATILES	PLANT_SIGNAL-HYDROXYACETON_VOLATILE_METABOLISM	PLANT_SIGNAL-HYDROXYACETON_VOLATILE_BIOSYNTHESIS
gldA	DIRECT_EFFECTS	PHYTOHORMONE|PLANT_SIGNAL_PRODUCTION	PLANT_SIGNALLING_VOLATILES	PLANT_SIGNAL-PROPANDIOL_VOLATILE_METABOLISM	PLANT_SIGNAL-1|2-PROPANDIOL_VOLATILE_BIOSYNTHESIS
dhaD	DIRECT_EFFECTS	PHYTOHORMONE|PLANT_SIGNAL_PRODUCTION	PLANT_SIGNALLING_VOLATILES	PLANT_SIGNAL-PROPANDIOL_VOLATILE_METABOLISM	PLANT_SIGNAL-1|2-PROPANDIOL_VOLATILE_BIOSYNTHESIS
bdh	DIRECT_EFFECTS	PHYTOHORMONE|PLANT_SIGNAL_PRODUCTION	PLANT_SIGNALLING_VOLATILES	PLANT_SIGNAL-VOLATILE_RELATED_METABOLISM	PLANT_SIGNAL-VOLATILE_RELATED_ALCOHOL|KETONE_PATHWAY
hmgL	DIRECT_EFFECTS	PHYTOHORMONE|PLANT_SIGNAL_PRODUCTION	PLANT_SIGNALLING_VOLATILES	PLANT_SIGNAL-VOLATILE_RELATED_METABOLISM	PLANT_SIGNAL-VOLATILE_RELATED_ALCOHOL|KETONE_PATHWAY
scoA	DIRECT_EFFECTS	PHYTOHORMONE|PLANT_SIGNAL_PRODUCTION	PLANT_SIGNALLING_VOLATILES	PLANT_SIGNAL-VOLATILE_RELATED_METABOLISM	PLANT_SIGNAL-VOLATILE_RELATED_ALCOHOL|KETONE_PATHWAY
fadD	DIRECT_EFFECTS	PHYTOHORMONE|PLANT_SIGNAL_PRODUCTION	PLANT_SIGNALLING_VOLATILES	PLANT_SIGNAL-VOLATILE_RELATED_METABOLISM	PLANT_SIGNAL-VOLATILE_RELATED_FATTY_ACID_PATHWAY
moaA	DIRECT_EFFECTS	PHYTOHORMONE|PLANT_SIGNAL_PRODUCTION	PLANT_VITAMIN_PRODUCTION	PLANT_VITAMIN-MOLYBDENUM_COFACTOR_METABOLISM	PLANT_VITAMIN-MOLYBDENUM_COFACTOR_BIOSYNTHESIS
moaB	DIRECT_EFFECTS	PHYTOHORMONE|PLANT_SIGNAL_PRODUCTION	PLANT_VITAMIN_PRODUCTION	PLANT_VITAMIN-MOLYBDENUM_COFACTOR_METABOLISM	PLANT_VITAMIN-MOLYBDENUM_COFACTOR_BIOSYNTHESIS
moaC_	DIRECT_EFFECTS	PHYTOHORMONE|PLANT_SIGNAL_PRODUCTION	PLANT_VITAMIN_PRODUCTION	PLANT_VITAMIN-MOLYBDENUM_COFACTOR_METABOLISM	PLANT_VITAMIN-MOLYBDENUM_COFACTOR_BIOSYNTHESIS
moaX	DIRECT_EFFECTS	PHYTOHORMONE|PLANT_SIGNAL_PRODUCTION	PLANT_VITAMIN_PRODUCTION	PLANT_VITAMIN-MOLYBDENUM_COFACTOR_METABOLISM	PLANT_VITAMIN-MOLYBDENUM_COFACTOR_BIOSYNTHESIS
moeA	DIRECT_EFFECTS	PHYTOHORMONE|PLANT_SIGNAL_PRODUCTION	PLANT_VITAMIN_PRODUCTION	PLANT_VITAMIN-MOLYBDENUM_COFACTOR_METABOLISM	PLANT_VITAMIN-MOLYBDENUM_COFACTOR_BIOSYNTHESIS
bacA	DIRECT_EFFECTS	PHYTOHORMONE|PLANT_SIGNAL_PRODUCTION	PLANT_VITAMIN_PRODUCTION	PLANT_VITAMIN_B12|COBALAMIN_METABOLISM	PLANT_VITAMIN_B12|COBALAMIN_TRANSPORT
yddA	DIRECT_EFFECTS	PHYTOHORMONE|PLANT_SIGNAL_PRODUCTION	PLANT_VITAMIN_PRODUCTION	PLANT_VITAMIN_B12|COBALAMIN_METABOLISM	PLANT_VITAMIN_B12|COBALAMIN_TRANSPORT
adk	DIRECT_EFFECTS	PHYTOHORMONE|PLANT_SIGNAL_PRODUCTION	PLANT_VITAMIN_PRODUCTION	PLANT_VITAMIN_B1|THIAMIN_METABOLISM	PLANT_VITAMIN_B1|THIAMIN_BIOSYNTHESIS
AK	DIRECT_EFFECTS	PHYTOHORMONE|PLANT_SIGNAL_PRODUCTION	PLANT_VITAMIN_PRODUCTION	PLANT_VITAMIN_B1|THIAMIN_METABOLISM	PLANT_VITAMIN_B1|THIAMIN_BIOSYNTHESIS
rsgA	DIRECT_EFFECTS	PHYTOHORMONE|PLANT_SIGNAL_PRODUCTION	PLANT_VITAMIN_PRODUCTION	PLANT_VITAMIN_B1|THIAMIN_METABOLISM	PLANT_VITAMIN_B1|THIAMIN_BIOSYNTHESIS
engC	DIRECT_EFFECTS	PHYTOHORMONE|PLANT_SIGNAL_PRODUCTION	PLANT_VITAMIN_PRODUCTION	PLANT_VITAMIN_B1|THIAMIN_METABOLISM	PLANT_VITAMIN_B1|THIAMIN_BIOSYNTHESIS
thiC	DIRECT_EFFECTS	PHYTOHORMONE|PLANT_SIGNAL_PRODUCTION	PLANT_VITAMIN_PRODUCTION	PLANT_VITAMIN_B1|THIAMIN_METABOLISM	PLANT_VITAMIN_B1|THIAMIN_BIOSYNTHESIS
thiD	DIRECT_EFFECTS	PHYTOHORMONE|PLANT_SIGNAL_PRODUCTION	PLANT_VITAMIN_PRODUCTION	PLANT_VITAMIN_B1|THIAMIN_METABOLISM	PLANT_VITAMIN_B1|THIAMIN_BIOSYNTHESIS
thiE	DIRECT_EFFECTS	PHYTOHORMONE|PLANT_SIGNAL_PRODUCTION	PLANT_VITAMIN_PRODUCTION	PLANT_VITAMIN_B1|THIAMIN_METABOLISM	PLANT_VITAMIN_B1|THIAMIN_BIOSYNTHESIS
thiF	DIRECT_EFFECTS	PHYTOHORMONE|PLANT_SIGNAL_PRODUCTION	PLANT_VITAMIN_PRODUCTION	PLANT_VITAMIN_B1|THIAMIN_METABOLISM	PLANT_VITAMIN_B1|THIAMIN_BIOSYNTHESIS
thiG	DIRECT_EFFECTS	PHYTOHORMONE|PLANT_SIGNAL_PRODUCTION	PLANT_VITAMIN_PRODUCTION	PLANT_VITAMIN_B1|THIAMIN_METABOLISM	PLANT_VITAMIN_B1|THIAMIN_BIOSYNTHESIS
thiI	DIRECT_EFFECTS	PHYTOHORMONE|PLANT_SIGNAL_PRODUCTION	PLANT_VITAMIN_PRODUCTION	PLANT_VITAMIN_B1|THIAMIN_METABOLISM	PLANT_VITAMIN_B1|THIAMIN_BIOSYNTHESIS
thiL	DIRECT_EFFECTS	PHYTOHORMONE|PLANT_SIGNAL_PRODUCTION	PLANT_VITAMIN_PRODUCTION	PLANT_VITAMIN_B1|THIAMIN_METABOLISM	PLANT_VITAMIN_B1|THIAMIN_BIOSYNTHESIS
thiO	DIRECT_EFFECTS	PHYTOHORMONE|PLANT_SIGNAL_PRODUCTION	PLANT_VITAMIN_PRODUCTION	PLANT_VITAMIN_B1|THIAMIN_METABOLISM	PLANT_VITAMIN_B1|THIAMIN_BIOSYNTHESIS
NUDT23	DIRECT_EFFECTS	PHYTOHORMONE|PLANT_SIGNAL_PRODUCTION	PLANT_VITAMIN_PRODUCTION	PLANT_VITAMIN_B2|RIBOFLAVIN_METABOLISM	PLANT_VITAMIN_B2|RIBOFLAVIN_BIOSYNTHESIS
yigB	DIRECT_EFFECTS	PHYTOHORMONE|PLANT_SIGNAL_PRODUCTION	PLANT_VITAMIN_PRODUCTION	PLANT_VITAMIN_B2|RIBOFLAVIN_METABOLISM	PLANT_VITAMIN_B2|RIBOFLAVIN_BIOSYNTHESIS
UPB1_like	DIRECT_EFFECTS	PHYTOHORMONE|PLANT_SIGNAL_PRODUCTION	PLANT_VITAMIN_PRODUCTION	PLANT_VITAMIN_B5|PANTOTHENIC_ACID|CO_FACTOR_METABOLISM	PLANT_VITAMIN_B5|PANTOTHENIC_ACID|CO_FACTOR_BIOSYNTHESIS
pydC	DIRECT_EFFECTS	PHYTOHORMONE|PLANT_SIGNAL_PRODUCTION	PLANT_VITAMIN_PRODUCTION	PLANT_VITAMIN_B5|PANTOTHENIC_ACID|CO_FACTOR_METABOLISM	PLANT_VITAMIN_B5|PANTOTHENIC_ACID|CO_FACTOR_BIOSYNTHESIS
acpH	DIRECT_EFFECTS	PHYTOHORMONE|PLANT_SIGNAL_PRODUCTION	PLANT_VITAMIN_PRODUCTION	PLANT_VITAMIN_B5|PANTOTHENIC_ACID|CO_FACTOR_METABOLISM	PLANT_VITAMIN_B5|PANTOTHENIC_ACID|CO_FACTOR_BIOSYNTHESIS
coaBC	DIRECT_EFFECTS	PHYTOHORMONE|PLANT_SIGNAL_PRODUCTION	PLANT_VITAMIN_PRODUCTION	PLANT_VITAMIN_B5|PANTOTHENIC_ACID|CO_FACTOR_METABOLISM	PLANT_VITAMIN_B5|PANTOTHENIC_ACID|CO_FACTOR_BIOSYNTHESIS
dfp	DIRECT_EFFECTS	PHYTOHORMONE|PLANT_SIGNAL_PRODUCTION	PLANT_VITAMIN_PRODUCTION	PLANT_VITAMIN_B5|PANTOTHENIC_ACID|CO_FACTOR_METABOLISM	PLANT_VITAMIN_B5|PANTOTHENIC_ACID|CO_FACTOR_BIOSYNTHESIS
coaD	DIRECT_EFFECTS	PHYTOHORMONE|PLANT_SIGNAL_PRODUCTION	PLANT_VITAMIN_PRODUCTION	PLANT_VITAMIN_B5|PANTOTHENIC_ACID|CO_FACTOR_METABOLISM	PLANT_VITAMIN_B5|PANTOTHENIC_ACID|CO_FACTOR_BIOSYNTHESIS
kdtB	DIRECT_EFFECTS	PHYTOHORMONE|PLANT_SIGNAL_PRODUCTION	PLANT_VITAMIN_PRODUCTION	PLANT_VITAMIN_B5|PANTOTHENIC_ACID|CO_FACTOR_METABOLISM	PLANT_VITAMIN_B5|PANTOTHENIC_ACID|CO_FACTOR_BIOSYNTHESIS
coaE	DIRECT_EFFECTS	PHYTOHORMONE|PLANT_SIGNAL_PRODUCTION	PLANT_VITAMIN_PRODUCTION	PLANT_VITAMIN_B5|PANTOTHENIC_ACID|CO_FACTOR_METABOLISM	PLANT_VITAMIN_B5|PANTOTHENIC_ACID|CO_FACTOR_BIOSYNTHESIS
mazG	DIRECT_EFFECTS	PHYTOHORMONE|PLANT_SIGNAL_PRODUCTION	PLANT_VITAMIN_PRODUCTION	PLANT_VITAMIN_B5|PANTOTHENIC_ACID|CO_FACTOR_METABOLISM	PLANT_VITAMIN_B5|PANTOTHENIC_ACID|CO_FACTOR_BIOSYNTHESIS
panB	DIRECT_EFFECTS	PHYTOHORMONE|PLANT_SIGNAL_PRODUCTION	PLANT_VITAMIN_PRODUCTION	PLANT_VITAMIN_B5|PANTOTHENIC_ACID|CO_FACTOR_METABOLISM	PLANT_VITAMIN_B5|PANTOTHENIC_ACID|CO_FACTOR_BIOSYNTHESIS
panC	DIRECT_EFFECTS	PHYTOHORMONE|PLANT_SIGNAL_PRODUCTION	PLANT_VITAMIN_PRODUCTION	PLANT_VITAMIN_B5|PANTOTHENIC_ACID|CO_FACTOR_METABOLISM	PLANT_VITAMIN_B5|PANTOTHENIC_ACID|CO_FACTOR_BIOSYNTHESIS
panD	DIRECT_EFFECTS	PHYTOHORMONE|PLANT_SIGNAL_PRODUCTION	PLANT_VITAMIN_PRODUCTION	PLANT_VITAMIN_B5|PANTOTHENIC_ACID|CO_FACTOR_METABOLISM	PLANT_VITAMIN_B5|PANTOTHENIC_ACID|CO_FACTOR_BIOSYNTHESIS
panE	DIRECT_EFFECTS	PHYTOHORMONE|PLANT_SIGNAL_PRODUCTION	PLANT_VITAMIN_PRODUCTION	PLANT_VITAMIN_B5|PANTOTHENIC_ACID|CO_FACTOR_METABOLISM	PLANT_VITAMIN_B5|PANTOTHENIC_ACID|CO_FACTOR_BIOSYNTHESIS
apbA	DIRECT_EFFECTS	PHYTOHORMONE|PLANT_SIGNAL_PRODUCTION	PLANT_VITAMIN_PRODUCTION	PLANT_VITAMIN_B5|PANTOTHENIC_ACID|CO_FACTOR_METABOLISM	PLANT_VITAMIN_B5|PANTOTHENIC_ACID|CO_FACTOR_BIOSYNTHESIS
thnR	DIRECT_EFFECTS	PHYTOHORMONE|PLANT_SIGNAL_PRODUCTION	PLANT_VITAMIN_PRODUCTION	PLANT_VITAMIN_B5|PANTOTHENIC_ACID|CO_FACTOR_METABOLISM	PLANT_VITAMIN_B5|PANTOTHENIC_ACID|CO_FACTOR_BIOSYNTHESIS
epd	DIRECT_EFFECTS	PHYTOHORMONE|PLANT_SIGNAL_PRODUCTION	PLANT_VITAMIN_PRODUCTION	PLANT_VITAMIN_B6|PYRIDOXINE|PYRIDOXAL|PYRIDOXAMINE_METABOLISM	PLANT_VITAMIN_B6|PYRIDOXINE|PYRIDOXAL|PYRIDOXAMINE_BIOSYNTHESIS
pdxA	DIRECT_EFFECTS	PHYTOHORMONE|PLANT_SIGNAL_PRODUCTION	PLANT_VITAMIN_PRODUCTION	PLANT_VITAMIN_B6|PYRIDOXINE|PYRIDOXAL|PYRIDOXAMINE_METABOLISM	PLANT_VITAMIN_B6|PYRIDOXINE|PYRIDOXAL|PYRIDOXAMINE_BIOSYNTHESIS
pdxB	DIRECT_EFFECTS	PHYTOHORMONE|PLANT_SIGNAL_PRODUCTION	PLANT_VITAMIN_PRODUCTION	PLANT_VITAMIN_B6|PYRIDOXINE|PYRIDOXAL|PYRIDOXAMINE_METABOLISM	PLANT_VITAMIN_B6|PYRIDOXINE|PYRIDOXAL|PYRIDOXAMINE_BIOSYNTHESIS
pdxH	DIRECT_EFFECTS	PHYTOHORMONE|PLANT_SIGNAL_PRODUCTION	PLANT_VITAMIN_PRODUCTION	PLANT_VITAMIN_B6|PYRIDOXINE|PYRIDOXAL|PYRIDOXAMINE_METABOLISM	PLANT_VITAMIN_B6|PYRIDOXINE|PYRIDOXAL|PYRIDOXAMINE_BIOSYNTHESIS
pdxJ	DIRECT_EFFECTS	PHYTOHORMONE|PLANT_SIGNAL_PRODUCTION	PLANT_VITAMIN_PRODUCTION	PLANT_VITAMIN_B6|PYRIDOXINE|PYRIDOXAL|PYRIDOXAMINE_METABOLISM	PLANT_VITAMIN_B6|PYRIDOXINE|PYRIDOXAL|PYRIDOXAMINE_BIOSYNTHESIS
serA	DIRECT_EFFECTS	PHYTOHORMONE|PLANT_SIGNAL_PRODUCTION	PLANT_VITAMIN_PRODUCTION	PLANT_VITAMIN_B6|PYRIDOXINE|PYRIDOXAL|PYRIDOXAMINE_METABOLISM	PLANT_VITAMIN_B6|PYRIDOXINE|PYRIDOXAL|PYRIDOXAMINE_BIOSYNTHESIS
serC	DIRECT_EFFECTS	PHYTOHORMONE|PLANT_SIGNAL_PRODUCTION	PLANT_VITAMIN_PRODUCTION	PLANT_VITAMIN_B6|PYRIDOXINE|PYRIDOXAL|PYRIDOXAMINE_METABOLISM	PLANT_VITAMIN_B6|PYRIDOXINE|PYRIDOXAL|PYRIDOXAMINE_BIOSYNTHESIS
pdxF	DIRECT_EFFECTS	PHYTOHORMONE|PLANT_SIGNAL_PRODUCTION	PLANT_VITAMIN_PRODUCTION	PLANT_VITAMIN_B6|PYRIDOXINE|PYRIDOXAL|PYRIDOXAMINE_METABOLISM	PLANT_VITAMIN_B6|PYRIDOXINE|PYRIDOXAL|PYRIDOXAMINE_BIOSYNTHESIS
thrC	DIRECT_EFFECTS	PHYTOHORMONE|PLANT_SIGNAL_PRODUCTION	PLANT_VITAMIN_PRODUCTION	PLANT_VITAMIN_B6|PYRIDOXINE|PYRIDOXAL|PYRIDOXAMINE_METABOLISM	PLANT_VITAMIN_B6|PYRIDOXINE|PYRIDOXAL|PYRIDOXAMINE_BIOSYNTHESIS
hppD	DIRECT_EFFECTS	PHYTOHORMONE|PLANT_SIGNAL_PRODUCTION	PLANT_VITAMIN_PRODUCTION	PLANT_VITAMIN_E_METABOLISM	PLANT_VITAMIN_E_BIOSYNTHESIS
wrbA	DIRECT_EFFECTS	PHYTOHORMONE|PLANT_SIGNAL_PRODUCTION	PLANT_VITAMIN_PRODUCTION	PLANT_VITAMIN_K_METABOLISM	PLANT_VITAMIN_K_BIOSYNTHESIS
ctaA	DIRECT_EFFECTS	PHYTOHORMONE|PLANT_SIGNAL_PRODUCTION	PLANT_VITAMIN_PRODUCTION	PLANT_VITAMIN_RELATED_HEME_METABOLISM	PLANT_VITAMIN-HEME|SIRO-BIOSYNTHESIS
ctaB	DIRECT_EFFECTS	PHYTOHORMONE|PLANT_SIGNAL_PRODUCTION	PLANT_VITAMIN_PRODUCTION	PLANT_VITAMIN_RELATED_HEME_METABOLISM	PLANT_VITAMIN-HEME|SIRO-BIOSYNTHESIS
cyoE	DIRECT_EFFECTS	PHYTOHORMONE|PLANT_SIGNAL_PRODUCTION	PLANT_VITAMIN_PRODUCTION	PLANT_VITAMIN_RELATED_HEME_METABOLISM	PLANT_VITAMIN-HEME|SIRO-BIOSYNTHESIS
galR	INDIRECT_EFFECTS	COLONIZING_PLANT_SYSTEM	COLONIZATION-ADAPTION_TO_PLANT_IMMUNE_SYSTEM	ADAPTION_TO_PIS-GALLATE|TANNINE_DEGRADATION	ADAPTION_TO_PIS-GALLATE_DEGRADATION_PATHWAY
galP	INDIRECT_EFFECTS	COLONIZING_PLANT_SYSTEM	COLONIZATION-ADAPTION_TO_PLANT_IMMUNE_SYSTEM	ADAPTION_TO_PIS-GALLATE|TANNINE_DEGRADATION	ADAPTION_TO_PIS-GALLATE|TANNINE_TRANSPORT
aaeA	INDIRECT_EFFECTS	COLONIZING_PLANT_SYSTEM	COLONIZATION-ADAPTION_TO_PLANT_IMMUNE_SYSTEM	ADAPTION_TO_PIS-GENERAL_HYDROXYBENZOIC_ACID_DEGRADATION	ADAPTION_TO_PIS-GENERAL_HYDROXYBENZOIC_ACID_TRANSPORT
nodT	INDIRECT_EFFECTS	COLONIZING_PLANT_SYSTEM	COLONIZATION-ADAPTION_TO_PLANT_IMMUNE_SYSTEM	ADAPTION_TO_PIS-INHIBITION_OF_SALICYLIC_ACID|JASMONIC_ACID	ADAPTION_TO_PIS-REGULATION_BY_Nod_FACTORS
ameC	INDIRECT_EFFECTS	COLONIZING_PLANT_SYSTEM	COLONIZATION-ADAPTION_TO_PLANT_IMMUNE_SYSTEM	ADAPTION_TO_PIS-INHIBITION_OF_SALICYLIC_ACID|JASMONIC_ACID	ADAPTION_TO_PIS-REGULATION_BY_Nod_FACTORS
nodU	INDIRECT_EFFECTS	COLONIZING_PLANT_SYSTEM	COLONIZATION-ADAPTION_TO_PLANT_IMMUNE_SYSTEM	ADAPTION_TO_PIS-INHIBITION_OF_SALICYLIC_ACID|JASMONIC_ACID	ADAPTION_TO_PIS-REGULATION_BY_Nod_FACTORS
bsdA	INDIRECT_EFFECTS	COLONIZING_PLANT_SYSTEM	COLONIZATION-ADAPTION_TO_PLANT_IMMUNE_SYSTEM	ADAPTION_TO_PIS-INHIBITION_OF_SALICYLIC_ACID|JASMONIC_ACID	ADAPTION_TO_PIS-SALICYLIC_ACID_DEGRADATION
mdaB	INDIRECT_EFFECTS	COLONIZING_PLANT_SYSTEM	COLONIZATION-ADAPTION_TO_PLANT_IMMUNE_SYSTEM	ADAPTION_TO_PIS-PLANT_2-METHYLENE-4-BUTYROLACTONE_RESISTANCE	ADAPTION_TO_PIS-2-METHYLENE-4-BUTYROLACTONE_DEGRADATION
hcaB	INDIRECT_EFFECTS	COLONIZING_PLANT_SYSTEM	COLONIZATION-ADAPTION_TO_PLANT_IMMUNE_SYSTEM	ADAPTION_TO_PIS-PLANT_CINNAMATE_DEGRADATION	ADAPTION_TO_PIS-CA_DEGRADATION-ACETALDEHYDE_PATHWAY
hcaC	INDIRECT_EFFECTS	COLONIZING_PLANT_SYSTEM	COLONIZATION-ADAPTION_TO_PLANT_IMMUNE_SYSTEM	ADAPTION_TO_PIS-PLANT_CINNAMATE_DEGRADATION	ADAPTION_TO_PIS-CA_DEGRADATION-ACETALDEHYDE_PATHWAY
mhpB	INDIRECT_EFFECTS	COLONIZING_PLANT_SYSTEM	COLONIZATION-ADAPTION_TO_PLANT_IMMUNE_SYSTEM	ADAPTION_TO_PIS-PLANT_CINNAMATE_DEGRADATION	ADAPTION_TO_PIS-CA_DEGRADATION-ACETALDEHYDE_PATHWAY
mhpC	INDIRECT_EFFECTS	COLONIZING_PLANT_SYSTEM	COLONIZATION-ADAPTION_TO_PLANT_IMMUNE_SYSTEM	ADAPTION_TO_PIS-PLANT_CINNAMATE_DEGRADATION	ADAPTION_TO_PIS-CA_DEGRADATION-ACETALDEHYDE_PATHWAY
fcs	INDIRECT_EFFECTS	COLONIZING_PLANT_SYSTEM	COLONIZATION-ADAPTION_TO_PLANT_IMMUNE_SYSTEM	ADAPTION_TO_PIS-PLANT_HYDROXYCINNAMIC_ACID_RESISTANCE	ADAPTION_TO_PIS-HCA_DEGRADATION-VANILLIN_INTERMEDIEATE
ferB	INDIRECT_EFFECTS	COLONIZING_PLANT_SYSTEM	COLONIZATION-ADAPTION_TO_PLANT_IMMUNE_SYSTEM	ADAPTION_TO_PIS-PLANT_HYDROXYCINNAMIC_ACID_RESISTANCE	ADAPTION_TO_PIS-HCA_DEGRADATION-VANILLIN_INTERMEDIEATE
dnaA	INDIRECT_EFFECTS	COLONIZING_PLANT_SYSTEM	COLONIZATION-MOTILITY|CHEMOTAXIS	CHEMOTAXIS_PROTEINS	CHEMOTAXIS_RELATED_PROTEINS
rbsB	INDIRECT_EFFECTS	COLONIZING_PLANT_SYSTEM	COLONIZATION-MOTILITY|CHEMOTAXIS	CHEMOTAXIS_PROTEINS	CHEMOTAXIS_TOWARDS_SUGARS
aer	INDIRECT_EFFECTS	COLONIZING_PLANT_SYSTEM	COLONIZATION-MOTILITY|CHEMOTAXIS	CHEMOTAXIS_PROTEINS	METHYL-ACCEPTING_CHEMOTAXIS_PROTEINS
mcp	INDIRECT_EFFECTS	COLONIZING_PLANT_SYSTEM	COLONIZATION-MOTILITY|CHEMOTAXIS	CHEMOTAXIS_PROTEINS	METHYL-ACCEPTING_CHEMOTAXIS_PROTEINS
tlpC	INDIRECT_EFFECTS	COLONIZING_PLANT_SYSTEM	COLONIZATION-MOTILITY|CHEMOTAXIS	CHEMOTAXIS_PROTEINS	METHYL-ACCEPTING_CHEMOTAXIS_PROTEINS
tlpA	INDIRECT_EFFECTS	COLONIZING_PLANT_SYSTEM	COLONIZATION-MOTILITY|CHEMOTAXIS	CHEMOTAXIS_PROTEINS	METHYL-ACCEPTING_CHEMOTAXIS_PROTEINS
dcrA	INDIRECT_EFFECTS	COLONIZING_PLANT_SYSTEM	COLONIZATION-MOTILITY|CHEMOTAXIS	CHEMOTAXIS_PROTEINS	METHYL-ACCEPTING_CHEMOTAXIS_PROTEINS
trg	INDIRECT_EFFECTS	COLONIZING_PLANT_SYSTEM	COLONIZATION-MOTILITY|CHEMOTAXIS	CHEMOTAXIS_PROTEINS	METHYL-ACCEPTING_CHEMOTAXIS_PROTEINS
tsr	INDIRECT_EFFECTS	COLONIZING_PLANT_SYSTEM	COLONIZATION-MOTILITY|CHEMOTAXIS	CHEMOTAXIS_PROTEINS	METHYL-ACCEPTING_CHEMOTAXIS_PROTEINS
flaG	INDIRECT_EFFECTS	COLONIZING_PLANT_SYSTEM	COLONIZATION-MOTILITY|CHEMOTAXIS	MOTILITY-FLAGELLAR_ASSEMBLY	MOTILITY-FLAGELLUM_ROD|HOOK|FILAMENT
flhA	INDIRECT_EFFECTS	COLONIZING_PLANT_SYSTEM	COLONIZATION-MOTILITY|CHEMOTAXIS	MOTILITY-FLAGELLAR_ASSEMBLY	MOTILITY-FLAGELLUM_TYPE-III_SECRETION
lfhA	INDIRECT_EFFECTS	COLONIZING_PLANT_SYSTEM	COLONIZATION-MOTILITY|CHEMOTAXIS	MOTILITY-FLAGELLAR_ASSEMBLY	MOTILITY-FLAGELLUM_TYPE-III_SECRETION
fhiA	INDIRECT_EFFECTS	COLONIZING_PLANT_SYSTEM	COLONIZATION-MOTILITY|CHEMOTAXIS	MOTILITY-FLAGELLAR_ASSEMBLY	MOTILITY-FLAGELLUM_TYPE-III_SECRETION
rhcV	INDIRECT_EFFECTS	COLONIZING_PLANT_SYSTEM	COLONIZATION-MOTILITY|CHEMOTAXIS	MOTILITY-FLAGELLAR_ASSEMBLY	MOTILITY-FLAGELLUM_TYPE-III_SECRETION
flhB	INDIRECT_EFFECTS	COLONIZING_PLANT_SYSTEM	COLONIZATION-MOTILITY|CHEMOTAXIS	MOTILITY-FLAGELLAR_ASSEMBLY	MOTILITY-FLAGELLUM_TYPE-III_SECRETION
flhC	INDIRECT_EFFECTS	COLONIZING_PLANT_SYSTEM	COLONIZATION-MOTILITY|CHEMOTAXIS	MOTILITY-FLAGELLUM_CONTROL	MOTILITY-FLAGELLUM_REGULATION
flhD	INDIRECT_EFFECTS	COLONIZING_PLANT_SYSTEM	COLONIZATION-MOTILITY|CHEMOTAXIS	MOTILITY-FLAGELLUM_CONTROL	MOTILITY-FLAGELLUM_REGULATION
flhF	INDIRECT_EFFECTS	COLONIZING_PLANT_SYSTEM	COLONIZATION-MOTILITY|CHEMOTAXIS	MOTILITY-FLAGELLUM_CONTROL	MOTILITY-FLAGELLUM_REGULATION
flhG	INDIRECT_EFFECTS	COLONIZING_PLANT_SYSTEM	COLONIZATION-MOTILITY|CHEMOTAXIS	MOTILITY-FLAGELLUM_CONTROL	MOTILITY-FLAGELLUM_REGULATION
flrA	INDIRECT_EFFECTS	COLONIZING_PLANT_SYSTEM	COLONIZATION-MOTILITY|CHEMOTAXIS	MOTILITY-FLAGELLUM_CONTROL	MOTILITY-FLAGELLUM_REGULATION
fleQ	INDIRECT_EFFECTS	COLONIZING_PLANT_SYSTEM	COLONIZATION-MOTILITY|CHEMOTAXIS	MOTILITY-FLAGELLUM_CONTROL	MOTILITY-FLAGELLUM_REGULATION
fimT	INDIRECT_EFFECTS	COLONIZING_PLANT_SYSTEM	COLONIZATION-MOTILITY|CHEMOTAXIS	MOTILITY-PILUS|FIMBRIAE_SYSTEM	MOTILITY-FIMBRIAE_SYSTEM
fimX	INDIRECT_EFFECTS	COLONIZING_PLANT_SYSTEM	COLONIZATION-MOTILITY|CHEMOTAXIS	MOTILITY-PILUS|FIMBRIAE_SYSTEM	MOTILITY-FIMBRIAE_SYSTEM
cpaB	INDIRECT_EFFECTS	COLONIZING_PLANT_SYSTEM	COLONIZATION-MOTILITY|CHEMOTAXIS	MOTILITY-PILUS|FIMBRIAE_SYSTEM	MOTILITY-PILUS_SYSTEM
cpaC	INDIRECT_EFFECTS	COLONIZING_PLANT_SYSTEM	COLONIZATION-MOTILITY|CHEMOTAXIS	MOTILITY-PILUS|FIMBRIAE_SYSTEM	MOTILITY-PILUS_SYSTEM
cpaE	INDIRECT_EFFECTS	COLONIZING_PLANT_SYSTEM	COLONIZATION-MOTILITY|CHEMOTAXIS	MOTILITY-PILUS|FIMBRIAE_SYSTEM	MOTILITY-PILUS_SYSTEM
cpaF	INDIRECT_EFFECTS	COLONIZING_PLANT_SYSTEM	COLONIZATION-MOTILITY|CHEMOTAXIS	MOTILITY-PILUS|FIMBRIAE_SYSTEM	MOTILITY-PILUS_SYSTEM
perP	INDIRECT_EFFECTS	COLONIZING_PLANT_SYSTEM	COLONIZATION-MOTILITY|CHEMOTAXIS	MOTILITY-PILUS|FIMBRIAE_SYSTEM	MOTILITY-PILUS_SYSTEM
pleD	INDIRECT_EFFECTS	COLONIZING_PLANT_SYSTEM	COLONIZATION-MOTILITY|CHEMOTAXIS	MOTILITY-PILUS|FIMBRIAE_SYSTEM	MOTILITY-PILUS_SYSTEM
rseP	INDIRECT_EFFECTS	COLONIZING_PLANT_SYSTEM	COLONIZATION-MOTILITY|CHEMOTAXIS	MOTILITY-PILUS|FIMBRIAE_SYSTEM	MOTILITY-PILUS_SYSTEM
yggT	INDIRECT_EFFECTS	COLONIZING_PLANT_SYSTEM	COLONIZATION-MOTILITY|CHEMOTAXIS	MOTILITY-PILUS|FIMBRIAE_SYSTEM	MOTILITY-TYPE_IVa_PILUS_HOMOLOGOUS_SYSTEM
ylmG	INDIRECT_EFFECTS	COLONIZING_PLANT_SYSTEM	COLONIZATION-MOTILITY|CHEMOTAXIS	MOTILITY-PILUS|FIMBRIAE_SYSTEM	MOTILITY-TYPE_IVa_PILUS_HOMOLOGOUS_SYSTEM
sylA	INDIRECT_EFFECTS	COLONIZING_PLANT_SYSTEM	COLONIZATION-MOTILITY|CHEMOTAXIS	OTHER_MOTILITY_REGULATING_FUNCTIONS	MOTILITY-QUORUMSENSING_RELATED_REGULATION
srfB	INDIRECT_EFFECTS	COLONIZING_PLANT_SYSTEM	COLONIZATION-MOTILITY|CHEMOTAXIS	OTHER_MOTILITY_REGULATING_FUNCTIONS	MOTILITY-REGULATING-VIRULENCE_OPERON_srfABCD
srfC	INDIRECT_EFFECTS	COLONIZING_PLANT_SYSTEM	COLONIZATION-MOTILITY|CHEMOTAXIS	OTHER_MOTILITY_REGULATING_FUNCTIONS	MOTILITY-REGULATING-VIRULENCE_OPERON_srfABCD
efp	INDIRECT_EFFECTS	COLONIZING_PLANT_SYSTEM	COLONIZATION-MOTILITY|CHEMOTAXIS	OTHER_MOTILITY_REGULATING_FUNCTIONS	MOTILITY-SWARMING_REGULATOR
ISA	INDIRECT_EFFECTS	COLONIZING_PLANT_SYSTEM	COLONIZATION-PLANT_CELL_WALL|MEMBRANE_DEGRADATION	PLANT_DEGRADATIVE_GLYCOSIDASES|GLYCOSYLHYDROLASES	PLANT_DEGRADATIVE_GS|GH-AMYLASE
treX	INDIRECT_EFFECTS	COLONIZING_PLANT_SYSTEM	COLONIZATION-PLANT_CELL_WALL|MEMBRANE_DEGRADATION	PLANT_DEGRADATIVE_GLYCOSIDASES|GLYCOSYLHYDROLASES	PLANT_DEGRADATIVE_GS|GH-AMYLASE
amyA	INDIRECT_EFFECTS	COLONIZING_PLANT_SYSTEM	COLONIZATION-PLANT_CELL_WALL|MEMBRANE_DEGRADATION	PLANT_DEGRADATIVE_GLYCOSIDASES|GLYCOSYLHYDROLASES	PLANT_DEGRADATIVE_GS|GH-AMYLASE
malS	INDIRECT_EFFECTS	COLONIZING_PLANT_SYSTEM	COLONIZATION-PLANT_CELL_WALL|MEMBRANE_DEGRADATION	PLANT_DEGRADATIVE_GLYCOSIDASES|GLYCOSYLHYDROLASES	PLANT_DEGRADATIVE_GS|GH-AMYLASE
treS	INDIRECT_EFFECTS	COLONIZING_PLANT_SYSTEM	COLONIZATION-PLANT_CELL_WALL|MEMBRANE_DEGRADATION	PLANT_DEGRADATIVE_GLYCOSIDASES|GLYCOSYLHYDROLASES	PLANT_DEGRADATIVE_GS|GH-AMYLASE
bcsZ	INDIRECT_EFFECTS	COLONIZING_PLANT_SYSTEM	COLONIZATION-PLANT_CELL_WALL|MEMBRANE_DEGRADATION	PLANT_DEGRADATIVE_GLYCOSIDASES|GLYCOSYLHYDROLASES	PLANT_DEGRADATIVE_GS|GH-CELLULASES
wssD	INDIRECT_EFFECTS	COLONIZING_PLANT_SYSTEM	COLONIZATION-PLANT_CELL_WALL|MEMBRANE_DEGRADATION	PLANT_DEGRADATIVE_GLYCOSIDASES|GLYCOSYLHYDROLASES	PLANT_DEGRADATIVE_GS|GH-CELLULASES
yhjM	INDIRECT_EFFECTS	COLONIZING_PLANT_SYSTEM	COLONIZATION-PLANT_CELL_WALL|MEMBRANE_DEGRADATION	PLANT_DEGRADATIVE_GLYCOSIDASES|GLYCOSYLHYDROLASES	PLANT_DEGRADATIVE_GS|GH-CELLULASES
sacA	INDIRECT_EFFECTS	COLONIZING_PLANT_SYSTEM	COLONIZATION-PLANT_CELL_WALL|MEMBRANE_DEGRADATION	PLANT_DEGRADATIVE_GLYCOSIDASES|GLYCOSYLHYDROLASES	PLANT_DEGRADATIVE_GS|GH-FRUCTOFURANOSIDASE
fruA	INDIRECT_EFFECTS	COLONIZING_PLANT_SYSTEM	COLONIZATION-PLANT_CELL_WALL|MEMBRANE_DEGRADATION	PLANT_DEGRADATIVE_GLYCOSIDASES|GLYCOSYLHYDROLASES	PLANT_DEGRADATIVE_GS|GH-FRUCTOSIDASE
nagZ	INDIRECT_EFFECTS	COLONIZING_PLANT_SYSTEM	COLONIZATION-PLANT_CELL_WALL|MEMBRANE_DEGRADATION	PLANT_DEGRADATIVE_GLYCOSIDASES|GLYCOSYLHYDROLASES	PLANT_DEGRADATIVE_GS|GH-GALACTOSAMINIDASE
cga	INDIRECT_EFFECTS	COLONIZING_PLANT_SYSTEM	COLONIZATION-PLANT_CELL_WALL|MEMBRANE_DEGRADATION	PLANT_DEGRADATIVE_GLYCOSIDASES|GLYCOSYLHYDROLASES	PLANT_DEGRADATIVE_GS|GH-GLUCOSIDASE
malL	INDIRECT_EFFECTS	COLONIZING_PLANT_SYSTEM	COLONIZATION-PLANT_CELL_WALL|MEMBRANE_DEGRADATION	PLANT_DEGRADATIVE_GLYCOSIDASES|GLYCOSYLHYDROLASES	PLANT_DEGRADATIVE_GS|GH-GLUCOSIDASE
malz	INDIRECT_EFFECTS	COLONIZING_PLANT_SYSTEM	COLONIZATION-PLANT_CELL_WALL|MEMBRANE_DEGRADATION	PLANT_DEGRADATIVE_GLYCOSIDASES|GLYCOSYLHYDROLASES	PLANT_DEGRADATIVE_GS|GH-GLUCOSIDASE
treA	INDIRECT_EFFECTS	COLONIZING_PLANT_SYSTEM	COLONIZATION-PLANT_CELL_WALL|MEMBRANE_DEGRADATION	PLANT_DEGRADATIVE_GLYCOSIDASES|GLYCOSYLHYDROLASES	PLANT_DEGRADATIVE_GS|GH-TREHALASE
treF	INDIRECT_EFFECTS	COLONIZING_PLANT_SYSTEM	COLONIZATION-PLANT_CELL_WALL|MEMBRANE_DEGRADATION	PLANT_DEGRADATIVE_GLYCOSIDASES|GLYCOSYLHYDROLASES	PLANT_DEGRADATIVE_GS|GH-TREHALASE
yfiH	INDIRECT_EFFECTS	COLONIZING_PLANT_SYSTEM	COLONIZATION-PLANT_CELL_WALL|MEMBRANE_DEGRADATION	PLANT_LIGNIN_DEGRADATION|LIGNINASES	PLANT_LIGNIN_DEGRADATION-POLYPHENOL_OXIDASE
iolI	INDIRECT_EFFECTS	COLONIZING_PLANT_SYSTEM	COLONIZATION-PLANT_DERIVED_SUBSTRATE_USAGE	PLANT_DERIVED_AMINO_ACID_DEPENDENT_PATHWAYS	PLANT_DERIVED_OPINE_METABOLISM
iolW	INDIRECT_EFFECTS	COLONIZING_PLANT_SYSTEM	COLONIZATION-PLANT_DERIVED_SUBSTRATE_USAGE	PLANT_DERIVED_AMINO_ACID_DEPENDENT_PATHWAYS	PLANT_DERIVED_OPINE_METABOLISM
PUTATIVE_PROTEASE	INDIRECT_EFFECTS	COLONIZING_PLANT_SYSTEM	COLONIZATION-PLANT_DERIVED_SUBSTRATE_USAGE	PLANT_DERIVED_AMINO_ACID_DEPENDENT_PATHWAYS	PLANT_DERIVED_PEPTIDE_METABOLISM
acdP	INDIRECT_EFFECTS	COLONIZING_PLANT_SYSTEM	COLONIZATION-PLANT_DERIVED_SUBSTRATE_USAGE	PLANT_DERIVED_AMINO_ACID_DEPENDENT_PATHWAYS	PLANT_DERIVED_PEPTIDE_METABOLISM
map	INDIRECT_EFFECTS	COLONIZING_PLANT_SYSTEM	COLONIZATION-PLANT_DERIVED_SUBSTRATE_USAGE	PLANT_DERIVED_AMINO_ACID_DEPENDENT_PATHWAYS	PLANT_DERIVED_PEPTIDE_METABOLISM
pepD	INDIRECT_EFFECTS	COLONIZING_PLANT_SYSTEM	COLONIZATION-PLANT_DERIVED_SUBSTRATE_USAGE	PLANT_DERIVED_AMINO_ACID_DEPENDENT_PATHWAYS	PLANT_DERIVED_PEPTIDE_METABOLISM
pepDA	INDIRECT_EFFECTS	COLONIZING_PLANT_SYSTEM	COLONIZATION-PLANT_DERIVED_SUBSTRATE_USAGE	PLANT_DERIVED_AMINO_ACID_DEPENDENT_PATHWAYS	PLANT_DERIVED_PEPTIDE_METABOLISM
pepDB	INDIRECT_EFFECTS	COLONIZING_PLANT_SYSTEM	COLONIZATION-PLANT_DERIVED_SUBSTRATE_USAGE	PLANT_DERIVED_AMINO_ACID_DEPENDENT_PATHWAYS	PLANT_DERIVED_PEPTIDE_METABOLISM
prlC	INDIRECT_EFFECTS	COLONIZING_PLANT_SYSTEM	COLONIZATION-PLANT_DERIVED_SUBSTRATE_USAGE	PLANT_DERIVED_AMINO_ACID_DEPENDENT_PATHWAYS	PLANT_DERIVED_PEPTIDE_METABOLISM
ptrB	INDIRECT_EFFECTS	COLONIZING_PLANT_SYSTEM	COLONIZATION-PLANT_DERIVED_SUBSTRATE_USAGE	PLANT_DERIVED_AMINO_ACID_DEPENDENT_PATHWAYS	PLANT_DERIVED_PEPTIDE_METABOLISM
yflA	INDIRECT_EFFECTS	COLONIZING_PLANT_SYSTEM	COLONIZATION-PLANT_DERIVED_SUBSTRATE_USAGE	PLANT_DERIVED_AMINO_ACID_TRANSPORT	PLANT_DERIVED_ALANINE_TRANSPORT
TC_AGCS	INDIRECT_EFFECTS	COLONIZING_PLANT_SYSTEM	COLONIZATION-PLANT_DERIVED_SUBSTRATE_USAGE	PLANT_DERIVED_AMINO_ACID_TRANSPORT	PLANT_DERIVED_ALANINE_TRANSPORT
livF	INDIRECT_EFFECTS	COLONIZING_PLANT_SYSTEM	COLONIZATION-PLANT_DERIVED_SUBSTRATE_USAGE	PLANT_DERIVED_AMINO_ACID_TRANSPORT	PLANT_DERIVED_BRANCHED-CHAIN_AMINO_ACID_TRANSPORT
livG	INDIRECT_EFFECTS	COLONIZING_PLANT_SYSTEM	COLONIZATION-PLANT_DERIVED_SUBSTRATE_USAGE	PLANT_DERIVED_AMINO_ACID_TRANSPORT	PLANT_DERIVED_BRANCHED-CHAIN_AMINO_ACID_TRANSPORT
livH	INDIRECT_EFFECTS	COLONIZING_PLANT_SYSTEM	COLONIZATION-PLANT_DERIVED_SUBSTRATE_USAGE	PLANT_DERIVED_AMINO_ACID_TRANSPORT	PLANT_DERIVED_BRANCHED-CHAIN_AMINO_ACID_TRANSPORT
livK	INDIRECT_EFFECTS	COLONIZING_PLANT_SYSTEM	COLONIZATION-PLANT_DERIVED_SUBSTRATE_USAGE	PLANT_DERIVED_AMINO_ACID_TRANSPORT	PLANT_DERIVED_BRANCHED-CHAIN_AMINO_ACID_TRANSPORT
livM	INDIRECT_EFFECTS	COLONIZING_PLANT_SYSTEM	COLONIZATION-PLANT_DERIVED_SUBSTRATE_USAGE	PLANT_DERIVED_AMINO_ACID_TRANSPORT	PLANT_DERIVED_BRANCHED-CHAIN_AMINO_ACID_TRANSPORT
ABC_PA_A	INDIRECT_EFFECTS	COLONIZING_PLANT_SYSTEM	COLONIZATION-PLANT_DERIVED_SUBSTRATE_USAGE	PLANT_DERIVED_AMINO_ACID_TRANSPORT	PLANT_DERIVED_POLAR_AMINO_ACID_TRANSPORT
ABC_PA_P	INDIRECT_EFFECTS	COLONIZING_PLANT_SYSTEM	COLONIZATION-PLANT_DERIVED_SUBSTRATE_USAGE	PLANT_DERIVED_AMINO_ACID_TRANSPORT	PLANT_DERIVED_POLAR_AMINO_ACID_TRANSPORT
ABC_PA_S	INDIRECT_EFFECTS	COLONIZING_PLANT_SYSTEM	COLONIZATION-PLANT_DERIVED_SUBSTRATE_USAGE	PLANT_DERIVED_AMINO_ACID_TRANSPORT	PLANT_DERIVED_POLAR_AMINO_ACID_TRANSPORT
proP	INDIRECT_EFFECTS	COLONIZING_PLANT_SYSTEM	COLONIZATION-PLANT_DERIVED_SUBSTRATE_USAGE	PLANT_DERIVED_AMINO_ACID_TRANSPORT	PLANT_DERIVED_PROLINE_TRANSPORT
ald	INDIRECT_EFFECTS	COLONIZING_PLANT_SYSTEM	COLONIZATION-PLANT_DERIVED_SUBSTRATE_USAGE	PLANT_DERIVED_AMINO_ACID_UTILIZATION	PLANT_DERIVED_ALANINE_DEGRADATION
alr	INDIRECT_EFFECTS	COLONIZING_PLANT_SYSTEM	COLONIZATION-PLANT_DERIVED_SUBSTRATE_USAGE	PLANT_DERIVED_AMINO_ACID_UTILIZATION	PLANT_DERIVED_ALANINE_DEGRADATION
ddl	INDIRECT_EFFECTS	COLONIZING_PLANT_SYSTEM	COLONIZATION-PLANT_DERIVED_SUBSTRATE_USAGE	PLANT_DERIVED_AMINO_ACID_UTILIZATION	PLANT_DERIVED_ALANINE_DEGRADATION
adiA	INDIRECT_EFFECTS	COLONIZING_PLANT_SYSTEM	COLONIZATION-PLANT_DERIVED_SUBSTRATE_USAGE	PLANT_DERIVED_AMINO_ACID_UTILIZATION	PLANT_DERIVED_ARGININE_DEGRADATION
arcB	INDIRECT_EFFECTS	COLONIZING_PLANT_SYSTEM	COLONIZATION-PLANT_DERIVED_SUBSTRATE_USAGE	PLANT_DERIVED_AMINO_ACID_UTILIZATION	PLANT_DERIVED_ARGININE_DEGRADATION
argF	INDIRECT_EFFECTS	COLONIZING_PLANT_SYSTEM	COLONIZATION-PLANT_DERIVED_SUBSTRATE_USAGE	PLANT_DERIVED_AMINO_ACID_UTILIZATION	PLANT_DERIVED_ARGININE_DEGRADATION
argI	INDIRECT_EFFECTS	COLONIZING_PLANT_SYSTEM	COLONIZATION-PLANT_DERIVED_SUBSTRATE_USAGE	PLANT_DERIVED_AMINO_ACID_UTILIZATION	PLANT_DERIVED_ARGININE_DEGRADATION
astA	INDIRECT_EFFECTS	COLONIZING_PLANT_SYSTEM	COLONIZATION-PLANT_DERIVED_SUBSTRATE_USAGE	PLANT_DERIVED_AMINO_ACID_UTILIZATION	PLANT_DERIVED_ARGININE_DEGRADATION
EC_3_5_1_1	INDIRECT_EFFECTS	COLONIZING_PLANT_SYSTEM	COLONIZATION-PLANT_DERIVED_SUBSTRATE_USAGE	PLANT_DERIVED_AMINO_ACID_UTILIZATION	PLANT_DERIVED_ASPARAGINE_DEGRADATION
ansA	INDIRECT_EFFECTS	COLONIZING_PLANT_SYSTEM	COLONIZATION-PLANT_DERIVED_SUBSTRATE_USAGE	PLANT_DERIVED_AMINO_ACID_UTILIZATION	PLANT_DERIVED_ASPARAGINE_DEGRADATION
ansB	INDIRECT_EFFECTS	COLONIZING_PLANT_SYSTEM	COLONIZATION-PLANT_DERIVED_SUBSTRATE_USAGE	PLANT_DERIVED_AMINO_ACID_UTILIZATION	PLANT_DERIVED_ASPARAGINE_DEGRADATION
argG	INDIRECT_EFFECTS	COLONIZING_PLANT_SYSTEM	COLONIZATION-PLANT_DERIVED_SUBSTRATE_USAGE	PLANT_DERIVED_AMINO_ACID_UTILIZATION	PLANT_DERIVED_ASPARTATE_DEGRADATION
aspB	INDIRECT_EFFECTS	COLONIZING_PLANT_SYSTEM	COLONIZATION-PLANT_DERIVED_SUBSTRATE_USAGE	PLANT_DERIVED_AMINO_ACID_UTILIZATION	PLANT_DERIVED_ASPARTATE_DEGRADATION
hom	INDIRECT_EFFECTS	COLONIZING_PLANT_SYSTEM	COLONIZATION-PLANT_DERIVED_SUBSTRATE_USAGE	PLANT_DERIVED_AMINO_ACID_UTILIZATION	PLANT_DERIVED_ASPARTATE_DEGRADATION
lysC	INDIRECT_EFFECTS	COLONIZING_PLANT_SYSTEM	COLONIZATION-PLANT_DERIVED_SUBSTRATE_USAGE	PLANT_DERIVED_AMINO_ACID_UTILIZATION	PLANT_DERIVED_ASPARTATE_DEGRADATION
nadB	INDIRECT_EFFECTS	COLONIZING_PLANT_SYSTEM	COLONIZATION-PLANT_DERIVED_SUBSTRATE_USAGE	PLANT_DERIVED_AMINO_ACID_UTILIZATION	PLANT_DERIVED_ASPARTATE_DEGRADATION
sufS	INDIRECT_EFFECTS	COLONIZING_PLANT_SYSTEM	COLONIZATION-PLANT_DERIVED_SUBSTRATE_USAGE	PLANT_DERIVED_AMINO_ACID_UTILIZATION	PLANT_DERIVED_CYSTEINE_DEGRADATION|CONVERSION
dadA	INDIRECT_EFFECTS	COLONIZING_PLANT_SYSTEM	COLONIZATION-PLANT_DERIVED_SUBSTRATE_USAGE	PLANT_DERIVED_AMINO_ACID_UTILIZATION	PLANT_DERIVED_D-AMINO_ACID_DEGRADATION
murI	INDIRECT_EFFECTS	COLONIZING_PLANT_SYSTEM	COLONIZATION-PLANT_DERIVED_SUBSTRATE_USAGE	PLANT_DERIVED_AMINO_ACID_UTILIZATION	PLANT_DERIVED_GLUTAMATE_DEGRADATION|CONVERSION
putA	INDIRECT_EFFECTS	COLONIZING_PLANT_SYSTEM	COLONIZATION-PLANT_DERIVED_SUBSTRATE_USAGE	PLANT_DERIVED_AMINO_ACID_UTILIZATION	PLANT_DERIVED_GLUTAMATE_DEGRADATION|CONVERSION
glmS	INDIRECT_EFFECTS	COLONIZING_PLANT_SYSTEM	COLONIZATION-PLANT_DERIVED_SUBSTRATE_USAGE	PLANT_DERIVED_AMINO_ACID_UTILIZATION	PLANT_DERIVED_GLUTAMINE_DEGRADATION
nodM	INDIRECT_EFFECTS	COLONIZING_PLANT_SYSTEM	COLONIZATION-PLANT_DERIVED_SUBSTRATE_USAGE	PLANT_DERIVED_AMINO_ACID_UTILIZATION	PLANT_DERIVED_GLUTAMINE_DEGRADATION
gcvP	INDIRECT_EFFECTS	COLONIZING_PLANT_SYSTEM	COLONIZATION-PLANT_DERIVED_SUBSTRATE_USAGE	PLANT_DERIVED_AMINO_ACID_UTILIZATION	PLANT_DERIVED_GLYCINE_DEGRADATION
egtD	INDIRECT_EFFECTS	COLONIZING_PLANT_SYSTEM	COLONIZATION-PLANT_DERIVED_SUBSTRATE_USAGE	PLANT_DERIVED_AMINO_ACID_UTILIZATION	PLANT_DERIVED_HISTIDINE_DEGRADATION
hutF	INDIRECT_EFFECTS	COLONIZING_PLANT_SYSTEM	COLONIZATION-PLANT_DERIVED_SUBSTRATE_USAGE	PLANT_DERIVED_AMINO_ACID_UTILIZATION	PLANT_DERIVED_HISTIDINE_DEGRADATION
hutH	INDIRECT_EFFECTS	COLONIZING_PLANT_SYSTEM	COLONIZATION-PLANT_DERIVED_SUBSTRATE_USAGE	PLANT_DERIVED_AMINO_ACID_UTILIZATION	PLANT_DERIVED_HISTIDINE_DEGRADATION
hutI	INDIRECT_EFFECTS	COLONIZING_PLANT_SYSTEM	COLONIZATION-PLANT_DERIVED_SUBSTRATE_USAGE	PLANT_DERIVED_AMINO_ACID_UTILIZATION	PLANT_DERIVED_HISTIDINE_DEGRADATION
hutU	INDIRECT_EFFECTS	COLONIZING_PLANT_SYSTEM	COLONIZATION-PLANT_DERIVED_SUBSTRATE_USAGE	PLANT_DERIVED_AMINO_ACID_UTILIZATION	PLANT_DERIVED_HISTIDINE_DEGRADATION
bkdA1	INDIRECT_EFFECTS	COLONIZING_PLANT_SYSTEM	COLONIZATION-PLANT_DERIVED_SUBSTRATE_USAGE	PLANT_DERIVED_AMINO_ACID_UTILIZATION	PLANT_DERIVED_LEUCINE_DEGRADATION
bkdA2	INDIRECT_EFFECTS	COLONIZING_PLANT_SYSTEM	COLONIZATION-PLANT_DERIVED_SUBSTRATE_USAGE	PLANT_DERIVED_AMINO_ACID_UTILIZATION	PLANT_DERIVED_LEUCINE_DEGRADATION
bfmBAB	INDIRECT_EFFECTS	COLONIZING_PLANT_SYSTEM	COLONIZATION-PLANT_DERIVED_SUBSTRATE_USAGE	PLANT_DERIVED_AMINO_ACID_UTILIZATION	PLANT_DERIVED_LEUCINE_DEGRADATION
ldh	INDIRECT_EFFECTS	COLONIZING_PLANT_SYSTEM	COLONIZATION-PLANT_DERIVED_SUBSTRATE_USAGE	PLANT_DERIVED_AMINO_ACID_UTILIZATION	PLANT_DERIVED_LEUCINE_DEGRADATION
leu	INDIRECT_EFFECTS	COLONIZING_PLANT_SYSTEM	COLONIZATION-PLANT_DERIVED_SUBSTRATE_USAGE	PLANT_DERIVED_AMINO_ACID_UTILIZATION	PLANT_DERIVED_LEUCINE_DEGRADATION
dcm	INDIRECT_EFFECTS	COLONIZING_PLANT_SYSTEM	COLONIZATION-PLANT_DERIVED_SUBSTRATE_USAGE	PLANT_DERIVED_AMINO_ACID_UTILIZATION	PLANT_DERIVED_METHIONINE_DEGRADATION
mdeA	INDIRECT_EFFECTS	COLONIZING_PLANT_SYSTEM	COLONIZATION-PLANT_DERIVED_SUBSTRATE_USAGE	PLANT_DERIVED_AMINO_ACID_UTILIZATION	PLANT_DERIVED_METHIONINE_DEGRADATION
ridA	INDIRECT_EFFECTS	COLONIZING_PLANT_SYSTEM	COLONIZATION-PLANT_DERIVED_SUBSTRATE_USAGE	PLANT_DERIVED_AMINO_ACID_UTILIZATION	PLANT_DERIVED_METHIONINE_DEGRADATION
tdcF	INDIRECT_EFFECTS	COLONIZING_PLANT_SYSTEM	COLONIZATION-PLANT_DERIVED_SUBSTRATE_USAGE	PLANT_DERIVED_AMINO_ACID_UTILIZATION	PLANT_DERIVED_METHIONINE_DEGRADATION
ybdL	INDIRECT_EFFECTS	COLONIZING_PLANT_SYSTEM	COLONIZATION-PLANT_DERIVED_SUBSTRATE_USAGE	PLANT_DERIVED_AMINO_ACID_UTILIZATION	PLANT_DERIVED_METHIONINE_DEGRADATION
hisC	INDIRECT_EFFECTS	COLONIZING_PLANT_SYSTEM	COLONIZATION-PLANT_DERIVED_SUBSTRATE_USAGE	PLANT_DERIVED_AMINO_ACID_UTILIZATION	PLANT_DERIVED_PHENYLALANINE_DEGRADATION
phhA	INDIRECT_EFFECTS	COLONIZING_PLANT_SYSTEM	COLONIZATION-PLANT_DERIVED_SUBSTRATE_USAGE	PLANT_DERIVED_AMINO_ACID_UTILIZATION	PLANT_DERIVED_PHENYLALANINE_DEGRADATION
tyrB	INDIRECT_EFFECTS	COLONIZING_PLANT_SYSTEM	COLONIZATION-PLANT_DERIVED_SUBSTRATE_USAGE	PLANT_DERIVED_AMINO_ACID_UTILIZATION	PLANT_DERIVED_PHENYLALANINE_DEGRADATION
proC	INDIRECT_EFFECTS	COLONIZING_PLANT_SYSTEM	COLONIZATION-PLANT_DERIVED_SUBSTRATE_USAGE	PLANT_DERIVED_AMINO_ACID_UTILIZATION	PLANT_DERIVED_PROLINE_DEGRADATION
thrB2	INDIRECT_EFFECTS	COLONIZING_PLANT_SYSTEM	COLONIZATION-PLANT_DERIVED_SUBSTRATE_USAGE	PLANT_DERIVED_AMINO_ACID_UTILIZATION	PLANT_DERIVED_SERINE_DEGRADATION
glmM	INDIRECT_EFFECTS	COLONIZING_PLANT_SYSTEM	COLONIZATION-PLANT_DERIVED_SUBSTRATE_USAGE	PLANT_DERIVED_AMINO|NUCLEOTIDE_SUGAR_UTILIZATION	PLANT_DERIVED_GLUCOSAMINE|GLUCOSAMINATE_DEGRADATION
glmU	INDIRECT_EFFECTS	COLONIZING_PLANT_SYSTEM	COLONIZATION-PLANT_DERIVED_SUBSTRATE_USAGE	PLANT_DERIVED_AMINO|NUCLEOTIDE_SUGAR_UTILIZATION	PLANT_DERIVED_GLUCOSAMINE|GLUCOSAMINATE_DEGRADATION
wbpP	INDIRECT_EFFECTS	COLONIZING_PLANT_SYSTEM	COLONIZATION-PLANT_DERIVED_SUBSTRATE_USAGE	PLANT_DERIVED_AMINO|NUCLEOTIDE_SUGAR_UTILIZATION	PLANT_DERIVED_GLUCOSAMINE|GLUCOSAMINATE_DEGRADATION
wbpo	INDIRECT_EFFECTS	COLONIZING_PLANT_SYSTEM	COLONIZATION-PLANT_DERIVED_SUBSTRATE_USAGE	PLANT_DERIVED_AMINO|NUCLEOTIDE_SUGAR_UTILIZATION	PLANT_DERIVED_GLUCOSAMINE|GLUCOSAMINATE_DEGRADATION
amgK	INDIRECT_EFFECTS	COLONIZING_PLANT_SYSTEM	COLONIZATION-PLANT_DERIVED_SUBSTRATE_USAGE	PLANT_DERIVED_AMINO|NUCLEOTIDE_SUGAR_UTILIZATION	PLANT_DERIVED_MURAMATE_DEGRADATION
mupP	INDIRECT_EFFECTS	COLONIZING_PLANT_SYSTEM	COLONIZATION-PLANT_DERIVED_SUBSTRATE_USAGE	PLANT_DERIVED_AMINO|NUCLEOTIDE_SUGAR_UTILIZATION	PLANT_DERIVED_MURAMATE_DEGRADATION
murU	INDIRECT_EFFECTS	COLONIZING_PLANT_SYSTEM	COLONIZATION-PLANT_DERIVED_SUBSTRATE_USAGE	PLANT_DERIVED_AMINO|NUCLEOTIDE_SUGAR_UTILIZATION	PLANT_DERIVED_MURAMATE_DEGRADATION
ugd	INDIRECT_EFFECTS	COLONIZING_PLANT_SYSTEM	COLONIZATION-PLANT_DERIVED_SUBSTRATE_USAGE	PLANT_DERIVED_AMINO|NUCLEOTIDE_SUGAR_UTILIZATION	PLANT_DERIVED_NDP-GLUCOSE-GLUCURONATE_DEGRADATION
tuaD	INDIRECT_EFFECTS	COLONIZING_PLANT_SYSTEM	COLONIZATION-PLANT_DERIVED_SUBSTRATE_USAGE	PLANT_DERIVED_AMINO|NUCLEOTIDE_SUGAR_UTILIZATION	PLANT_DERIVED_NDP-GLUCOSE-GLUCURONATE_DEGRADATION
cap1J	INDIRECT_EFFECTS	COLONIZING_PLANT_SYSTEM	COLONIZATION-PLANT_DERIVED_SUBSTRATE_USAGE	PLANT_DERIVED_AMINO|NUCLEOTIDE_SUGAR_UTILIZATION	PLANT_DERIVED_UDP-GALACTOSE-GLUCURONATE_POOL
wbgU	INDIRECT_EFFECTS	COLONIZING_PLANT_SYSTEM	COLONIZATION-PLANT_DERIVED_SUBSTRATE_USAGE	PLANT_DERIVED_AMINO|NUCLEOTIDE_SUGAR_UTILIZATION	PLANT_DERIVED_UDP-GALACTOSE-GLUCURONATE_POOL
nhoA	INDIRECT_EFFECTS	COLONIZING_PLANT_SYSTEM	COLONIZATION-PLANT_DERIVED_SUBSTRATE_USAGE	PLANT_DERIVED_AROMATIC|PHENOLIC_COMPOUND_UTILIZATION	PLANT_DERIVED_NITRO-|AMINOBENZOATE_DEGRADATION
yddI	INDIRECT_EFFECTS	COLONIZING_PLANT_SYSTEM	COLONIZATION-PLANT_DERIVED_SUBSTRATE_USAGE	PLANT_DERIVED_AROMATIC|PHENOLIC_COMPOUND_UTILIZATION	PLANT_DERIVED_NITRO-|AMINOBENZOATE_DEGRADATION
aroQ	INDIRECT_EFFECTS	COLONIZING_PLANT_SYSTEM	COLONIZATION-PLANT_DERIVED_SUBSTRATE_USAGE	PLANT_DERIVED_AROMATIC|PHENOLIC_COMPOUND_UTILIZATION	PLANT_DERIVED_QUINATE_CATABOLISM
qutE	INDIRECT_EFFECTS	COLONIZING_PLANT_SYSTEM	COLONIZATION-PLANT_DERIVED_SUBSTRATE_USAGE	PLANT_DERIVED_AROMATIC|PHENOLIC_COMPOUND_UTILIZATION	PLANT_DERIVED_QUINATE_CATABOLISM
eno	INDIRECT_EFFECTS	COLONIZING_PLANT_SYSTEM	COLONIZATION-PLANT_DERIVED_SUBSTRATE_USAGE	PLANT_DERIVED_CARBOHYDRATE-GENERAL_USAGE	PLANT_DERIVED_CARBOHYDRATES-GLYCOLYSIS|GLUCONEOGENESIS
fbaA	INDIRECT_EFFECTS	COLONIZING_PLANT_SYSTEM	COLONIZATION-PLANT_DERIVED_SUBSTRATE_USAGE	PLANT_DERIVED_CARBOHYDRATE-GENERAL_USAGE	PLANT_DERIVED_CARBOHYDRATES-GLYCOLYSIS|GLUCONEOGENESIS
cbbA	INDIRECT_EFFECTS	COLONIZING_PLANT_SYSTEM	COLONIZATION-PLANT_DERIVED_SUBSTRATE_USAGE	PLANT_DERIVED_CARBOHYDRATE-GENERAL_USAGE	PLANT_DERIVED_CARBOHYDRATES-GLYCOLYSIS|GLUCONEOGENESIS
fruK	INDIRECT_EFFECTS	COLONIZING_PLANT_SYSTEM	COLONIZATION-PLANT_DERIVED_SUBSTRATE_USAGE	PLANT_DERIVED_CARBOHYDRATE-GENERAL_USAGE	PLANT_DERIVED_CARBOHYDRATES-GLYCOLYSIS|GLUCONEOGENESIS
fpk	INDIRECT_EFFECTS	COLONIZING_PLANT_SYSTEM	COLONIZATION-PLANT_DERIVED_SUBSTRATE_USAGE	PLANT_DERIVED_CARBOHYDRATE-GENERAL_USAGE	PLANT_DERIVED_CARBOHYDRATES-GLYCOLYSIS|GLUCONEOGENESIS
gapA	INDIRECT_EFFECTS	COLONIZING_PLANT_SYSTEM	COLONIZATION-PLANT_DERIVED_SUBSTRATE_USAGE	PLANT_DERIVED_CARBOHYDRATE-GENERAL_USAGE	PLANT_DERIVED_CARBOHYDRATES-GLYCOLYSIS|GLUCONEOGENESIS
gapN	INDIRECT_EFFECTS	COLONIZING_PLANT_SYSTEM	COLONIZATION-PLANT_DERIVED_SUBSTRATE_USAGE	PLANT_DERIVED_CARBOHYDRATE-GENERAL_USAGE	PLANT_DERIVED_CARBOHYDRATES-GLYCOLYSIS|GLUCONEOGENESIS
glk	INDIRECT_EFFECTS	COLONIZING_PLANT_SYSTEM	COLONIZATION-PLANT_DERIVED_SUBSTRATE_USAGE	PLANT_DERIVED_CARBOHYDRATE-GENERAL_USAGE	PLANT_DERIVED_CARBOHYDRATES-GLYCOLYSIS|GLUCONEOGENESIS
gpmB	INDIRECT_EFFECTS	COLONIZING_PLANT_SYSTEM	COLONIZATION-PLANT_DERIVED_SUBSTRATE_USAGE	PLANT_DERIVED_CARBOHYDRATE-GENERAL_USAGE	PLANT_DERIVED_CARBOHYDRATES-GLYCOLYSIS|GLUCONEOGENESIS
gpmI	INDIRECT_EFFECTS	COLONIZING_PLANT_SYSTEM	COLONIZATION-PLANT_DERIVED_SUBSTRATE_USAGE	PLANT_DERIVED_CARBOHYDRATE-GENERAL_USAGE	PLANT_DERIVED_CARBOHYDRATES-GLYCOLYSIS|GLUCONEOGENESIS
pgi	INDIRECT_EFFECTS	COLONIZING_PLANT_SYSTEM	COLONIZATION-PLANT_DERIVED_SUBSTRATE_USAGE	PLANT_DERIVED_CARBOHYDRATE-GENERAL_USAGE	PLANT_DERIVED_CARBOHYDRATES-GLYCOLYSIS|GLUCONEOGENESIS
pgk	INDIRECT_EFFECTS	COLONIZING_PLANT_SYSTEM	COLONIZATION-PLANT_DERIVED_SUBSTRATE_USAGE	PLANT_DERIVED_CARBOHYDRATE-GENERAL_USAGE	PLANT_DERIVED_CARBOHYDRATES-GLYCOLYSIS|GLUCONEOGENESIS
tpiA	INDIRECT_EFFECTS	COLONIZING_PLANT_SYSTEM	COLONIZATION-PLANT_DERIVED_SUBSTRATE_USAGE	PLANT_DERIVED_CARBOHYDRATE-GENERAL_USAGE	PLANT_DERIVED_CARBOHYDRATES-GLYCOLYSIS|GLUCONEOGENESIS
hexR	INDIRECT_EFFECTS	COLONIZING_PLANT_SYSTEM	COLONIZATION-PLANT_DERIVED_SUBSTRATE_USAGE	PLANT_DERIVED_CARBOHYDRATE-GENERAL_USAGE	PLANT_DERIVED_CARBOHYDRATE_UTILIZATION_REGULATION
yebK	INDIRECT_EFFECTS	COLONIZING_PLANT_SYSTEM	COLONIZATION-PLANT_DERIVED_SUBSTRATE_USAGE	PLANT_DERIVED_CARBOHYDRATE-GENERAL_USAGE	PLANT_DERIVED_CARBOHYDRATE_UTILIZATION_REGULATION
lacI	INDIRECT_EFFECTS	COLONIZING_PLANT_SYSTEM	COLONIZATION-PLANT_DERIVED_SUBSTRATE_USAGE	PLANT_DERIVED_CARBOHYDRATE-GENERAL_USAGE	PLANT_DERIVED_CARBOHYDRATE_UTILIZATION_REGULATION
yiaJ	INDIRECT_EFFECTS	COLONIZING_PLANT_SYSTEM	COLONIZATION-PLANT_DERIVED_SUBSTRATE_USAGE	PLANT_DERIVED_CARBOHYDRATE-GENERAL_USAGE	PLANT_DERIVED_CARBOHYDRATE_UTILIZATION_REGULATION
sfsA	INDIRECT_EFFECTS	COLONIZING_PLANT_SYSTEM	COLONIZATION-PLANT_DERIVED_SUBSTRATE_USAGE	PLANT_DERIVED_CARBOHYDRATE-GENERAL_USAGE	PLANT_DERIVED_SUGAR_FERMENTATION
yliI	INDIRECT_EFFECTS	COLONIZING_PLANT_SYSTEM	COLONIZATION-PLANT_DERIVED_SUBSTRATE_USAGE	PLANT_DERIVED_CARBOHYDRATE-HEXOSES_UTILIZATION	PLANT_DERIVED_ALDOSE_DEGRADATION
fbp	INDIRECT_EFFECTS	COLONIZING_PLANT_SYSTEM	COLONIZATION-PLANT_DERIVED_SUBSTRATE_USAGE	PLANT_DERIVED_CARBOHYDRATE-HEXOSES_UTILIZATION	PLANT_DERIVED_FRUCTOSE_METABOLISM|DEGRADATION
cbbFC	INDIRECT_EFFECTS	COLONIZING_PLANT_SYSTEM	COLONIZATION-PLANT_DERIVED_SUBSTRATE_USAGE	PLANT_DERIVED_CARBOHYDRATE-HEXOSES_UTILIZATION	PLANT_DERIVED_FRUCTOSE_METABOLISM|DEGRADATION
fdhL	INDIRECT_EFFECTS	COLONIZING_PLANT_SYSTEM	COLONIZATION-PLANT_DERIVED_SUBSTRATE_USAGE	PLANT_DERIVED_CARBOHYDRATE-HEXOSES_UTILIZATION	PLANT_DERIVED_FRUCTOSE_METABOLISM|DEGRADATION
fdhS	INDIRECT_EFFECTS	COLONIZING_PLANT_SYSTEM	COLONIZATION-PLANT_DERIVED_SUBSTRATE_USAGE	PLANT_DERIVED_CARBOHYDRATE-HEXOSES_UTILIZATION	PLANT_DERIVED_FRUCTOSE_METABOLISM|DEGRADATION
fruR1	INDIRECT_EFFECTS	COLONIZING_PLANT_SYSTEM	COLONIZATION-PLANT_DERIVED_SUBSTRATE_USAGE	PLANT_DERIVED_CARBOHYDRATE-HEXOSES_UTILIZATION	PLANT_DERIVED_FRUCTOSE_METABOLISM|DEGRADATION
pfkB	INDIRECT_EFFECTS	COLONIZING_PLANT_SYSTEM	COLONIZATION-PLANT_DERIVED_SUBSTRATE_USAGE	PLANT_DERIVED_CARBOHYDRATE-HEXOSES_UTILIZATION	PLANT_DERIVED_FRUCTOSE_METABOLISM|DEGRADATION
scrK	INDIRECT_EFFECTS	COLONIZING_PLANT_SYSTEM	COLONIZATION-PLANT_DERIVED_SUBSTRATE_USAGE	PLANT_DERIVED_CARBOHYDRATE-HEXOSES_UTILIZATION	PLANT_DERIVED_FRUCTOSE_METABOLISM|DEGRADATION
fucA	INDIRECT_EFFECTS	COLONIZING_PLANT_SYSTEM	COLONIZATION-PLANT_DERIVED_SUBSTRATE_USAGE	PLANT_DERIVED_CARBOHYDRATE-HEXOSES_UTILIZATION	PLANT_DERIVED_FUCOSE_DEGRADATION
pld	INDIRECT_EFFECTS	COLONIZING_PLANT_SYSTEM	COLONIZATION-PLANT_DERIVED_SUBSTRATE_USAGE	PLANT_DERIVED_CARBOHYDRATE-HEXOSES_UTILIZATION	PLANT_DERIVED_FUCOSE_DEGRADATION
galK	INDIRECT_EFFECTS	COLONIZING_PLANT_SYSTEM	COLONIZATION-PLANT_DERIVED_SUBSTRATE_USAGE	PLANT_DERIVED_CARBOHYDRATE-HEXOSES_UTILIZATION	PLANT_DERIVED_GALACOTOSE_METABOLISM|DEGRADATION
pmm_pgm	INDIRECT_EFFECTS	COLONIZING_PLANT_SYSTEM	COLONIZATION-PLANT_DERIVED_SUBSTRATE_USAGE	PLANT_DERIVED_CARBOHYDRATE-HEXOSES_UTILIZATION	PLANT_DERIVED_GLUCOSE_DEGRADATION
algA	INDIRECT_EFFECTS	COLONIZING_PLANT_SYSTEM	COLONIZATION-PLANT_DERIVED_SUBSTRATE_USAGE	PLANT_DERIVED_CARBOHYDRATE-HEXOSES_UTILIZATION	PLANT_DERIVED_MANNOSE_METABOLISM|DEGRADATION
xanB	INDIRECT_EFFECTS	COLONIZING_PLANT_SYSTEM	COLONIZATION-PLANT_DERIVED_SUBSTRATE_USAGE	PLANT_DERIVED_CARBOHYDRATE-HEXOSES_UTILIZATION	PLANT_DERIVED_MANNOSE_METABOLISM|DEGRADATION
rfbA	INDIRECT_EFFECTS	COLONIZING_PLANT_SYSTEM	COLONIZATION-PLANT_DERIVED_SUBSTRATE_USAGE	PLANT_DERIVED_CARBOHYDRATE-HEXOSES_UTILIZATION	PLANT_DERIVED_MANNOSE_METABOLISM|DEGRADATION
wbpW	INDIRECT_EFFECTS	COLONIZING_PLANT_SYSTEM	COLONIZATION-PLANT_DERIVED_SUBSTRATE_USAGE	PLANT_DERIVED_CARBOHYDRATE-HEXOSES_UTILIZATION	PLANT_DERIVED_MANNOSE_METABOLISM|DEGRADATION
pslB	INDIRECT_EFFECTS	COLONIZING_PLANT_SYSTEM	COLONIZATION-PLANT_DERIVED_SUBSTRATE_USAGE	PLANT_DERIVED_CARBOHYDRATE-HEXOSES_UTILIZATION	PLANT_DERIVED_MANNOSE_METABOLISM|DEGRADATION
mgtA	INDIRECT_EFFECTS	COLONIZING_PLANT_SYSTEM	COLONIZATION-PLANT_DERIVED_SUBSTRATE_USAGE	PLANT_DERIVED_CARBOHYDRATE-HEXOSES_UTILIZATION	PLANT_DERIVED_MANNOSE_METABOLISM|DEGRADATION
rhaR	INDIRECT_EFFECTS	COLONIZING_PLANT_SYSTEM	COLONIZATION-PLANT_DERIVED_SUBSTRATE_USAGE	PLANT_DERIVED_CARBOHYDRATE-HEXOSES_UTILIZATION	PLANT_DERIVED_RHAMNOSE_DEGRADATION
agaR	INDIRECT_EFFECTS	COLONIZING_PLANT_SYSTEM	COLONIZATION-PLANT_DERIVED_SUBSTRATE_USAGE	PLANT_DERIVED_CARBOHYDRATE-HEXOSES_UTILIZATION	PLANT_DERIVED_TAGATOSE_DEGRADATION
dpe	INDIRECT_EFFECTS	COLONIZING_PLANT_SYSTEM	COLONIZATION-PLANT_DERIVED_SUBSTRATE_USAGE	PLANT_DERIVED_CARBOHYDRATE-HEXOSES_UTILIZATION	PLANT_DERIVED_TAGATOSE_DEGRADATION
lre	INDIRECT_EFFECTS	COLONIZING_PLANT_SYSTEM	COLONIZATION-PLANT_DERIVED_SUBSTRATE_USAGE	PLANT_DERIVED_CARBOHYDRATE-HEXOSES_UTILIZATION	PLANT_DERIVED_TAGATOSE_DEGRADATION
otsA	INDIRECT_EFFECTS	COLONIZING_PLANT_SYSTEM	COLONIZATION-PLANT_DERIVED_SUBSTRATE_USAGE	PLANT_DERIVED_CARBOHYDRATE-HEXOSES_UTILIZATION	PLANT_DERIVED_TREHALOSE_METABOLISM
otsB	INDIRECT_EFFECTS	COLONIZING_PLANT_SYSTEM	COLONIZATION-PLANT_DERIVED_SUBSTRATE_USAGE	PLANT_DERIVED_CARBOHYDRATE-HEXOSES_UTILIZATION	PLANT_DERIVED_TREHALOSE_METABOLISM
treY	INDIRECT_EFFECTS	COLONIZING_PLANT_SYSTEM	COLONIZATION-PLANT_DERIVED_SUBSTRATE_USAGE	PLANT_DERIVED_CARBOHYDRATE-HEXOSES_UTILIZATION	PLANT_DERIVED_TREHALOSE_METABOLISM
glgY	INDIRECT_EFFECTS	COLONIZING_PLANT_SYSTEM	COLONIZATION-PLANT_DERIVED_SUBSTRATE_USAGE	PLANT_DERIVED_CARBOHYDRATE-HEXOSES_UTILIZATION	PLANT_DERIVED_TREHALOSE_METABOLISM
treZ	INDIRECT_EFFECTS	COLONIZING_PLANT_SYSTEM	COLONIZATION-PLANT_DERIVED_SUBSTRATE_USAGE	PLANT_DERIVED_CARBOHYDRATE-HEXOSES_UTILIZATION	PLANT_DERIVED_TREHALOSE_METABOLISM
glgZ	INDIRECT_EFFECTS	COLONIZING_PLANT_SYSTEM	COLONIZATION-PLANT_DERIVED_SUBSTRATE_USAGE	PLANT_DERIVED_CARBOHYDRATE-HEXOSES_UTILIZATION	PLANT_DERIVED_TREHALOSE_METABOLISM
araC	INDIRECT_EFFECTS	COLONIZING_PLANT_SYSTEM	COLONIZATION-PLANT_DERIVED_SUBSTRATE_USAGE	PLANT_DERIVED_CARBOHYDRATE-PENTOSES_UTILIZATION	PLANT_DERIVED_ARABINOSE_METABOLISM
talA	INDIRECT_EFFECTS	COLONIZING_PLANT_SYSTEM	COLONIZATION-PLANT_DERIVED_SUBSTRATE_USAGE	PLANT_DERIVED_CARBOHYDRATE-PENTOSES_UTILIZATION	PLANT_DERIVED_PENTOSE_METABOLISM
talB	INDIRECT_EFFECTS	COLONIZING_PLANT_SYSTEM	COLONIZATION-PLANT_DERIVED_SUBSTRATE_USAGE	PLANT_DERIVED_CARBOHYDRATE-PENTOSES_UTILIZATION	PLANT_DERIVED_PENTOSE_METABOLISM
tktA	INDIRECT_EFFECTS	COLONIZING_PLANT_SYSTEM	COLONIZATION-PLANT_DERIVED_SUBSTRATE_USAGE	PLANT_DERIVED_CARBOHYDRATE-PENTOSES_UTILIZATION	PLANT_DERIVED_PENTOSE_METABOLISM
tktB	INDIRECT_EFFECTS	COLONIZING_PLANT_SYSTEM	COLONIZATION-PLANT_DERIVED_SUBSTRATE_USAGE	PLANT_DERIVED_CARBOHYDRATE-PENTOSES_UTILIZATION	PLANT_DERIVED_PENTOSE_METABOLISM
ykgB	INDIRECT_EFFECTS	COLONIZING_PLANT_SYSTEM	COLONIZATION-PLANT_DERIVED_SUBSTRATE_USAGE	PLANT_DERIVED_CARBOHYDRATE-PENTOSES_UTILIZATION	PLANT_DERIVED_PENTOSE_METABOLISM
pgl	INDIRECT_EFFECTS	COLONIZING_PLANT_SYSTEM	COLONIZATION-PLANT_DERIVED_SUBSTRATE_USAGE	PLANT_DERIVED_CARBOHYDRATE-PENTOSES_UTILIZATION	PLANT_DERIVED_PENTOSE_METABOLISM
zwf	INDIRECT_EFFECTS	COLONIZING_PLANT_SYSTEM	COLONIZATION-PLANT_DERIVED_SUBSTRATE_USAGE	PLANT_DERIVED_CARBOHYDRATE-PENTOSES_UTILIZATION	PLANT_DERIVED_PENTOSE_METABOLISM
hisG	INDIRECT_EFFECTS	COLONIZING_PLANT_SYSTEM	COLONIZATION-PLANT_DERIVED_SUBSTRATE_USAGE	PLANT_DERIVED_CARBOHYDRATE-PENTOSES_UTILIZATION	PLANT_DERIVED_RIBOSE_METABOLISM|DEGRADATION
rpe	INDIRECT_EFFECTS	COLONIZING_PLANT_SYSTEM	COLONIZATION-PLANT_DERIVED_SUBSTRATE_USAGE	PLANT_DERIVED_CARBOHYDRATE-PENTOSES_UTILIZATION	PLANT_DERIVED_RIBOSE_METABOLISM|DEGRADATION
cbbE	INDIRECT_EFFECTS	COLONIZING_PLANT_SYSTEM	COLONIZATION-PLANT_DERIVED_SUBSTRATE_USAGE	PLANT_DERIVED_CARBOHYDRATE-PENTOSES_UTILIZATION	PLANT_DERIVED_RIBOSE_METABOLISM|DEGRADATION
rpiA	INDIRECT_EFFECTS	COLONIZING_PLANT_SYSTEM	COLONIZATION-PLANT_DERIVED_SUBSTRATE_USAGE	PLANT_DERIVED_CARBOHYDRATE-PENTOSES_UTILIZATION	PLANT_DERIVED_RIBOSE_METABOLISM|DEGRADATION
xfp	INDIRECT_EFFECTS	COLONIZING_PLANT_SYSTEM	COLONIZATION-PLANT_DERIVED_SUBSTRATE_USAGE	PLANT_DERIVED_CARBOHYDRATE-PENTOSES_UTILIZATION	PLANT_DERIVED_XYLOSE|XYLULOSE_DEGRADATION
xylD	INDIRECT_EFFECTS	COLONIZING_PLANT_SYSTEM	COLONIZATION-PLANT_DERIVED_SUBSTRATE_USAGE	PLANT_DERIVED_CARBOHYDRATE-PENTOSES_UTILIZATION	PLANT_DERIVED_XYLOSE|XYLULOSE_DEGRADATION
sorD	INDIRECT_EFFECTS	COLONIZING_PLANT_SYSTEM	COLONIZATION-PLANT_DERIVED_SUBSTRATE_USAGE	PLANT_DERIVED_CARBOHYDRATE-PENTOSES_UTILIZATION	PLANT_DERIVED_XYLOSE|XYLULOSE_DEGRADATION
ydjJ	INDIRECT_EFFECTS	COLONIZING_PLANT_SYSTEM	COLONIZATION-PLANT_DERIVED_SUBSTRATE_USAGE	PLANT_DERIVED_CARBOHYDRATE-PENTOSES_UTILIZATION	PLANT_DERIVED_XYLOSE|XYLULOSE_DEGRADATION
yajO	INDIRECT_EFFECTS	COLONIZING_PLANT_SYSTEM	COLONIZATION-PLANT_DERIVED_SUBSTRATE_USAGE	PLANT_DERIVED_CARBOHYDRATE-PENTOSES_UTILIZATION	PLANT_DERIVED_XYLOSE|XYLULOSE_DEGRADATION
iolS	INDIRECT_EFFECTS	COLONIZING_PLANT_SYSTEM	COLONIZATION-PLANT_DERIVED_SUBSTRATE_USAGE	PLANT_DERIVED_CARBOHYDRATE-PENTOSES_UTILIZATION	PLANT_DERIVED_XYLOSE|XYLULOSE_DEGRADATION
sotB	INDIRECT_EFFECTS	COLONIZING_PLANT_SYSTEM	COLONIZATION-PLANT_DERIVED_SUBSTRATE_USAGE	PLANT_DERIVED_CARBOHYDRATE_TRANSPORT	PLANT_DERIVED_ARABINOSE_TRANSPORT_II
gudP	INDIRECT_EFFECTS	COLONIZING_PLANT_SYSTEM	COLONIZATION-PLANT_DERIVED_SUBSTRATE_USAGE	PLANT_DERIVED_CARBOHYDRATE_TRANSPORT	PLANT_DERIVED_GLUCARATE_TRANSPORT
lamB	INDIRECT_EFFECTS	COLONIZING_PLANT_SYSTEM	COLONIZATION-PLANT_DERIVED_SUBSTRATE_USAGE	PLANT_DERIVED_CARBOHYDRATE_TRANSPORT	PLANT_DERIVED_MALTODEXTRIN_TRANSPORT
ynfM	INDIRECT_EFFECTS	COLONIZING_PLANT_SYSTEM	COLONIZATION-PLANT_DERIVED_SUBSTRATE_USAGE	PLANT_DERIVED_CARBOHYDRATE_TRANSPORT	PLANT_DERIVED_OTHER_SUGAR_TRANSPORT_RELATED_PROTEINS
scrY	INDIRECT_EFFECTS	COLONIZING_PLANT_SYSTEM	COLONIZATION-PLANT_DERIVED_SUBSTRATE_USAGE	PLANT_DERIVED_CARBOHYDRATE_TRANSPORT	PLANT_DERIVED_SUCROSE_TRANSPORT
alyA3	INDIRECT_EFFECTS	COLONIZING_PLANT_SYSTEM	COLONIZATION-PLANT_DERIVED_SUBSTRATE_USAGE	PLANT_DERIVED_CARBOHYDRATE_USAGE-OTHERS	PLANT_DERIVED_ALGINATE_DEGRADATION
alg17C	INDIRECT_EFFECTS	COLONIZING_PLANT_SYSTEM	COLONIZATION-PLANT_DERIVED_SUBSTRATE_USAGE	PLANT_DERIVED_CARBOHYDRATE_USAGE-OTHERS	PLANT_DERIVED_ALGINATE_DEGRADATION
cdhR	INDIRECT_EFFECTS	COLONIZING_PLANT_SYSTEM	COLONIZATION-PLANT_DERIVED_SUBSTRATE_USAGE	PLANT_DERIVED_CARNITHINE_USAGE	PLANT_DERIVED_CARNITHINE_DEGRADATION
dhcR	INDIRECT_EFFECTS	COLONIZING_PLANT_SYSTEM	COLONIZATION-PLANT_DERIVED_SUBSTRATE_USAGE	PLANT_DERIVED_CARNITHINE_USAGE	PLANT_DERIVED_CARNITHINE_DEGRADATION
pda	INDIRECT_EFFECTS	COLONIZING_PLANT_SYSTEM	COLONIZATION-PLANT_DERIVED_SUBSTRATE_USAGE	PLANT_DERIVED_COMPLEX_SUGAR_UTILIZATION	PLANT_DERIVED_CELLULOSE|HEMICELLULOSE_DEGRADATION
pgdA	INDIRECT_EFFECTS	COLONIZING_PLANT_SYSTEM	COLONIZATION-PLANT_DERIVED_SUBSTRATE_USAGE	PLANT_DERIVED_COMPLEX_SUGAR_UTILIZATION	PLANT_DERIVED_CELLULOSE|HEMICELLULOSE_DEGRADATION
glgE	INDIRECT_EFFECTS	COLONIZING_PLANT_SYSTEM	COLONIZATION-PLANT_DERIVED_SUBSTRATE_USAGE	PLANT_DERIVED_COMPLEX_SUGAR_UTILIZATION	PLANT_DERIVED_MALTOSE_DEGRADATION
malQ	INDIRECT_EFFECTS	COLONIZING_PLANT_SYSTEM	COLONIZATION-PLANT_DERIVED_SUBSTRATE_USAGE	PLANT_DERIVED_COMPLEX_SUGAR_UTILIZATION	PLANT_DERIVED_MALTOSE_DEGRADATION
malT	INDIRECT_EFFECTS	COLONIZING_PLANT_SYSTEM	COLONIZATION-PLANT_DERIVED_SUBSTRATE_USAGE	PLANT_DERIVED_COMPLEX_SUGAR_UTILIZATION	PLANT_DERIVED_MALTOSE_DEGRADATION
mapP	INDIRECT_EFFECTS	COLONIZING_PLANT_SYSTEM	COLONIZATION-PLANT_DERIVED_SUBSTRATE_USAGE	PLANT_DERIVED_COMPLEX_SUGAR_UTILIZATION	PLANT_DERIVED_MALTOSE_DEGRADATION
glgP	INDIRECT_EFFECTS	COLONIZING_PLANT_SYSTEM	COLONIZATION-PLANT_DERIVED_SUBSTRATE_USAGE	PLANT_DERIVED_COMPLEX_SUGAR_UTILIZATION	PLANT_DERIVED_STARCH|GLYCOGEN_DEGRADATION
sacB	INDIRECT_EFFECTS	COLONIZING_PLANT_SYSTEM	COLONIZATION-PLANT_DERIVED_SUBSTRATE_USAGE	PLANT_DERIVED_COMPLEX_SUGAR_UTILIZATION	PLANT_DERIVED_SUCROSE_METABOLSIM|DEGRADATION
yhhW	INDIRECT_EFFECTS	COLONIZING_PLANT_SYSTEM	COLONIZATION-PLANT_DERIVED_SUBSTRATE_USAGE	PLANT_DERIVED_FLAVONOID_UTILIZATION	PLANT_DERIVED_QUERCETIN_DEGRADATION
ACADSB	INDIRECT_EFFECTS	COLONIZING_PLANT_SYSTEM	COLONIZATION-PLANT_DERIVED_SUBSTRATE_USAGE	PLANT_DERIVED_LIPID_METABOLISM	PLANT_DERIVED_FATTY_ACID_DEGRADATION
ECHS1	INDIRECT_EFFECTS	COLONIZING_PLANT_SYSTEM	COLONIZATION-PLANT_DERIVED_SUBSTRATE_USAGE	PLANT_DERIVED_LIPID_METABOLISM	PLANT_DERIVED_FATTY_ACID_DEGRADATION
GCDH	INDIRECT_EFFECTS	COLONIZING_PLANT_SYSTEM	COLONIZATION-PLANT_DERIVED_SUBSTRATE_USAGE	PLANT_DERIVED_LIPID_METABOLISM	PLANT_DERIVED_FATTY_ACID_DEGRADATION
gcdH	INDIRECT_EFFECTS	COLONIZING_PLANT_SYSTEM	COLONIZATION-PLANT_DERIVED_SUBSTRATE_USAGE	PLANT_DERIVED_LIPID_METABOLISM	PLANT_DERIVED_FATTY_ACID_DEGRADATION
aas	INDIRECT_EFFECTS	COLONIZING_PLANT_SYSTEM	COLONIZATION-PLANT_DERIVED_SUBSTRATE_USAGE	PLANT_DERIVED_LIPID_METABOLISM	PLANT_DERIVED_FATTY_ACID_DEGRADATION
atoC	INDIRECT_EFFECTS	COLONIZING_PLANT_SYSTEM	COLONIZATION-PLANT_DERIVED_SUBSTRATE_USAGE	PLANT_DERIVED_LIPID_METABOLISM	PLANT_DERIVED_FATTY_ACID_DEGRADATION
atoE	INDIRECT_EFFECTS	COLONIZING_PLANT_SYSTEM	COLONIZATION-PLANT_DERIVED_SUBSTRATE_USAGE	PLANT_DERIVED_LIPID_METABOLISM	PLANT_DERIVED_FATTY_ACID_DEGRADATION
fadE	INDIRECT_EFFECTS	COLONIZING_PLANT_SYSTEM	COLONIZATION-PLANT_DERIVED_SUBSTRATE_USAGE	PLANT_DERIVED_LIPID_METABOLISM	PLANT_DERIVED_FATTY_ACID_DEGRADATION
rubB	INDIRECT_EFFECTS	COLONIZING_PLANT_SYSTEM	COLONIZATION-PLANT_DERIVED_SUBSTRATE_USAGE	PLANT_DERIVED_LIPID_METABOLISM	PLANT_DERIVED_FATTY_ACID_DEGRADATION
alkT	INDIRECT_EFFECTS	COLONIZING_PLANT_SYSTEM	COLONIZATION-PLANT_DERIVED_SUBSTRATE_USAGE	PLANT_DERIVED_LIPID_METABOLISM	PLANT_DERIVED_FATTY_ACID_DEGRADATION
glpQ	INDIRECT_EFFECTS	COLONIZING_PLANT_SYSTEM	COLONIZATION-PLANT_DERIVED_SUBSTRATE_USAGE	PLANT_DERIVED_LIPID_METABOLISM	PLANT_DERIVED_GLYCEROPHOPSHOLIPID_DEGRADATION
ugpQ	INDIRECT_EFFECTS	COLONIZING_PLANT_SYSTEM	COLONIZATION-PLANT_DERIVED_SUBSTRATE_USAGE	PLANT_DERIVED_LIPID_METABOLISM	PLANT_DERIVED_GLYCEROPHOPSHOLIPID_DEGRADATION
TC_CNT	INDIRECT_EFFECTS	COLONIZING_PLANT_SYSTEM	COLONIZATION-PLANT_DERIVED_SUBSTRATE_USAGE	PLANT_DERIVED_NUCLEOSIDE_METABOLISM	PLANT_DERIVED_NUCLEOSIDE_TRANSPORT
nupX	INDIRECT_EFFECTS	COLONIZING_PLANT_SYSTEM	COLONIZATION-PLANT_DERIVED_SUBSTRATE_USAGE	PLANT_DERIVED_NUCLEOSIDE_METABOLISM	PLANT_DERIVED_NUCLEOSIDE_TRANSPORT
nepI	INDIRECT_EFFECTS	COLONIZING_PLANT_SYSTEM	COLONIZATION-PLANT_DERIVED_SUBSTRATE_USAGE	PLANT_DERIVED_NUCLEOSIDE_METABOLISM	PLANT_DERIVED_NUCLEOSIDE_TRANSPORT
uraD	INDIRECT_EFFECTS	COLONIZING_PLANT_SYSTEM	COLONIZATION-PLANT_DERIVED_SUBSTRATE_USAGE	PLANT_DERIVED_NUCLEOSIDE_METABOLISM	PLANT_DERIVED_PURINE_DEGRADATION
uraH	INDIRECT_EFFECTS	COLONIZING_PLANT_SYSTEM	COLONIZATION-PLANT_DERIVED_SUBSTRATE_USAGE	PLANT_DERIVED_NUCLEOSIDE_METABOLISM	PLANT_DERIVED_PURINE_DEGRADATION
pucM	INDIRECT_EFFECTS	COLONIZING_PLANT_SYSTEM	COLONIZATION-PLANT_DERIVED_SUBSTRATE_USAGE	PLANT_DERIVED_NUCLEOSIDE_METABOLISM	PLANT_DERIVED_PURINE_DEGRADATION
hiuH	INDIRECT_EFFECTS	COLONIZING_PLANT_SYSTEM	COLONIZATION-PLANT_DERIVED_SUBSTRATE_USAGE	PLANT_DERIVED_NUCLEOSIDE_METABOLISM	PLANT_DERIVED_PURINE_DEGRADATION
ade	INDIRECT_EFFECTS	COLONIZING_PLANT_SYSTEM	COLONIZATION-PLANT_DERIVED_SUBSTRATE_USAGE	PLANT_DERIVED_NUCLEOSIDE_METABOLISM	PLANT_DERIVED_PURINE_METABOLISM
allA	INDIRECT_EFFECTS	COLONIZING_PLANT_SYSTEM	COLONIZATION-PLANT_DERIVED_SUBSTRATE_USAGE	PLANT_DERIVED_NUCLEOSIDE_METABOLISM	PLANT_DERIVED_PURINE_METABOLISM
amn	INDIRECT_EFFECTS	COLONIZING_PLANT_SYSTEM	COLONIZATION-PLANT_DERIVED_SUBSTRATE_USAGE	PLANT_DERIVED_NUCLEOSIDE_METABOLISM	PLANT_DERIVED_PURINE_METABOLISM
apaH	INDIRECT_EFFECTS	COLONIZING_PLANT_SYSTEM	COLONIZATION-PLANT_DERIVED_SUBSTRATE_USAGE	PLANT_DERIVED_NUCLEOSIDE_METABOLISM	PLANT_DERIVED_PURINE_METABOLISM
cpdA	INDIRECT_EFFECTS	COLONIZING_PLANT_SYSTEM	COLONIZATION-PLANT_DERIVED_SUBSTRATE_USAGE	PLANT_DERIVED_NUCLEOSIDE_METABOLISM	PLANT_DERIVED_PURINE_METABOLISM
dgt	INDIRECT_EFFECTS	COLONIZING_PLANT_SYSTEM	COLONIZATION-PLANT_DERIVED_SUBSTRATE_USAGE	PLANT_DERIVED_NUCLEOSIDE_METABOLISM	PLANT_DERIVED_PURINE_METABOLISM
gmk	INDIRECT_EFFECTS	COLONIZING_PLANT_SYSTEM	COLONIZATION-PLANT_DERIVED_SUBSTRATE_USAGE	PLANT_DERIVED_NUCLEOSIDE_METABOLISM	PLANT_DERIVED_PURINE_METABOLISM
guaA	INDIRECT_EFFECTS	COLONIZING_PLANT_SYSTEM	COLONIZATION-PLANT_DERIVED_SUBSTRATE_USAGE	PLANT_DERIVED_NUCLEOSIDE_METABOLISM	PLANT_DERIVED_PURINE_METABOLISM
guaB	INDIRECT_EFFECTS	COLONIZING_PLANT_SYSTEM	COLONIZATION-PLANT_DERIVED_SUBSTRATE_USAGE	PLANT_DERIVED_NUCLEOSIDE_METABOLISM	PLANT_DERIVED_PURINE_METABOLISM
guaD	INDIRECT_EFFECTS	COLONIZING_PLANT_SYSTEM	COLONIZATION-PLANT_DERIVED_SUBSTRATE_USAGE	PLANT_DERIVED_NUCLEOSIDE_METABOLISM	PLANT_DERIVED_PURINE_METABOLISM
hit	INDIRECT_EFFECTS	COLONIZING_PLANT_SYSTEM	COLONIZATION-PLANT_DERIVED_SUBSTRATE_USAGE	PLANT_DERIVED_NUCLEOSIDE_METABOLISM	PLANT_DERIVED_PURINE_METABOLISM
nudE	INDIRECT_EFFECTS	COLONIZING_PLANT_SYSTEM	COLONIZATION-PLANT_DERIVED_SUBSTRATE_USAGE	PLANT_DERIVED_NUCLEOSIDE_METABOLISM	PLANT_DERIVED_PURINE_METABOLISM
nudF	INDIRECT_EFFECTS	COLONIZING_PLANT_SYSTEM	COLONIZATION-PLANT_DERIVED_SUBSTRATE_USAGE	PLANT_DERIVED_NUCLEOSIDE_METABOLISM	PLANT_DERIVED_PURINE_METABOLISM
prsA	INDIRECT_EFFECTS	COLONIZING_PLANT_SYSTEM	COLONIZATION-PLANT_DERIVED_SUBSTRATE_USAGE	PLANT_DERIVED_NUCLEOSIDE_METABOLISM	PLANT_DERIVED_PURINE_METABOLISM
relA	INDIRECT_EFFECTS	COLONIZING_PLANT_SYSTEM	COLONIZATION-PLANT_DERIVED_SUBSTRATE_USAGE	PLANT_DERIVED_NUCLEOSIDE_METABOLISM	PLANT_DERIVED_PURINE_METABOLISM
spoT	INDIRECT_EFFECTS	COLONIZING_PLANT_SYSTEM	COLONIZATION-PLANT_DERIVED_SUBSTRATE_USAGE	PLANT_DERIVED_NUCLEOSIDE_METABOLISM	PLANT_DERIVED_PURINE_METABOLISM
tilS_hprT	INDIRECT_EFFECTS	COLONIZING_PLANT_SYSTEM	COLONIZATION-PLANT_DERIVED_SUBSTRATE_USAGE	PLANT_DERIVED_NUCLEOSIDE_METABOLISM	PLANT_DERIVED_PURINE_METABOLISM
ywaC	INDIRECT_EFFECTS	COLONIZING_PLANT_SYSTEM	COLONIZATION-PLANT_DERIVED_SUBSTRATE_USAGE	PLANT_DERIVED_NUCLEOSIDE_METABOLISM	PLANT_DERIVED_PURINE_METABOLISM
yjbM	INDIRECT_EFFECTS	COLONIZING_PLANT_SYSTEM	COLONIZATION-PLANT_DERIVED_SUBSTRATE_USAGE	PLANT_DERIVED_NUCLEOSIDE_METABOLISM	PLANT_DERIVED_PURINE_METABOLISM
carA	INDIRECT_EFFECTS	COLONIZING_PLANT_SYSTEM	COLONIZATION-PLANT_DERIVED_SUBSTRATE_USAGE	PLANT_DERIVED_NUCLEOSIDE_METABOLISM	PLANT_DERIVED_PYRIMIDINE_METABOLISM
carB	INDIRECT_EFFECTS	COLONIZING_PLANT_SYSTEM	COLONIZATION-PLANT_DERIVED_SUBSTRATE_USAGE	PLANT_DERIVED_NUCLEOSIDE_METABOLISM	PLANT_DERIVED_PYRIMIDINE_METABOLISM
cmk	INDIRECT_EFFECTS	COLONIZING_PLANT_SYSTEM	COLONIZATION-PLANT_DERIVED_SUBSTRATE_USAGE	PLANT_DERIVED_NUCLEOSIDE_METABOLISM	PLANT_DERIVED_PYRIMIDINE_METABOLISM
codA	INDIRECT_EFFECTS	COLONIZING_PLANT_SYSTEM	COLONIZATION-PLANT_DERIVED_SUBSTRATE_USAGE	PLANT_DERIVED_NUCLEOSIDE_METABOLISM	PLANT_DERIVED_PYRIMIDINE_METABOLISM
dut	INDIRECT_EFFECTS	COLONIZING_PLANT_SYSTEM	COLONIZATION-PLANT_DERIVED_SUBSTRATE_USAGE	PLANT_DERIVED_NUCLEOSIDE_METABOLISM	PLANT_DERIVED_PYRIMIDINE_METABOLISM
ndk	INDIRECT_EFFECTS	COLONIZING_PLANT_SYSTEM	COLONIZATION-PLANT_DERIVED_SUBSTRATE_USAGE	PLANT_DERIVED_NUCLEOSIDE_METABOLISM	PLANT_DERIVED_PYRIMIDINE_METABOLISM
nrdA	INDIRECT_EFFECTS	COLONIZING_PLANT_SYSTEM	COLONIZATION-PLANT_DERIVED_SUBSTRATE_USAGE	PLANT_DERIVED_NUCLEOSIDE_METABOLISM	PLANT_DERIVED_PYRIMIDINE_METABOLISM
nrdE	INDIRECT_EFFECTS	COLONIZING_PLANT_SYSTEM	COLONIZATION-PLANT_DERIVED_SUBSTRATE_USAGE	PLANT_DERIVED_NUCLEOSIDE_METABOLISM	PLANT_DERIVED_PYRIMIDINE_METABOLISM
nrdB	INDIRECT_EFFECTS	COLONIZING_PLANT_SYSTEM	COLONIZATION-PLANT_DERIVED_SUBSTRATE_USAGE	PLANT_DERIVED_NUCLEOSIDE_METABOLISM	PLANT_DERIVED_PYRIMIDINE_METABOLISM
nrdF	INDIRECT_EFFECTS	COLONIZING_PLANT_SYSTEM	COLONIZATION-PLANT_DERIVED_SUBSTRATE_USAGE	PLANT_DERIVED_NUCLEOSIDE_METABOLISM	PLANT_DERIVED_PYRIMIDINE_METABOLISM
nucA	INDIRECT_EFFECTS	COLONIZING_PLANT_SYSTEM	COLONIZATION-PLANT_DERIVED_SUBSTRATE_USAGE	PLANT_DERIVED_NUCLEOSIDE_METABOLISM	PLANT_DERIVED_PYRIMIDINE_METABOLISM
ushA	INDIRECT_EFFECTS	COLONIZING_PLANT_SYSTEM	COLONIZATION-PLANT_DERIVED_SUBSTRATE_USAGE	PLANT_DERIVED_NUCLEOSIDE_METABOLISM	PLANT_DERIVED_PYRIMIDINE_METABOLISM
yhcR	INDIRECT_EFFECTS	COLONIZING_PLANT_SYSTEM	COLONIZATION-PLANT_DERIVED_SUBSTRATE_USAGE	PLANT_DERIVED_NUCLEOSIDE_METABOLISM	PLANT_DERIVED_PYRIMIDINE_METABOLISM
yfkN	INDIRECT_EFFECTS	COLONIZING_PLANT_SYSTEM	COLONIZATION-PLANT_DERIVED_SUBSTRATE_USAGE	PLANT_DERIVED_NUCLEOSIDE_METABOLISM	PLANT_DERIVED_PYRIMIDINE_METABOLISM
ppnN	INDIRECT_EFFECTS	COLONIZING_PLANT_SYSTEM	COLONIZATION-PLANT_DERIVED_SUBSTRATE_USAGE	PLANT_DERIVED_NUCLEOSIDE_METABOLISM	PLANT_DERIVED_PYRIMIDINE_METABOLISM
ygdH	INDIRECT_EFFECTS	COLONIZING_PLANT_SYSTEM	COLONIZATION-PLANT_DERIVED_SUBSTRATE_USAGE	PLANT_DERIVED_NUCLEOSIDE_METABOLISM	PLANT_DERIVED_PYRIMIDINE_METABOLISM
ppnP	INDIRECT_EFFECTS	COLONIZING_PLANT_SYSTEM	COLONIZATION-PLANT_DERIVED_SUBSTRATE_USAGE	PLANT_DERIVED_NUCLEOSIDE_METABOLISM	PLANT_DERIVED_PYRIMIDINE_METABOLISM
yaiE	INDIRECT_EFFECTS	COLONIZING_PLANT_SYSTEM	COLONIZATION-PLANT_DERIVED_SUBSTRATE_USAGE	PLANT_DERIVED_NUCLEOSIDE_METABOLISM	PLANT_DERIVED_PYRIMIDINE_METABOLISM
pyrB	INDIRECT_EFFECTS	COLONIZING_PLANT_SYSTEM	COLONIZATION-PLANT_DERIVED_SUBSTRATE_USAGE	PLANT_DERIVED_NUCLEOSIDE_METABOLISM	PLANT_DERIVED_PYRIMIDINE_METABOLISM
pyrC	INDIRECT_EFFECTS	COLONIZING_PLANT_SYSTEM	COLONIZATION-PLANT_DERIVED_SUBSTRATE_USAGE	PLANT_DERIVED_NUCLEOSIDE_METABOLISM	PLANT_DERIVED_PYRIMIDINE_METABOLISM
pyrD	INDIRECT_EFFECTS	COLONIZING_PLANT_SYSTEM	COLONIZATION-PLANT_DERIVED_SUBSTRATE_USAGE	PLANT_DERIVED_NUCLEOSIDE_METABOLISM	PLANT_DERIVED_PYRIMIDINE_METABOLISM
pyrDII	INDIRECT_EFFECTS	COLONIZING_PLANT_SYSTEM	COLONIZATION-PLANT_DERIVED_SUBSTRATE_USAGE	PLANT_DERIVED_NUCLEOSIDE_METABOLISM	PLANT_DERIVED_PYRIMIDINE_METABOLISM
pyrE	INDIRECT_EFFECTS	COLONIZING_PLANT_SYSTEM	COLONIZATION-PLANT_DERIVED_SUBSTRATE_USAGE	PLANT_DERIVED_NUCLEOSIDE_METABOLISM	PLANT_DERIVED_PYRIMIDINE_METABOLISM
pyrF	INDIRECT_EFFECTS	COLONIZING_PLANT_SYSTEM	COLONIZATION-PLANT_DERIVED_SUBSTRATE_USAGE	PLANT_DERIVED_NUCLEOSIDE_METABOLISM	PLANT_DERIVED_PYRIMIDINE_METABOLISM
pyrG	INDIRECT_EFFECTS	COLONIZING_PLANT_SYSTEM	COLONIZATION-PLANT_DERIVED_SUBSTRATE_USAGE	PLANT_DERIVED_NUCLEOSIDE_METABOLISM	PLANT_DERIVED_PYRIMIDINE_METABOLISM
pyrH	INDIRECT_EFFECTS	COLONIZING_PLANT_SYSTEM	COLONIZATION-PLANT_DERIVED_SUBSTRATE_USAGE	PLANT_DERIVED_NUCLEOSIDE_METABOLISM	PLANT_DERIVED_PYRIMIDINE_METABOLISM
rutF	INDIRECT_EFFECTS	COLONIZING_PLANT_SYSTEM	COLONIZATION-PLANT_DERIVED_SUBSTRATE_USAGE	PLANT_DERIVED_NUCLEOSIDE_METABOLISM	PLANT_DERIVED_PYRIMIDINE_METABOLISM
tmk	INDIRECT_EFFECTS	COLONIZING_PLANT_SYSTEM	COLONIZATION-PLANT_DERIVED_SUBSTRATE_USAGE	PLANT_DERIVED_NUCLEOSIDE_METABOLISM	PLANT_DERIVED_PYRIMIDINE_METABOLISM
upp	INDIRECT_EFFECTS	COLONIZING_PLANT_SYSTEM	COLONIZATION-PLANT_DERIVED_SUBSTRATE_USAGE	PLANT_DERIVED_NUCLEOSIDE_METABOLISM	PLANT_DERIVED_PYRIMIDINE_METABOLISM
ydfG	INDIRECT_EFFECTS	COLONIZING_PLANT_SYSTEM	COLONIZATION-PLANT_DERIVED_SUBSTRATE_USAGE	PLANT_DERIVED_NUCLEOSIDE_METABOLISM	PLANT_DERIVED_PYRIMIDINE_METABOLISM
yrfG	INDIRECT_EFFECTS	COLONIZING_PLANT_SYSTEM	COLONIZATION-PLANT_DERIVED_SUBSTRATE_USAGE	PLANT_DERIVED_NUCLEOSIDE_METABOLISM	PLANT_DERIVED_PYRIMIDINE_METABOLISM
dctB	INDIRECT_EFFECTS	COLONIZING_PLANT_SYSTEM	COLONIZATION-PLANT_DERIVED_SUBSTRATE_USAGE	PLANT_DERIVED_ORGANIC_ACID_TRANSPORT	PLANT_DERIVED_C4-DICARBOXYRATE_TRANSPORT
dctD	INDIRECT_EFFECTS	COLONIZING_PLANT_SYSTEM	COLONIZATION-PLANT_DERIVED_SUBSTRATE_USAGE	PLANT_DERIVED_ORGANIC_ACID_TRANSPORT	PLANT_DERIVED_C4-DICARBOXYRATE_TRANSPORT
dctM	INDIRECT_EFFECTS	COLONIZING_PLANT_SYSTEM	COLONIZATION-PLANT_DERIVED_SUBSTRATE_USAGE	PLANT_DERIVED_ORGANIC_ACID_TRANSPORT	PLANT_DERIVED_C4-DICARBOXYRATE_TRANSPORT
dctP	INDIRECT_EFFECTS	COLONIZING_PLANT_SYSTEM	COLONIZATION-PLANT_DERIVED_SUBSTRATE_USAGE	PLANT_DERIVED_ORGANIC_ACID_TRANSPORT	PLANT_DERIVED_C4-DICARBOXYRATE_TRANSPORT
dctQ	INDIRECT_EFFECTS	COLONIZING_PLANT_SYSTEM	COLONIZATION-PLANT_DERIVED_SUBSTRATE_USAGE	PLANT_DERIVED_ORGANIC_ACID_TRANSPORT	PLANT_DERIVED_C4-DICARBOXYRATE_TRANSPORT
focA	INDIRECT_EFFECTS	COLONIZING_PLANT_SYSTEM	COLONIZATION-PLANT_DERIVED_SUBSTRATE_USAGE	PLANT_DERIVED_ORGANIC_ACID_TRANSPORT	PLANT_DERIVED_FORMATE_TRANSPORT
oxlT	INDIRECT_EFFECTS	COLONIZING_PLANT_SYSTEM	COLONIZATION-PLANT_DERIVED_SUBSTRATE_USAGE	PLANT_DERIVED_ORGANIC_ACID_TRANSPORT	PLANT_DERIVED_FORMATE_TRANSPORT
exuT	INDIRECT_EFFECTS	COLONIZING_PLANT_SYSTEM	COLONIZATION-PLANT_DERIVED_SUBSTRATE_USAGE	PLANT_DERIVED_ORGANIC_ACID_TRANSPORT	PLANT_DERIVED_HEXURONATE_TRANSPORT
tctA	INDIRECT_EFFECTS	COLONIZING_PLANT_SYSTEM	COLONIZATION-PLANT_DERIVED_SUBSTRATE_USAGE	PLANT_DERIVED_ORGANIC_ACID_TRANSPORT	PLANT_DERIVED_TRICARBOXYLATE_TRANSPORT
tctC	INDIRECT_EFFECTS	COLONIZING_PLANT_SYSTEM	COLONIZATION-PLANT_DERIVED_SUBSTRATE_USAGE	PLANT_DERIVED_ORGANIC_ACID_TRANSPORT	PLANT_DERIVED_TRICARBOXYLATE_TRANSPORT
tctD	INDIRECT_EFFECTS	COLONIZING_PLANT_SYSTEM	COLONIZATION-PLANT_DERIVED_SUBSTRATE_USAGE	PLANT_DERIVED_ORGANIC_ACID_TRANSPORT	PLANT_DERIVED_TRICARBOXYLATE_TRANSPORT
tctE	INDIRECT_EFFECTS	COLONIZING_PLANT_SYSTEM	COLONIZATION-PLANT_DERIVED_SUBSTRATE_USAGE	PLANT_DERIVED_ORGANIC_ACID_TRANSPORT	PLANT_DERIVED_TRICARBOXYLATE_TRANSPORT
citE	INDIRECT_EFFECTS	COLONIZING_PLANT_SYSTEM	COLONIZATION-PLANT_DERIVED_SUBSTRATE_USAGE	PLANT_DERIVED_ORGANIC_ACID_UTILIZATION	PLANT_DERIVED_CITRATE_SENSING|UTILIZATION
otnI	INDIRECT_EFFECTS	COLONIZING_PLANT_SYSTEM	COLONIZATION-PLANT_DERIVED_SUBSTRATE_USAGE	PLANT_DERIVED_ORGANIC_ACID_UTILIZATION	PLANT_DERIVED_ERYTHRONATE_UTILIZATION
ygbM	INDIRECT_EFFECTS	COLONIZING_PLANT_SYSTEM	COLONIZATION-PLANT_DERIVED_SUBSTRATE_USAGE	PLANT_DERIVED_ORGANIC_ACID_UTILIZATION	PLANT_DERIVED_ERYTHRONATE_UTILIZATION
fdoH	INDIRECT_EFFECTS	COLONIZING_PLANT_SYSTEM	COLONIZATION-PLANT_DERIVED_SUBSTRATE_USAGE	PLANT_DERIVED_ORGANIC_ACID_UTILIZATION	PLANT_DERIVED_FORMATE_UTILIZATION
fdsB	INDIRECT_EFFECTS	COLONIZING_PLANT_SYSTEM	COLONIZATION-PLANT_DERIVED_SUBSTRATE_USAGE	PLANT_DERIVED_ORGANIC_ACID_UTILIZATION	PLANT_DERIVED_FORMATE_UTILIZATION
fdoI	INDIRECT_EFFECTS	COLONIZING_PLANT_SYSTEM	COLONIZATION-PLANT_DERIVED_SUBSTRATE_USAGE	PLANT_DERIVED_ORGANIC_ACID_UTILIZATION	PLANT_DERIVED_FORMATE_UTILIZATION
fdsG	INDIRECT_EFFECTS	COLONIZING_PLANT_SYSTEM	COLONIZATION-PLANT_DERIVED_SUBSTRATE_USAGE	PLANT_DERIVED_ORGANIC_ACID_UTILIZATION	PLANT_DERIVED_FORMATE_UTILIZATION
bshA	INDIRECT_EFFECTS	COLONIZING_PLANT_SYSTEM	COLONIZATION-PLANT_DERIVED_SUBSTRATE_USAGE	PLANT_DERIVED_ORGANIC_ACID_UTILIZATION	PLANT_DERIVED_MALATE_UTILIZATION
leuB	INDIRECT_EFFECTS	COLONIZING_PLANT_SYSTEM	COLONIZATION-PLANT_DERIVED_SUBSTRATE_USAGE	PLANT_DERIVED_ORGANIC_ACID_UTILIZATION	PLANT_DERIVED_MALATE_UTILIZATION
leuC	INDIRECT_EFFECTS	COLONIZING_PLANT_SYSTEM	COLONIZATION-PLANT_DERIVED_SUBSTRATE_USAGE	PLANT_DERIVED_ORGANIC_ACID_UTILIZATION	PLANT_DERIVED_MALATE_UTILIZATION
leuD	INDIRECT_EFFECTS	COLONIZING_PLANT_SYSTEM	COLONIZATION-PLANT_DERIVED_SUBSTRATE_USAGE	PLANT_DERIVED_ORGANIC_ACID_UTILIZATION	PLANT_DERIVED_MALATE_UTILIZATION
mdcA	INDIRECT_EFFECTS	COLONIZING_PLANT_SYSTEM	COLONIZATION-PLANT_DERIVED_SUBSTRATE_USAGE	PLANT_DERIVED_ORGANIC_ACID_UTILIZATION	PLANT_DERIVED_MALONATE_UTILIZATION
mdcB	INDIRECT_EFFECTS	COLONIZING_PLANT_SYSTEM	COLONIZATION-PLANT_DERIVED_SUBSTRATE_USAGE	PLANT_DERIVED_ORGANIC_ACID_UTILIZATION	PLANT_DERIVED_MALONATE_UTILIZATION
mdcC	INDIRECT_EFFECTS	COLONIZING_PLANT_SYSTEM	COLONIZATION-PLANT_DERIVED_SUBSTRATE_USAGE	PLANT_DERIVED_ORGANIC_ACID_UTILIZATION	PLANT_DERIVED_MALONATE_UTILIZATION
mdcD	INDIRECT_EFFECTS	COLONIZING_PLANT_SYSTEM	COLONIZATION-PLANT_DERIVED_SUBSTRATE_USAGE	PLANT_DERIVED_ORGANIC_ACID_UTILIZATION	PLANT_DERIVED_MALONATE_UTILIZATION
mdcE	INDIRECT_EFFECTS	COLONIZING_PLANT_SYSTEM	COLONIZATION-PLANT_DERIVED_SUBSTRATE_USAGE	PLANT_DERIVED_ORGANIC_ACID_UTILIZATION	PLANT_DERIVED_MALONATE_UTILIZATION
mdcG	INDIRECT_EFFECTS	COLONIZING_PLANT_SYSTEM	COLONIZATION-PLANT_DERIVED_SUBSTRATE_USAGE	PLANT_DERIVED_ORGANIC_ACID_UTILIZATION	PLANT_DERIVED_MALONATE_UTILIZATION
mdcH	INDIRECT_EFFECTS	COLONIZING_PLANT_SYSTEM	COLONIZATION-PLANT_DERIVED_SUBSTRATE_USAGE	PLANT_DERIVED_ORGANIC_ACID_UTILIZATION	PLANT_DERIVED_MALONATE_UTILIZATION
nicF	INDIRECT_EFFECTS	COLONIZING_PLANT_SYSTEM	COLONIZATION-PLANT_DERIVED_SUBSTRATE_USAGE	PLANT_DERIVED_ORGANIC_ACID_UTILIZATION	PLANT_DERIVED_NICOTINATE_DEGRADATION
sucC	INDIRECT_EFFECTS	COLONIZING_PLANT_SYSTEM	COLONIZATION-PLANT_DERIVED_SUBSTRATE_USAGE	PLANT_DERIVED_ORGANIC_ACID_UTILIZATION	PLANT_DERIVED_ORGANIC_ACID_USAGE-TRICARBOXYLIC_ACID_CYCLE
aroB	INDIRECT_EFFECTS	COLONIZING_PLANT_SYSTEM	COLONIZATION-PLANT_DERIVED_SUBSTRATE_USAGE	PLANT_DERIVED_ORGANIC_ACID_UTILIZATION	PLANT_DERIVED_SHIKIMATE_DEGRADATION
aldH	INDIRECT_EFFECTS	COLONIZING_PLANT_SYSTEM	COLONIZATION-PLANT_DERIVED_SUBSTRATE_USAGE	PLANT_DERIVED_SUGAR_ACID_UTILIZATION	PLANT_DERIVED_GALACTARATE|GLUCARATE_DEGRADATION
garD	INDIRECT_EFFECTS	COLONIZING_PLANT_SYSTEM	COLONIZATION-PLANT_DERIVED_SUBSTRATE_USAGE	PLANT_DERIVED_SUGAR_ACID_UTILIZATION	PLANT_DERIVED_GALACTARATE|GLUCARATE_DEGRADATION
garK	INDIRECT_EFFECTS	COLONIZING_PLANT_SYSTEM	COLONIZATION-PLANT_DERIVED_SUBSTRATE_USAGE	PLANT_DERIVED_SUGAR_ACID_UTILIZATION	PLANT_DERIVED_GALACTARATE|GLUCARATE_DEGRADATION
glxK	INDIRECT_EFFECTS	COLONIZING_PLANT_SYSTEM	COLONIZATION-PLANT_DERIVED_SUBSTRATE_USAGE	PLANT_DERIVED_SUGAR_ACID_UTILIZATION	PLANT_DERIVED_GALACTARATE|GLUCARATE_DEGRADATION
garR	INDIRECT_EFFECTS	COLONIZING_PLANT_SYSTEM	COLONIZATION-PLANT_DERIVED_SUBSTRATE_USAGE	PLANT_DERIVED_SUGAR_ACID_UTILIZATION	PLANT_DERIVED_GALACTARATE|GLUCARATE_DEGRADATION
glxR	INDIRECT_EFFECTS	COLONIZING_PLANT_SYSTEM	COLONIZATION-PLANT_DERIVED_SUBSTRATE_USAGE	PLANT_DERIVED_SUGAR_ACID_UTILIZATION	PLANT_DERIVED_GALACTARATE|GLUCARATE_DEGRADATION
gudD	INDIRECT_EFFECTS	COLONIZING_PLANT_SYSTEM	COLONIZATION-PLANT_DERIVED_SUBSTRATE_USAGE	PLANT_DERIVED_SUGAR_ACID_UTILIZATION	PLANT_DERIVED_GALACTARATE|GLUCARATE_DEGRADATION
kdgD	INDIRECT_EFFECTS	COLONIZING_PLANT_SYSTEM	COLONIZATION-PLANT_DERIVED_SUBSTRATE_USAGE	PLANT_DERIVED_SUGAR_ACID_UTILIZATION	PLANT_DERIVED_GALACTARATE|GLUCARATE_DEGRADATION
ycbC	INDIRECT_EFFECTS	COLONIZING_PLANT_SYSTEM	COLONIZATION-PLANT_DERIVED_SUBSTRATE_USAGE	PLANT_DERIVED_SUGAR_ACID_UTILIZATION	PLANT_DERIVED_GALACTARATE|GLUCARATE_DEGRADATION
dgoR	INDIRECT_EFFECTS	COLONIZING_PLANT_SYSTEM	COLONIZATION-PLANT_DERIVED_SUBSTRATE_USAGE	PLANT_DERIVED_SUGAR_ACID_UTILIZATION	PLANT_DERIVED_GALACTONATE_DEGRADATION
kdgK	INDIRECT_EFFECTS	COLONIZING_PLANT_SYSTEM	COLONIZATION-PLANT_DERIVED_SUBSTRATE_USAGE	PLANT_DERIVED_SUGAR_ACID_UTILIZATION	PLANT_DERIVED_GALACTONATE_DEGRADATION
gdh	INDIRECT_EFFECTS	COLONIZING_PLANT_SYSTEM	COLONIZATION-PLANT_DERIVED_SUBSTRATE_USAGE	PLANT_DERIVED_SUGAR_ACID_UTILIZATION	PLANT_DERIVED_GLUCONATE_METABOLISM
ycdF	INDIRECT_EFFECTS	COLONIZING_PLANT_SYSTEM	COLONIZATION-PLANT_DERIVED_SUBSTRATE_USAGE	PLANT_DERIVED_SUGAR_ACID_UTILIZATION	PLANT_DERIVED_GLUCONATE_METABOLISM
exuR	INDIRECT_EFFECTS	COLONIZING_PLANT_SYSTEM	COLONIZATION-PLANT_DERIVED_SUBSTRATE_USAGE	PLANT_DERIVED_SUGAR_ACID_UTILIZATION	PLANT_DERIVED_HEXONATE|HEXURONATE|HEXURONIDE_UTILIZATION
kdgR	INDIRECT_EFFECTS	COLONIZING_PLANT_SYSTEM	COLONIZATION-PLANT_DERIVED_SUBSTRATE_USAGE	PLANT_DERIVED_SUGAR_ACID_UTILIZATION	PLANT_DERIVED_HEXONATE|HEXURONATE|HEXURONIDE_UTILIZATION
dld2	INDIRECT_EFFECTS	COLONIZING_PLANT_SYSTEM	COLONIZATION-PLANT_DERIVED_SUBSTRATE_USAGE	PLANT_DERIVED_SUGAR_ACID_UTILIZATION	PLANT_DERIVED_LACTATE_DEGRADATION
lldE	INDIRECT_EFFECTS	COLONIZING_PLANT_SYSTEM	COLONIZATION-PLANT_DERIVED_SUBSTRATE_USAGE	PLANT_DERIVED_SUGAR_ACID_UTILIZATION	PLANT_DERIVED_LACTATE_DEGRADATION
ykgE	INDIRECT_EFFECTS	COLONIZING_PLANT_SYSTEM	COLONIZATION-PLANT_DERIVED_SUBSTRATE_USAGE	PLANT_DERIVED_SUGAR_ACID_UTILIZATION	PLANT_DERIVED_LACTATE_DEGRADATION
lutA	INDIRECT_EFFECTS	COLONIZING_PLANT_SYSTEM	COLONIZATION-PLANT_DERIVED_SUBSTRATE_USAGE	PLANT_DERIVED_SUGAR_ACID_UTILIZATION	PLANT_DERIVED_LACTATE_DEGRADATION
lldF	INDIRECT_EFFECTS	COLONIZING_PLANT_SYSTEM	COLONIZATION-PLANT_DERIVED_SUBSTRATE_USAGE	PLANT_DERIVED_SUGAR_ACID_UTILIZATION	PLANT_DERIVED_LACTATE_DEGRADATION
ykgF	INDIRECT_EFFECTS	COLONIZING_PLANT_SYSTEM	COLONIZATION-PLANT_DERIVED_SUBSTRATE_USAGE	PLANT_DERIVED_SUGAR_ACID_UTILIZATION	PLANT_DERIVED_LACTATE_DEGRADATION
lutB	INDIRECT_EFFECTS	COLONIZING_PLANT_SYSTEM	COLONIZATION-PLANT_DERIVED_SUBSTRATE_USAGE	PLANT_DERIVED_SUGAR_ACID_UTILIZATION	PLANT_DERIVED_LACTATE_DEGRADATION
lldG	INDIRECT_EFFECTS	COLONIZING_PLANT_SYSTEM	COLONIZATION-PLANT_DERIVED_SUBSTRATE_USAGE	PLANT_DERIVED_SUGAR_ACID_UTILIZATION	PLANT_DERIVED_LACTATE_DEGRADATION
ykgG	INDIRECT_EFFECTS	COLONIZING_PLANT_SYSTEM	COLONIZATION-PLANT_DERIVED_SUBSTRATE_USAGE	PLANT_DERIVED_SUGAR_ACID_UTILIZATION	PLANT_DERIVED_LACTATE_DEGRADATION
lutC	INDIRECT_EFFECTS	COLONIZING_PLANT_SYSTEM	COLONIZATION-PLANT_DERIVED_SUBSTRATE_USAGE	PLANT_DERIVED_SUGAR_ACID_UTILIZATION	PLANT_DERIVED_LACTATE_DEGRADATION
lldR	INDIRECT_EFFECTS	COLONIZING_PLANT_SYSTEM	COLONIZATION-PLANT_DERIVED_SUBSTRATE_USAGE	PLANT_DERIVED_SUGAR_ACID_UTILIZATION	PLANT_DERIVED_LACTATE_DEGRADATION
glpK	INDIRECT_EFFECTS	COLONIZING_PLANT_SYSTEM	COLONIZATION-PLANT_DERIVED_SUBSTRATE_USAGE	PLANT_DERIVED_SUGAR_ALCOHOL_UTILIZATION	PLANT_DERIVED_GLYCEROL|GLYCEROPHOSPHODIESTER_METABOLISM|DEGRADATION
glpR	INDIRECT_EFFECTS	COLONIZING_PLANT_SYSTEM	COLONIZATION-PLANT_DERIVED_SUBSTRATE_USAGE	PLANT_DERIVED_SUGAR_ALCOHOL_UTILIZATION	PLANT_DERIVED_GLYCEROL|GLYCEROPHOSPHODIESTER_METABOLISM|DEGRADATION
suhB	INDIRECT_EFFECTS	COLONIZING_PLANT_SYSTEM	COLONIZATION-PLANT_DERIVED_SUBSTRATE_USAGE	PLANT_DERIVED_SUGAR_ALCOHOL_UTILIZATION	PLANT_DERIVED_INOSITOL_DERIVATE_DEGRADATION
mtlK	INDIRECT_EFFECTS	COLONIZING_PLANT_SYSTEM	COLONIZATION-PLANT_DERIVED_SUBSTRATE_USAGE	PLANT_DERIVED_SUGAR_ALCOHOL_UTILIZATION	PLANT_DERIVED_MANNITOL_DEGRADATION
lapP	INDIRECT_EFFECTS	COLONIZING_PLANT_SYSTEM	COLONIZATION-SURFACE_ATTACHMENT	SURFACE_ADHESION	OTHER_SURFACE_ADHESION_PROTEINS
ompA_ompF_porin	INDIRECT_EFFECTS	COLONIZING_PLANT_SYSTEM	COLONIZATION-SURFACE_ATTACHMENT	SURFACE_ADHESION	OTHER_SURFACE_ADHESION_PROTEINS
oprF	INDIRECT_EFFECTS	COLONIZING_PLANT_SYSTEM	COLONIZATION-SURFACE_ATTACHMENT	SURFACE_ADHESION	OTHER_SURFACE_ADHESION_PROTEINS
lapB	INDIRECT_EFFECTS	COLONIZING_PLANT_SYSTEM	COLONIZATION-SURFACE_ATTACHMENT	SURFACE_ADHESION	SURFACE_ADHESIN_TRANSPORT
lapC	INDIRECT_EFFECTS	COLONIZING_PLANT_SYSTEM	COLONIZATION-SURFACE_ATTACHMENT	SURFACE_ADHESION	SURFACE_ADHESIN_TRANSPORT
lapD	INDIRECT_EFFECTS	COLONIZING_PLANT_SYSTEM	COLONIZATION-SURFACE_ATTACHMENT	SURFACE_ADHESION	SURFACE_ADHESIN_TRANSPORT
lapE	INDIRECT_EFFECTS	COLONIZING_PLANT_SYSTEM	COLONIZATION-SURFACE_ATTACHMENT	SURFACE_ADHESION	SURFACE_ADHESIN_TRANSPORT
bcsA	INDIRECT_EFFECTS	COLONIZING_PLANT_SYSTEM	COLONIZATION-SURFACE_ATTACHMENT	SURFACE_ADHESION	SURFACE_ADHESION-CELLULOSE_METABOLISM
yhjN	INDIRECT_EFFECTS	COLONIZING_PLANT_SYSTEM	COLONIZATION-SURFACE_ATTACHMENT	SURFACE_ADHESION	SURFACE_ADHESION-CELLULOSE_METABOLISM
celA	INDIRECT_EFFECTS	COLONIZING_PLANT_SYSTEM	COLONIZATION-SURFACE_ATTACHMENT	SURFACE_ADHESION	SURFACE_ADHESION-CELLULOSE_METABOLISM
bcsB	INDIRECT_EFFECTS	COLONIZING_PLANT_SYSTEM	COLONIZATION-SURFACE_ATTACHMENT	SURFACE_ADHESION	SURFACE_ADHESION-CELLULOSE_METABOLISM
celB	INDIRECT_EFFECTS	COLONIZING_PLANT_SYSTEM	COLONIZATION-SURFACE_ATTACHMENT	SURFACE_ADHESION	SURFACE_ADHESION-CELLULOSE_METABOLISM
tadB	INDIRECT_EFFECTS	COLONIZING_PLANT_SYSTEM	COLONIZATION-SURFACE_ATTACHMENT	SURFACE_ADHESION	SURFACE_ADHESION-WIDESPREAD_COLONIZATION_ISLAND
tadC	INDIRECT_EFFECTS	COLONIZING_PLANT_SYSTEM	COLONIZATION-SURFACE_ATTACHMENT	SURFACE_ADHESION	SURFACE_ADHESION-WIDESPREAD_COLONIZATION_ISLAND
manC	INDIRECT_EFFECTS	COLONIZING_PLANT_SYSTEM	COLONIZATION-SURFACE_ATTACHMENT	SURFACE_ATTACHMENT-LIPO-|COLANIC_ACID_METABOLISM	SURFACE_ATTACHMENT-COLANIC_ACID_METABOLISM
cpsB	INDIRECT_EFFECTS	COLONIZING_PLANT_SYSTEM	COLONIZATION-SURFACE_ATTACHMENT	SURFACE_ATTACHMENT-LIPO-|COLANIC_ACID_METABOLISM	SURFACE_ATTACHMENT-COLANIC_ACID_METABOLISM
wcaJ	INDIRECT_EFFECTS	COLONIZING_PLANT_SYSTEM	COLONIZATION-SURFACE_ATTACHMENT	SURFACE_ATTACHMENT-LIPO-|COLANIC_ACID_METABOLISM	SURFACE_ATTACHMENT-COLANIC_ACID_METABOLISM
gtaC	INDIRECT_EFFECTS	COLONIZING_PLANT_SYSTEM	COLONIZATION-SURFACE_ATTACHMENT	SURFACE_ATTACHMENT-LIPO-|TEICHOIC_ACID_METABOLISM	SURFACE_ATTACHMENT-TEICHOIC_ACID_METABOLISM
lpxA	INDIRECT_EFFECTS	COLONIZING_PLANT_SYSTEM	COLONIZATION-SURFACE_ATTACHMENT	SURFACE_ATTACHMENT-LPS|LIPID|IVA_METABOLISM	SURFACE_ATTACHMENT-LIPID_A_METABOLISM
lpxB	INDIRECT_EFFECTS	COLONIZING_PLANT_SYSTEM	COLONIZATION-SURFACE_ATTACHMENT	SURFACE_ATTACHMENT-LPS|LIPID|IVA_METABOLISM	SURFACE_ATTACHMENT-LIPID_A_METABOLISM
lpxC	INDIRECT_EFFECTS	COLONIZING_PLANT_SYSTEM	COLONIZATION-SURFACE_ATTACHMENT	SURFACE_ATTACHMENT-LPS|LIPID|IVA_METABOLISM	SURFACE_ATTACHMENT-LIPID_A_METABOLISM
lpxD	INDIRECT_EFFECTS	COLONIZING_PLANT_SYSTEM	COLONIZATION-SURFACE_ATTACHMENT	SURFACE_ATTACHMENT-LPS|LIPID|IVA_METABOLISM	SURFACE_ATTACHMENT-LIPID_A_METABOLISM
lpxH	INDIRECT_EFFECTS	COLONIZING_PLANT_SYSTEM	COLONIZATION-SURFACE_ATTACHMENT	SURFACE_ATTACHMENT-LPS|LIPID|IVA_METABOLISM	SURFACE_ATTACHMENT-LIPID_A_METABOLISM
lpxK	INDIRECT_EFFECTS	COLONIZING_PLANT_SYSTEM	COLONIZATION-SURFACE_ATTACHMENT	SURFACE_ATTACHMENT-LPS|LIPID|IVA_METABOLISM	SURFACE_ATTACHMENT-LIPID_A_METABOLISM
lpxL	INDIRECT_EFFECTS	COLONIZING_PLANT_SYSTEM	COLONIZATION-SURFACE_ATTACHMENT	SURFACE_ATTACHMENT-LPS|LIPID|IVA_METABOLISM	SURFACE_ATTACHMENT-LIPID_A_METABOLISM
htrB	INDIRECT_EFFECTS	COLONIZING_PLANT_SYSTEM	COLONIZATION-SURFACE_ATTACHMENT	SURFACE_ATTACHMENT-LPS|LIPID|IVA_METABOLISM	SURFACE_ATTACHMENT-LIPID_A_METABOLISM
lpxO	INDIRECT_EFFECTS	COLONIZING_PLANT_SYSTEM	COLONIZATION-SURFACE_ATTACHMENT	SURFACE_ATTACHMENT-LPS|LIPID|IVA_METABOLISM	SURFACE_ATTACHMENT-LIPID_A_METABOLISM
pagL	INDIRECT_EFFECTS	COLONIZING_PLANT_SYSTEM	COLONIZATION-SURFACE_ATTACHMENT	SURFACE_ATTACHMENT-LPS|LIPID|IVA_METABOLISM	SURFACE_ATTACHMENT-LIPID_A_METABOLISM
kdsA	INDIRECT_EFFECTS	COLONIZING_PLANT_SYSTEM	COLONIZATION-SURFACE_ATTACHMENT	SURFACE_ATTACHMENT-LPS|LIPID|IVA_METABOLISM	SURFACE_ATTACHMENT-LPS-8-AMINO-3|8-DIDEOXY_D_MANNO-OCTULOSONIC_ACID_MODIFICATION
kdsB	INDIRECT_EFFECTS	COLONIZING_PLANT_SYSTEM	COLONIZATION-SURFACE_ATTACHMENT	SURFACE_ATTACHMENT-LPS|LIPID|IVA_METABOLISM	SURFACE_ATTACHMENT-LPS-8-AMINO-3|8-DIDEOXY_D_MANNO-OCTULOSONIC_ACID_MODIFICATION
kdsC	INDIRECT_EFFECTS	COLONIZING_PLANT_SYSTEM	COLONIZATION-SURFACE_ATTACHMENT	SURFACE_ATTACHMENT-LPS|LIPID|IVA_METABOLISM	SURFACE_ATTACHMENT-LPS-8-AMINO-3|8-DIDEOXY_D_MANNO-OCTULOSONIC_ACID_MODIFICATION
kdsD	INDIRECT_EFFECTS	COLONIZING_PLANT_SYSTEM	COLONIZATION-SURFACE_ATTACHMENT	SURFACE_ATTACHMENT-LPS|LIPID|IVA_METABOLISM	SURFACE_ATTACHMENT-LPS-8-AMINO-3|8-DIDEOXY_D_MANNO-OCTULOSONIC_ACID_MODIFICATION
kpsF	INDIRECT_EFFECTS	COLONIZING_PLANT_SYSTEM	COLONIZATION-SURFACE_ATTACHMENT	SURFACE_ATTACHMENT-LPS|LIPID|IVA_METABOLISM	SURFACE_ATTACHMENT-LPS-8-AMINO-3|8-DIDEOXY_D_MANNO-OCTULOSONIC_ACID_MODIFICATION
pglD	INDIRECT_EFFECTS	COLONIZING_PLANT_SYSTEM	COLONIZATION-SURFACE_ATTACHMENT	SURFACE_ATTACHMENT-LPS|LIPID|IVA_METABOLISM	SURFACE_ATTACHMENT-LPS-LEGIONAMINIC_ACID_MODIFICATION
gmhA	INDIRECT_EFFECTS	COLONIZING_PLANT_SYSTEM	COLONIZATION-SURFACE_ATTACHMENT	SURFACE_ATTACHMENT-LPS|LIPID|IVA_METABOLISM	SURFACE_ATTACHMENT-LPS-MANNO-HEPTOSE|-PHOSPHATE_MODIFICATION
lpcA	INDIRECT_EFFECTS	COLONIZING_PLANT_SYSTEM	COLONIZATION-SURFACE_ATTACHMENT	SURFACE_ATTACHMENT-LPS|LIPID|IVA_METABOLISM	SURFACE_ATTACHMENT-LPS-MANNO-HEPTOSE|-PHOSPHATE_MODIFICATION
gmhB	INDIRECT_EFFECTS	COLONIZING_PLANT_SYSTEM	COLONIZATION-SURFACE_ATTACHMENT	SURFACE_ATTACHMENT-LPS|LIPID|IVA_METABOLISM	SURFACE_ATTACHMENT-LPS-MANNO-HEPTOSE|-PHOSPHATE_MODIFICATION
yaeD	INDIRECT_EFFECTS	COLONIZING_PLANT_SYSTEM	COLONIZATION-SURFACE_ATTACHMENT	SURFACE_ATTACHMENT-LPS|LIPID|IVA_METABOLISM	SURFACE_ATTACHMENT-LPS-MANNO-HEPTOSE|-PHOSPHATE_MODIFICATION
gmhC	INDIRECT_EFFECTS	COLONIZING_PLANT_SYSTEM	COLONIZATION-SURFACE_ATTACHMENT	SURFACE_ATTACHMENT-LPS|LIPID|IVA_METABOLISM	SURFACE_ATTACHMENT-LPS-MANNO-HEPTOSE|-PHOSPHATE_MODIFICATION
hldE	INDIRECT_EFFECTS	COLONIZING_PLANT_SYSTEM	COLONIZATION-SURFACE_ATTACHMENT	SURFACE_ATTACHMENT-LPS|LIPID|IVA_METABOLISM	SURFACE_ATTACHMENT-LPS-MANNO-HEPTOSE|-PHOSPHATE_MODIFICATION
waaE	INDIRECT_EFFECTS	COLONIZING_PLANT_SYSTEM	COLONIZATION-SURFACE_ATTACHMENT	SURFACE_ATTACHMENT-LPS|LIPID|IVA_METABOLISM	SURFACE_ATTACHMENT-LPS-MANNO-HEPTOSE|-PHOSPHATE_MODIFICATION
rfaE	INDIRECT_EFFECTS	COLONIZING_PLANT_SYSTEM	COLONIZATION-SURFACE_ATTACHMENT	SURFACE_ATTACHMENT-LPS|LIPID|IVA_METABOLISM	SURFACE_ATTACHMENT-LPS-MANNO-HEPTOSE|-PHOSPHATE_MODIFICATION
csbB	INDIRECT_EFFECTS	COLONIZING_PLANT_SYSTEM	COLONIZATION-SURFACE_ATTACHMENT	SURFACE_ATTACHMENT-LPS|LIPID|IVA_METABOLISM	SURFACE_ATTACHMENT-LPS-O-ANTIOGEN_BIOSYNTHESIS
gtrB	INDIRECT_EFFECTS	COLONIZING_PLANT_SYSTEM	COLONIZATION-SURFACE_ATTACHMENT	SURFACE_ATTACHMENT-LPS|LIPID|IVA_METABOLISM	SURFACE_ATTACHMENT-LPS-O-ANTIOGEN_BIOSYNTHESIS
yfdH	INDIRECT_EFFECTS	COLONIZING_PLANT_SYSTEM	COLONIZATION-SURFACE_ATTACHMENT	SURFACE_ATTACHMENT-LPS|LIPID|IVA_METABOLISM	SURFACE_ATTACHMENT-LPS-O-ANTIOGEN_BIOSYNTHESIS
rmlA	INDIRECT_EFFECTS	COLONIZING_PLANT_SYSTEM	COLONIZATION-SURFACE_ATTACHMENT	SURFACE_ATTACHMENT-LPS|LIPID|IVA_METABOLISM	SURFACE_ATTACHMENT-LPS-O-ANTIOGEN_BIOSYNTHESIS
rffH	INDIRECT_EFFECTS	COLONIZING_PLANT_SYSTEM	COLONIZATION-SURFACE_ATTACHMENT	SURFACE_ATTACHMENT-LPS|LIPID|IVA_METABOLISM	SURFACE_ATTACHMENT-LPS-O-ANTIOGEN_BIOSYNTHESIS
rfbB	INDIRECT_EFFECTS	COLONIZING_PLANT_SYSTEM	COLONIZATION-SURFACE_ATTACHMENT	SURFACE_ATTACHMENT-LPS|LIPID|IVA_METABOLISM	SURFACE_ATTACHMENT-LPS-O-ANTIOGEN_BIOSYNTHESIS
rmlB	INDIRECT_EFFECTS	COLONIZING_PLANT_SYSTEM	COLONIZATION-SURFACE_ATTACHMENT	SURFACE_ATTACHMENT-LPS|LIPID|IVA_METABOLISM	SURFACE_ATTACHMENT-LPS-O-ANTIOGEN_BIOSYNTHESIS
rffG	INDIRECT_EFFECTS	COLONIZING_PLANT_SYSTEM	COLONIZATION-SURFACE_ATTACHMENT	SURFACE_ATTACHMENT-LPS|LIPID|IVA_METABOLISM	SURFACE_ATTACHMENT-LPS-O-ANTIOGEN_BIOSYNTHESIS
rgpA	INDIRECT_EFFECTS	COLONIZING_PLANT_SYSTEM	COLONIZATION-SURFACE_ATTACHMENT	SURFACE_ATTACHMENT-LPS|LIPID|IVA_METABOLISM	SURFACE_ATTACHMENT-LPS-O-ANTIOGEN_BIOSYNTHESIS
waaL	INDIRECT_EFFECTS	COLONIZING_PLANT_SYSTEM	COLONIZATION-SURFACE_ATTACHMENT	SURFACE_ATTACHMENT-LPS|LIPID|IVA_METABOLISM	SURFACE_ATTACHMENT-LPS-O-ANTIOGEN_BIOSYNTHESIS
rfaL	INDIRECT_EFFECTS	COLONIZING_PLANT_SYSTEM	COLONIZATION-SURFACE_ATTACHMENT	SURFACE_ATTACHMENT-LPS|LIPID|IVA_METABOLISM	SURFACE_ATTACHMENT-LPS-O-ANTIOGEN_BIOSYNTHESIS
wbdB	INDIRECT_EFFECTS	COLONIZING_PLANT_SYSTEM	COLONIZATION-SURFACE_ATTACHMENT	SURFACE_ATTACHMENT-LPS|LIPID|IVA_METABOLISM	SURFACE_ATTACHMENT-LPS-O-ANTIOGEN_BIOSYNTHESIS
wbpY	INDIRECT_EFFECTS	COLONIZING_PLANT_SYSTEM	COLONIZATION-SURFACE_ATTACHMENT	SURFACE_ATTACHMENT-LPS|LIPID|IVA_METABOLISM	SURFACE_ATTACHMENT-LPS-O-ANTIOGEN_BIOSYNTHESIS
mtfA	INDIRECT_EFFECTS	COLONIZING_PLANT_SYSTEM	COLONIZATION-SURFACE_ATTACHMENT	SURFACE_ATTACHMENT-LPS|LIPID|IVA_METABOLISM	SURFACE_ATTACHMENT-LPS-O-ANTIOGEN_BIOSYNTHESIS
wbtD	INDIRECT_EFFECTS	COLONIZING_PLANT_SYSTEM	COLONIZATION-SURFACE_ATTACHMENT	SURFACE_ATTACHMENT-LPS|LIPID|IVA_METABOLISM	SURFACE_ATTACHMENT-LPS-O-ANTIOGEN_BIOSYNTHESIS
wzz	INDIRECT_EFFECTS	COLONIZING_PLANT_SYSTEM	COLONIZATION-SURFACE_ATTACHMENT	SURFACE_ATTACHMENT-LPS|LIPID|IVA_METABOLISM	SURFACE_ATTACHMENT-LPS-O-ANTIOGEN_BIOSYNTHESIS
wzzB	INDIRECT_EFFECTS	COLONIZING_PLANT_SYSTEM	COLONIZATION-SURFACE_ATTACHMENT	SURFACE_ATTACHMENT-LPS|LIPID|IVA_METABOLISM	SURFACE_ATTACHMENT-LPS-O-ANTIOGEN_BIOSYNTHESIS
ascD	INDIRECT_EFFECTS	COLONIZING_PLANT_SYSTEM	COLONIZATION-SURFACE_ATTACHMENT	SURFACE_ATTACHMENT-LPS|LIPID|IVA_METABOLISM	SURFACE_ATTACHMENT-LPS-PARATOSE|TRYLOSE|ABEQUOSE|ASCARYLOSE_MODIFICATION
ddhD	INDIRECT_EFFECTS	COLONIZING_PLANT_SYSTEM	COLONIZATION-SURFACE_ATTACHMENT	SURFACE_ATTACHMENT-LPS|LIPID|IVA_METABOLISM	SURFACE_ATTACHMENT-LPS-PARATOSE|TRYLOSE|ABEQUOSE|ASCARYLOSE_MODIFICATION
rfbI	INDIRECT_EFFECTS	COLONIZING_PLANT_SYSTEM	COLONIZATION-SURFACE_ATTACHMENT	SURFACE_ATTACHMENT-LPS|LIPID|IVA_METABOLISM	SURFACE_ATTACHMENT-LPS-PARATOSE|TRYLOSE|ABEQUOSE|ASCARYLOSE_MODIFICATION
rfbC	INDIRECT_EFFECTS	COLONIZING_PLANT_SYSTEM	COLONIZATION-SURFACE_ATTACHMENT	SURFACE_ATTACHMENT-LPS|LIPID|IVA_METABOLISM	SURFACE_ATTACHMENT-LPS-PUTATIVE_TRYLOSE_MODIFICATION
rmlC	INDIRECT_EFFECTS	COLONIZING_PLANT_SYSTEM	COLONIZATION-SURFACE_ATTACHMENT	SURFACE_ATTACHMENT-LPS|LIPID|IVA_METABOLISM	SURFACE_ATTACHMENT-LPS-PUTATIVE_TRYLOSE_MODIFICATION
rfbD	INDIRECT_EFFECTS	COLONIZING_PLANT_SYSTEM	COLONIZATION-SURFACE_ATTACHMENT	SURFACE_ATTACHMENT-LPS|LIPID|IVA_METABOLISM	SURFACE_ATTACHMENT-LPS-PUTATIVE_TRYLOSE_MODIFICATION
rmlD	INDIRECT_EFFECTS	COLONIZING_PLANT_SYSTEM	COLONIZATION-SURFACE_ATTACHMENT	SURFACE_ATTACHMENT-LPS|LIPID|IVA_METABOLISM	SURFACE_ATTACHMENT-LPS-PUTATIVE_TRYLOSE_MODIFICATION
eptC	INDIRECT_EFFECTS	COLONIZING_PLANT_SYSTEM	COLONIZATION-SURFACE_ATTACHMENT	SURFACE_ATTACHMENT-LPS|LIPID|IVA_METABOLISM	SURFACE_ATTACHMENT-LPS_CORE_OLIGOSACCHARIDES_METABOLISM
waaA	INDIRECT_EFFECTS	COLONIZING_PLANT_SYSTEM	COLONIZATION-SURFACE_ATTACHMENT	SURFACE_ATTACHMENT-LPS|LIPID|IVA_METABOLISM	SURFACE_ATTACHMENT-LPS_CORE_OLIGOSACCHARIDES_METABOLISM
kdtA	INDIRECT_EFFECTS	COLONIZING_PLANT_SYSTEM	COLONIZATION-SURFACE_ATTACHMENT	SURFACE_ATTACHMENT-LPS|LIPID|IVA_METABOLISM	SURFACE_ATTACHMENT-LPS_CORE_OLIGOSACCHARIDES_METABOLISM
waaC	INDIRECT_EFFECTS	COLONIZING_PLANT_SYSTEM	COLONIZATION-SURFACE_ATTACHMENT	SURFACE_ATTACHMENT-LPS|LIPID|IVA_METABOLISM	SURFACE_ATTACHMENT-LPS_CORE_OLIGOSACCHARIDES_METABOLISM
rfaC	INDIRECT_EFFECTS	COLONIZING_PLANT_SYSTEM	COLONIZATION-SURFACE_ATTACHMENT	SURFACE_ATTACHMENT-LPS|LIPID|IVA_METABOLISM	SURFACE_ATTACHMENT-LPS_CORE_OLIGOSACCHARIDES_METABOLISM
waaF	INDIRECT_EFFECTS	COLONIZING_PLANT_SYSTEM	COLONIZATION-SURFACE_ATTACHMENT	SURFACE_ATTACHMENT-LPS|LIPID|IVA_METABOLISM	SURFACE_ATTACHMENT-LPS_CORE_OLIGOSACCHARIDES_METABOLISM
rfaF	INDIRECT_EFFECTS	COLONIZING_PLANT_SYSTEM	COLONIZATION-SURFACE_ATTACHMENT	SURFACE_ATTACHMENT-LPS|LIPID|IVA_METABOLISM	SURFACE_ATTACHMENT-LPS_CORE_OLIGOSACCHARIDES_METABOLISM
waaG	INDIRECT_EFFECTS	COLONIZING_PLANT_SYSTEM	COLONIZATION-SURFACE_ATTACHMENT	SURFACE_ATTACHMENT-LPS|LIPID|IVA_METABOLISM	SURFACE_ATTACHMENT-LPS_CORE_OLIGOSACCHARIDES_METABOLISM
rfaG	INDIRECT_EFFECTS	COLONIZING_PLANT_SYSTEM	COLONIZATION-SURFACE_ATTACHMENT	SURFACE_ATTACHMENT-LPS|LIPID|IVA_METABOLISM	SURFACE_ATTACHMENT-LPS_CORE_OLIGOSACCHARIDES_METABOLISM
waaI	INDIRECT_EFFECTS	COLONIZING_PLANT_SYSTEM	COLONIZATION-SURFACE_ATTACHMENT	SURFACE_ATTACHMENT-LPS|LIPID|IVA_METABOLISM	SURFACE_ATTACHMENT-LPS_CORE_OLIGOSACCHARIDES_METABOLISM
rfaI	INDIRECT_EFFECTS	COLONIZING_PLANT_SYSTEM	COLONIZATION-SURFACE_ATTACHMENT	SURFACE_ATTACHMENT-LPS|LIPID|IVA_METABOLISM	SURFACE_ATTACHMENT-LPS_CORE_OLIGOSACCHARIDES_METABOLISM
waaP	INDIRECT_EFFECTS	COLONIZING_PLANT_SYSTEM	COLONIZATION-SURFACE_ATTACHMENT	SURFACE_ATTACHMENT-LPS|LIPID|IVA_METABOLISM	SURFACE_ATTACHMENT-LPS_CORE_OLIGOSACCHARIDES_METABOLISM
rfaP	INDIRECT_EFFECTS	COLONIZING_PLANT_SYSTEM	COLONIZATION-SURFACE_ATTACHMENT	SURFACE_ATTACHMENT-LPS|LIPID|IVA_METABOLISM	SURFACE_ATTACHMENT-LPS_CORE_OLIGOSACCHARIDES_METABOLISM
algD	INDIRECT_EFFECTS	COLONIZING_PLANT_SYSTEM	COLONIZATION-SURFACE_ATTACHMENT	SURFACE_ATTACHMENT-LPS|LIPID|IVA_METABOLISM	SURFACE_ATTACHMENT-LPS_D_MANNURONIC_ACID_MODIFICATION
wlbA	INDIRECT_EFFECTS	COLONIZING_PLANT_SYSTEM	COLONIZATION-SURFACE_ATTACHMENT	SURFACE_ATTACHMENT-LPS|LIPID|IVA_METABOLISM	SURFACE_ATTACHMENT-LPS_D_MANNURONIC_ACID_MODIFICATION
bplA	INDIRECT_EFFECTS	COLONIZING_PLANT_SYSTEM	COLONIZATION-SURFACE_ATTACHMENT	SURFACE_ATTACHMENT-LPS|LIPID|IVA_METABOLISM	SURFACE_ATTACHMENT-LPS_D_MANNURONIC_ACID_MODIFICATION
wbpM	INDIRECT_EFFECTS	COLONIZING_PLANT_SYSTEM	COLONIZATION-SURFACE_ATTACHMENT	SURFACE_ATTACHMENT-LPS|LIPID|IVA_METABOLISM	SURFACE_ATTACHMENT-LPS_D_QuiNAc_MODIFICATION
lptB	INDIRECT_EFFECTS	COLONIZING_PLANT_SYSTEM	COLONIZATION-SURFACE_ATTACHMENT	SURFACE_ATTACHMENT-LPS|LIPID|IVA_METABOLISM	SURFACE_ATTACHMENT-LPS_TRANSPORT
lptC	INDIRECT_EFFECTS	COLONIZING_PLANT_SYSTEM	COLONIZATION-SURFACE_ATTACHMENT	SURFACE_ATTACHMENT-LPS|LIPID|IVA_METABOLISM	SURFACE_ATTACHMENT-LPS_TRANSPORT
yrbK	INDIRECT_EFFECTS	COLONIZING_PLANT_SYSTEM	COLONIZATION-SURFACE_ATTACHMENT	SURFACE_ATTACHMENT-LPS|LIPID|IVA_METABOLISM	SURFACE_ATTACHMENT-LPS_TRANSPORT
lptD	INDIRECT_EFFECTS	COLONIZING_PLANT_SYSTEM	COLONIZATION-SURFACE_ATTACHMENT	SURFACE_ATTACHMENT-LPS|LIPID|IVA_METABOLISM	SURFACE_ATTACHMENT-LPS_TRANSPORT
imp	INDIRECT_EFFECTS	COLONIZING_PLANT_SYSTEM	COLONIZATION-SURFACE_ATTACHMENT	SURFACE_ATTACHMENT-LPS|LIPID|IVA_METABOLISM	SURFACE_ATTACHMENT-LPS_TRANSPORT
ostA	INDIRECT_EFFECTS	COLONIZING_PLANT_SYSTEM	COLONIZATION-SURFACE_ATTACHMENT	SURFACE_ATTACHMENT-LPS|LIPID|IVA_METABOLISM	SURFACE_ATTACHMENT-LPS_TRANSPORT
lptE	INDIRECT_EFFECTS	COLONIZING_PLANT_SYSTEM	COLONIZATION-SURFACE_ATTACHMENT	SURFACE_ATTACHMENT-LPS|LIPID|IVA_METABOLISM	SURFACE_ATTACHMENT-LPS_TRANSPORT
rlpB	INDIRECT_EFFECTS	COLONIZING_PLANT_SYSTEM	COLONIZATION-SURFACE_ATTACHMENT	SURFACE_ATTACHMENT-LPS|LIPID|IVA_METABOLISM	SURFACE_ATTACHMENT-LPS_TRANSPORT
lptF	INDIRECT_EFFECTS	COLONIZING_PLANT_SYSTEM	COLONIZATION-SURFACE_ATTACHMENT	SURFACE_ATTACHMENT-LPS|LIPID|IVA_METABOLISM	SURFACE_ATTACHMENT-LPS_TRANSPORT
lptG	INDIRECT_EFFECTS	COLONIZING_PLANT_SYSTEM	COLONIZATION-SURFACE_ATTACHMENT	SURFACE_ATTACHMENT-LPS|LIPID|IVA_METABOLISM	SURFACE_ATTACHMENT-LPS_TRANSPORT
pgaC	INDIRECT_EFFECTS	COLONIZING_PLANT_SYSTEM	COLONIZATION-SURFACE_ATTACHMENT	SURFACE_ATTACHMENT-POLY-N-ACETYL-GLUCOSAMINE_METABOLISM	SURFACE_ATTACHMENT-POLY-N_ACETYL-GLUCOSAMINE_BIOSYNTHESIS
icaA	INDIRECT_EFFECTS	COLONIZING_PLANT_SYSTEM	COLONIZATION-SURFACE_ATTACHMENT	SURFACE_ATTACHMENT-POLY-N-ACETYL-GLUCOSAMINE_METABOLISM	SURFACE_ATTACHMENT-POLY-N_ACETYL-GLUCOSAMINE_BIOSYNTHESIS
cpxR	INDIRECT_EFFECTS	COLONIZING_PLANT_SYSTEM	COLONIZATION-SURFACE_ATTACHMENT	SURFACE_ATTACHMENT_SIGNALLING	SURFACE_ATTACHMENT-CPX-NLPE_SIGNALLING_SYSTEM
glgA	INDIRECT_EFFECTS	COLONIZING_PLANT_SYSTEM	OTHER_COLONIZATION_RELATED_PROTEINS	COLONIZATION-GLYCOGEN_METABOLISM	COLONIZATION-GLYCOGEN_BIOSYNTHESIS
yqgM	INDIRECT_EFFECTS	COLONIZING_PLANT_SYSTEM	OTHER_COLONIZATION_RELATED_PROTEINS	COLONIZATION-GLYCOGEN_METABOLISM	COLONIZATION-GLYCOGEN_BIOSYNTHESIS
typA	INDIRECT_EFFECTS	COLONIZING_PLANT_SYSTEM	OTHER_COLONIZATION_RELATED_PROTEINS	COLONIZATION-HOST_INVASION_FACTORS	HOST_INVASION-HOST_INFECTION_MEDIATOR
bipA	INDIRECT_EFFECTS	COLONIZING_PLANT_SYSTEM	OTHER_COLONIZATION_RELATED_PROTEINS	COLONIZATION-HOST_INVASION_FACTORS	HOST_INVASION-HOST_INFECTION_MEDIATOR
yajQ	INDIRECT_EFFECTS	COLONIZING_PLANT_SYSTEM	OTHER_COLONIZATION_RELATED_PROTEINS	COLONIZATION-HOST_INVASION_FACTORS	HOST_INVASION-HOST_INFECTION_MEDIATOR
smp	INDIRECT_EFFECTS	COLONIZING_PLANT_SYSTEM	OTHER_COLONIZATION_RELATED_PROTEINS	COLONIZATION-HOST_INVASION_FACTORS	HOST_INVASION-MEMBRANE_DAMAGING
ytjB	INDIRECT_EFFECTS	COLONIZING_PLANT_SYSTEM	OTHER_COLONIZATION_RELATED_PROTEINS	COLONIZATION-HOST_INVASION_FACTORS	HOST_INVASION-MEMBRANE_DAMAGING
aphA	INDIRECT_EFFECTS	COLONIZING_PLANT_SYSTEM	OTHER_COLONIZATION_RELATED_PROTEINS	COLONIZATION-HOST_INVASION_FACTORS	HOST_INVASION-MEMBRANE_DAMAGING
mtaD	INDIRECT_EFFECTS	COLONIZING_PLANT_SYSTEM	OTHER_COLONIZATION_RELATED_PROTEINS	COLONIZATION-HOST_INVASION_FACTORS	HOST_INVASION-SAM|QUEUOSINE|LIPID_METABOLISM
queA	INDIRECT_EFFECTS	COLONIZING_PLANT_SYSTEM	OTHER_COLONIZATION_RELATED_PROTEINS	COLONIZATION-HOST_INVASION_FACTORS	HOST_INVASION-SAM|QUEUOSINE|LIPID_METABOLISM
sam	INDIRECT_EFFECTS	COLONIZING_PLANT_SYSTEM	OTHER_COLONIZATION_RELATED_PROTEINS	COLONIZATION-HOST_INVASION_FACTORS	HOST_INVASION-SAM|QUEUOSINE|LIPID_METABOLISM
smtA	INDIRECT_EFFECTS	COLONIZING_PLANT_SYSTEM	OTHER_COLONIZATION_RELATED_PROTEINS	COLONIZATION-HOST_INVASION_FACTORS	HOST_INVASION-SAM|QUEUOSINE|LIPID_METABOLISM
nadA	INDIRECT_EFFECTS	COLONIZING_PLANT_SYSTEM	ROOT_COLONIZATION	ROOT_COLONIZATION-VITAMIN_B3|NIACIN_METABOLISM	ROOT_COLONIZATION-VITAMIN_B3|NIACIN_BIOSYNTHESIS
nadC	INDIRECT_EFFECTS	COLONIZING_PLANT_SYSTEM	ROOT_COLONIZATION	ROOT_COLONIZATION-VITAMIN_B3|NIACIN_METABOLISM	ROOT_COLONIZATION-VITAMIN_B3|NIACIN_BIOSYNTHESIS
nadD	INDIRECT_EFFECTS	COLONIZING_PLANT_SYSTEM	ROOT_COLONIZATION	ROOT_COLONIZATION-VITAMIN_B3|NIACIN_METABOLISM	ROOT_COLONIZATION-VITAMIN_B3|NIACIN_BIOSYNTHESIS
nadE2	INDIRECT_EFFECTS	COLONIZING_PLANT_SYSTEM	ROOT_COLONIZATION	ROOT_COLONIZATION-VITAMIN_B3|NIACIN_METABOLISM	ROOT_COLONIZATION-VITAMIN_B3|NIACIN_BIOSYNTHESIS
npdA	INDIRECT_EFFECTS	COLONIZING_PLANT_SYSTEM	ROOT_COLONIZATION	ROOT_COLONIZATION-VITAMIN_B3|NIACIN_METABOLISM	ROOT_COLONIZATION-VITAMIN_B3|NIACIN_BIOSYNTHESIS
nudC	INDIRECT_EFFECTS	COLONIZING_PLANT_SYSTEM	ROOT_COLONIZATION	ROOT_COLONIZATION-VITAMIN_B3|NIACIN_METABOLISM	ROOT_COLONIZATION-VITAMIN_B3|NIACIN_BIOSYNTHESIS
pncA	INDIRECT_EFFECTS	COLONIZING_PLANT_SYSTEM	ROOT_COLONIZATION	ROOT_COLONIZATION-VITAMIN_B3|NIACIN_METABOLISM	ROOT_COLONIZATION-VITAMIN_B3|NIACIN_BIOSYNTHESIS
pncB	INDIRECT_EFFECTS	COLONIZING_PLANT_SYSTEM	ROOT_COLONIZATION	ROOT_COLONIZATION-VITAMIN_B3|NIACIN_METABOLISM	ROOT_COLONIZATION-VITAMIN_B3|NIACIN_BIOSYNTHESIS
pncC2	INDIRECT_EFFECTS	COLONIZING_PLANT_SYSTEM	ROOT_COLONIZATION	ROOT_COLONIZATION-VITAMIN_B3|NIACIN_METABOLISM	ROOT_COLONIZATION-VITAMIN_B3|NIACIN_BIOSYNTHESIS
pntA	INDIRECT_EFFECTS	COLONIZING_PLANT_SYSTEM	ROOT_COLONIZATION	ROOT_COLONIZATION-VITAMIN_B3|NIACIN_METABOLISM	ROOT_COLONIZATION-VITAMIN_B3|NIACIN_BIOSYNTHESIS
pntB	INDIRECT_EFFECTS	COLONIZING_PLANT_SYSTEM	ROOT_COLONIZATION	ROOT_COLONIZATION-VITAMIN_B3|NIACIN_METABOLISM	ROOT_COLONIZATION-VITAMIN_B3|NIACIN_BIOSYNTHESIS
sthA	INDIRECT_EFFECTS	COLONIZING_PLANT_SYSTEM	ROOT_COLONIZATION	ROOT_COLONIZATION-VITAMIN_B3|NIACIN_METABOLISM	ROOT_COLONIZATION-VITAMIN_B3|NIACIN_BIOSYNTHESIS
bioA	INDIRECT_EFFECTS	COLONIZING_PLANT_SYSTEM	ROOT_COLONIZATION	ROOT_COLONIZATION-VITAMIN_B7|BIOTIN_METABOLISM	ROOT_COLONIZATION-VITAMIN_B7|BIOTIN_BIOSYNTHESIS
bioB	INDIRECT_EFFECTS	COLONIZING_PLANT_SYSTEM	ROOT_COLONIZATION	ROOT_COLONIZATION-VITAMIN_B7|BIOTIN_METABOLISM	ROOT_COLONIZATION-VITAMIN_B7|BIOTIN_BIOSYNTHESIS
bioC	INDIRECT_EFFECTS	COLONIZING_PLANT_SYSTEM	ROOT_COLONIZATION	ROOT_COLONIZATION-VITAMIN_B7|BIOTIN_METABOLISM	ROOT_COLONIZATION-VITAMIN_B7|BIOTIN_BIOSYNTHESIS
bioF	INDIRECT_EFFECTS	COLONIZING_PLANT_SYSTEM	ROOT_COLONIZATION	ROOT_COLONIZATION-VITAMIN_B7|BIOTIN_METABOLISM	ROOT_COLONIZATION-VITAMIN_B7|BIOTIN_BIOSYNTHESIS
bioH	INDIRECT_EFFECTS	COLONIZING_PLANT_SYSTEM	ROOT_COLONIZATION	ROOT_COLONIZATION-VITAMIN_B7|BIOTIN_METABOLISM	ROOT_COLONIZATION-VITAMIN_B7|BIOTIN_BIOSYNTHESIS
birA	INDIRECT_EFFECTS	COLONIZING_PLANT_SYSTEM	ROOT_COLONIZATION	ROOT_COLONIZATION-VITAMIN_B7|BIOTIN_METABOLISM	ROOT_COLONIZATION-VITAMIN_B7|BIOTIN_BIOSYNTHESIS
bpr	INDIRECT_EFFECTS	COLONIZING_PLANT_SYSTEM	ROOT_COLONIZATION	ROOT_COLONIZATION-VITAMIN_B7|BIOTIN_METABOLISM	ROOT_COLONIZATION-VITAMIN_B7|BIOTIN_BIOSYNTHESIS
olsA	INDIRECT_EFFECTS	COLONIZING_PLANT_SYSTEM	ROOT_COLONIZATION	ROOT_COLONIZATION_BY_NODULATION	ROOT_NODULE-ORNITHINE_LIPIDS_BIOSYNTHESIS
olsB	INDIRECT_EFFECTS	COLONIZING_PLANT_SYSTEM	ROOT_COLONIZATION	ROOT_COLONIZATION_BY_NODULATION	ROOT_NODULE-ORNITHINE_LIPIDS_BIOSYNTHESIS
olsC	INDIRECT_EFFECTS	COLONIZING_PLANT_SYSTEM	ROOT_COLONIZATION	ROOT_COLONIZATION_BY_NODULATION	ROOT_NODULE-ORNITHINE_LIPIDS_BIOSYNTHESIS
xerC	INDIRECT_EFFECTS	COLONIZING_PLANT_SYSTEM	ROOT_COLONIZATION	ROOT_COLONIZATION_FACILITATING_PROTEIN	ROOT_COLONIZATION-SITE-SPECIFIC_RECOMBINATION
xerD	INDIRECT_EFFECTS	COLONIZING_PLANT_SYSTEM	ROOT_COLONIZATION	ROOT_COLONIZATION_FACILITATING_PROTEIN	ROOT_COLONIZATION-SITE-SPECIFIC_RECOMBINATION
dinB	INDIRECT_EFFECTS	COMPETITIVE_EXCLUSION|CE	CE-BACTERIAL_FITNESS	CE-BACTERIAL_FITNESS-ADAPTIVE_MUTATION	CE-BACTERIAL_FITNESS-ENVIRONMENT-INDUCIBLE_DNA_POLYMERASES
cydA	INDIRECT_EFFECTS	COMPETITIVE_EXCLUSION|CE	CE-BACTERIAL_FITNESS	CE-BACTERIAL_FITNESS-ENERGY_METABOLISM	CE-BACTERIAL_FITNESS-AEROBIC_RESPIRATION|OXIDATIVE_PHOSPHORYLATION
cydB	INDIRECT_EFFECTS	COMPETITIVE_EXCLUSION|CE	CE-BACTERIAL_FITNESS	CE-BACTERIAL_FITNESS-ENERGY_METABOLISM	CE-BACTERIAL_FITNESS-AEROBIC_RESPIRATION|OXIDATIVE_PHOSPHORYLATION
ndhB	INDIRECT_EFFECTS	COMPETITIVE_EXCLUSION|CE	CE-BACTERIAL_FITNESS	CE-BACTERIAL_FITNESS-ENERGY_METABOLISM	CE-BACTERIAL_FITNESS-AEROBIC_RESPIRATION|OXIDATIVE_PHOSPHORYLATION
nuoA	INDIRECT_EFFECTS	COMPETITIVE_EXCLUSION|CE	CE-BACTERIAL_FITNESS	CE-BACTERIAL_FITNESS-ENERGY_METABOLISM	CE-BACTERIAL_FITNESS-AEROBIC_RESPIRATION|OXIDATIVE_PHOSPHORYLATION
nuoB	INDIRECT_EFFECTS	COMPETITIVE_EXCLUSION|CE	CE-BACTERIAL_FITNESS	CE-BACTERIAL_FITNESS-ENERGY_METABOLISM	CE-BACTERIAL_FITNESS-AEROBIC_RESPIRATION|OXIDATIVE_PHOSPHORYLATION
nuoCD	INDIRECT_EFFECTS	COMPETITIVE_EXCLUSION|CE	CE-BACTERIAL_FITNESS	CE-BACTERIAL_FITNESS-ENERGY_METABOLISM	CE-BACTERIAL_FITNESS-AEROBIC_RESPIRATION|OXIDATIVE_PHOSPHORYLATION
nuoE	INDIRECT_EFFECTS	COMPETITIVE_EXCLUSION|CE	CE-BACTERIAL_FITNESS	CE-BACTERIAL_FITNESS-ENERGY_METABOLISM	CE-BACTERIAL_FITNESS-AEROBIC_RESPIRATION|OXIDATIVE_PHOSPHORYLATION
nuoF	INDIRECT_EFFECTS	COMPETITIVE_EXCLUSION|CE	CE-BACTERIAL_FITNESS	CE-BACTERIAL_FITNESS-ENERGY_METABOLISM	CE-BACTERIAL_FITNESS-AEROBIC_RESPIRATION|OXIDATIVE_PHOSPHORYLATION
nuoG	INDIRECT_EFFECTS	COMPETITIVE_EXCLUSION|CE	CE-BACTERIAL_FITNESS	CE-BACTERIAL_FITNESS-ENERGY_METABOLISM	CE-BACTERIAL_FITNESS-AEROBIC_RESPIRATION|OXIDATIVE_PHOSPHORYLATION
nuoH	INDIRECT_EFFECTS	COMPETITIVE_EXCLUSION|CE	CE-BACTERIAL_FITNESS	CE-BACTERIAL_FITNESS-ENERGY_METABOLISM	CE-BACTERIAL_FITNESS-AEROBIC_RESPIRATION|OXIDATIVE_PHOSPHORYLATION
nuoI	INDIRECT_EFFECTS	COMPETITIVE_EXCLUSION|CE	CE-BACTERIAL_FITNESS	CE-BACTERIAL_FITNESS-ENERGY_METABOLISM	CE-BACTERIAL_FITNESS-AEROBIC_RESPIRATION|OXIDATIVE_PHOSPHORYLATION
nuoK	INDIRECT_EFFECTS	COMPETITIVE_EXCLUSION|CE	CE-BACTERIAL_FITNESS	CE-BACTERIAL_FITNESS-ENERGY_METABOLISM	CE-BACTERIAL_FITNESS-AEROBIC_RESPIRATION|OXIDATIVE_PHOSPHORYLATION
nuoL	INDIRECT_EFFECTS	COMPETITIVE_EXCLUSION|CE	CE-BACTERIAL_FITNESS	CE-BACTERIAL_FITNESS-ENERGY_METABOLISM	CE-BACTERIAL_FITNESS-AEROBIC_RESPIRATION|OXIDATIVE_PHOSPHORYLATION
nuoM	INDIRECT_EFFECTS	COMPETITIVE_EXCLUSION|CE	CE-BACTERIAL_FITNESS	CE-BACTERIAL_FITNESS-ENERGY_METABOLISM	CE-BACTERIAL_FITNESS-AEROBIC_RESPIRATION|OXIDATIVE_PHOSPHORYLATION
nuoN	INDIRECT_EFFECTS	COMPETITIVE_EXCLUSION|CE	CE-BACTERIAL_FITNESS	CE-BACTERIAL_FITNESS-ENERGY_METABOLISM	CE-BACTERIAL_FITNESS-AEROBIC_RESPIRATION|OXIDATIVE_PHOSPHORYLATION
IS30_family	INDIRECT_EFFECTS	COMPETITIVE_EXCLUSION|CE	CE-BACTERIAL_FITNESS	CE-BACTERIAL_FITNESS-MOBILE_ELEMENTS	CE-BACTERIAL_FITNESS-TRANSPOSASES
bpeT	INDIRECT_EFFECTS	COMPETITIVE_EXCLUSION|CE	CE-BACTERIAL_FITNESS	CE-BACTERIAL_FITNESS-MULTIDRUG_RESISTANCE	CE-BACTERIAL_FITNESS-MULTIDRUG_TRANSPORT-CHLORAMPHENICOL|TRIMETHOPRIN_EFFLUX_PUMP_BpeEF-OprC
oprC	INDIRECT_EFFECTS	COMPETITIVE_EXCLUSION|CE	CE-BACTERIAL_FITNESS	CE-BACTERIAL_FITNESS-MULTIDRUG_RESISTANCE	CE-BACTERIAL_FITNESS-MULTIDRUG_TRANSPORT-CHLORAMPHENICOL|TRIMETHOPRIN_EFFLUX_PUMP_BpeEF-OprC
opcM	INDIRECT_EFFECTS	COMPETITIVE_EXCLUSION|CE	CE-BACTERIAL_FITNESS	CE-BACTERIAL_FITNESS-MULTIDRUG_RESISTANCE	CE-BACTERIAL_FITNESS-MULTIDRUG_TRANSPORT-CHLORAMPHENICOL|TRIMETHOPRIN_EFFLUX_PUMP_BpeEF-OprC
toxI	INDIRECT_EFFECTS	COMPETITIVE_EXCLUSION|CE	CE-BACTERIAL_FITNESS	CE-BACTERIAL_FITNESS-MULTIDRUG_RESISTANCE	CE-BACTERIAL_FITNESS-MULTIDRUG_TRANSPORT-EFFLUX_PUMPMexAB-OprM
oprM	INDIRECT_EFFECTS	COMPETITIVE_EXCLUSION|CE	CE-BACTERIAL_FITNESS	CE-BACTERIAL_FITNESS-MULTIDRUG_RESISTANCE	CE-BACTERIAL_FITNESS-MULTIDRUG_TRANSPORT-EFFLUX_PUMPMexAB-OprM
emhC	INDIRECT_EFFECTS	COMPETITIVE_EXCLUSION|CE	CE-BACTERIAL_FITNESS	CE-BACTERIAL_FITNESS-MULTIDRUG_RESISTANCE	CE-BACTERIAL_FITNESS-MULTIDRUG_TRANSPORT-EFFLUX_PUMPMexAB-OprM
ttgC	INDIRECT_EFFECTS	COMPETITIVE_EXCLUSION|CE	CE-BACTERIAL_FITNESS	CE-BACTERIAL_FITNESS-MULTIDRUG_RESISTANCE	CE-BACTERIAL_FITNESS-MULTIDRUG_TRANSPORT-EFFLUX_PUMPMexAB-OprM
adeK	INDIRECT_EFFECTS	COMPETITIVE_EXCLUSION|CE	CE-BACTERIAL_FITNESS	CE-BACTERIAL_FITNESS-MULTIDRUG_RESISTANCE	CE-BACTERIAL_FITNESS-MULTIDRUG_TRANSPORT-EFFLUX_PUMPMexAB-OprM
smeF	INDIRECT_EFFECTS	COMPETITIVE_EXCLUSION|CE	CE-BACTERIAL_FITNESS	CE-BACTERIAL_FITNESS-MULTIDRUG_RESISTANCE	CE-BACTERIAL_FITNESS-MULTIDRUG_TRANSPORT-EFFLUX_PUMPMexAB-OprM
mtrE	INDIRECT_EFFECTS	COMPETITIVE_EXCLUSION|CE	CE-BACTERIAL_FITNESS	CE-BACTERIAL_FITNESS-MULTIDRUG_RESISTANCE	CE-BACTERIAL_FITNESS-MULTIDRUG_TRANSPORT-EFFLUX_PUMPMexAB-OprM
cmeC	INDIRECT_EFFECTS	COMPETITIVE_EXCLUSION|CE	CE-BACTERIAL_FITNESS	CE-BACTERIAL_FITNESS-MULTIDRUG_RESISTANCE	CE-BACTERIAL_FITNESS-MULTIDRUG_TRANSPORT-EFFLUX_PUMPMexAB-OprM
gesC	INDIRECT_EFFECTS	COMPETITIVE_EXCLUSION|CE	CE-BACTERIAL_FITNESS	CE-BACTERIAL_FITNESS-MULTIDRUG_RESISTANCE	CE-BACTERIAL_FITNESS-MULTIDRUG_TRANSPORT-EFFLUX_PUMPMexAB-OprM
abcA	INDIRECT_EFFECTS	COMPETITIVE_EXCLUSION|CE	CE-BACTERIAL_FITNESS	CE-BACTERIAL_FITNESS-MULTIDRUG_RESISTANCE	CE-BACTERIAL_FITNESS-MULTIDRUG_TRANSPORT-EFFLUX_PUMP_AbcA
bmrA	INDIRECT_EFFECTS	COMPETITIVE_EXCLUSION|CE	CE-BACTERIAL_FITNESS	CE-BACTERIAL_FITNESS-MULTIDRUG_RESISTANCE	CE-BACTERIAL_FITNESS-MULTIDRUG_TRANSPORT-EFFLUX_PUMP_AbcA
mexT	INDIRECT_EFFECTS	COMPETITIVE_EXCLUSION|CE	CE-BACTERIAL_FITNESS	CE-BACTERIAL_FITNESS-MULTIDRUG_RESISTANCE	CE-BACTERIAL_FITNESS-MULTIDRUG_TRANSPORT-EFFLUX_PUMP_MexEF-OprN
cecR	INDIRECT_EFFECTS	COMPETITIVE_EXCLUSION|CE	CE-BACTERIAL_FITNESS	CE-BACTERIAL_FITNESS-MULTIDRUG_RESISTANCE	CE-BACTERIAL_FITNESS-MULTIPLE_ANTIBIOTIC_RESISTANCE
ybiH	INDIRECT_EFFECTS	COMPETITIVE_EXCLUSION|CE	CE-BACTERIAL_FITNESS	CE-BACTERIAL_FITNESS-MULTIDRUG_RESISTANCE	CE-BACTERIAL_FITNESS-MULTIPLE_ANTIBIOTIC_RESISTANCE
TC_SMR3	INDIRECT_EFFECTS	COMPETITIVE_EXCLUSION|CE	CE-BACTERIAL_FITNESS	CE-BACTERIAL_FITNESS-MULTIDRUG_RESISTANCE	CE-BACTERIAL_FITNESS-OTHER_MULTIDRUG_EFFLUX_GENES
bcr	INDIRECT_EFFECTS	COMPETITIVE_EXCLUSION|CE	CE-BACTERIAL_FITNESS	CE-BACTERIAL_FITNESS-MULTIDRUG_RESISTANCE	CE-BACTERIAL_FITNESS-OTHER_MULTIDRUG_EFFLUX_GENES
tcaB	INDIRECT_EFFECTS	COMPETITIVE_EXCLUSION|CE	CE-BACTERIAL_FITNESS	CE-BACTERIAL_FITNESS-MULTIDRUG_RESISTANCE	CE-BACTERIAL_FITNESS-OTHER_MULTIDRUG_EFFLUX_GENES
emrB	INDIRECT_EFFECTS	COMPETITIVE_EXCLUSION|CE	CE-BACTERIAL_FITNESS	CE-BACTERIAL_FITNESS-MULTIDRUG_RESISTANCE	CE-BACTERIAL_FITNESS-OTHER_MULTIDRUG_EFFLUX_GENES
emrE	INDIRECT_EFFECTS	COMPETITIVE_EXCLUSION|CE	CE-BACTERIAL_FITNESS	CE-BACTERIAL_FITNESS-MULTIDRUG_RESISTANCE	CE-BACTERIAL_FITNESS-OTHER_MULTIDRUG_EFFLUX_GENES
qac	INDIRECT_EFFECTS	COMPETITIVE_EXCLUSION|CE	CE-BACTERIAL_FITNESS	CE-BACTERIAL_FITNESS-MULTIDRUG_RESISTANCE	CE-BACTERIAL_FITNESS-OTHER_MULTIDRUG_EFFLUX_GENES
mmr	INDIRECT_EFFECTS	COMPETITIVE_EXCLUSION|CE	CE-BACTERIAL_FITNESS	CE-BACTERIAL_FITNESS-MULTIDRUG_RESISTANCE	CE-BACTERIAL_FITNESS-OTHER_MULTIDRUG_EFFLUX_GENES
smr	INDIRECT_EFFECTS	COMPETITIVE_EXCLUSION|CE	CE-BACTERIAL_FITNESS	CE-BACTERIAL_FITNESS-MULTIDRUG_RESISTANCE	CE-BACTERIAL_FITNESS-OTHER_MULTIDRUG_EFFLUX_GENES
mdlA	INDIRECT_EFFECTS	COMPETITIVE_EXCLUSION|CE	CE-BACTERIAL_FITNESS	CE-BACTERIAL_FITNESS-MULTIDRUG_RESISTANCE	CE-BACTERIAL_FITNESS-OTHER_MULTIDRUG_EFFLUX_GENES
smdA	INDIRECT_EFFECTS	COMPETITIVE_EXCLUSION|CE	CE-BACTERIAL_FITNESS	CE-BACTERIAL_FITNESS-MULTIDRUG_RESISTANCE	CE-BACTERIAL_FITNESS-OTHER_MULTIDRUG_EFFLUX_GENES
mdtD	INDIRECT_EFFECTS	COMPETITIVE_EXCLUSION|CE	CE-BACTERIAL_FITNESS	CE-BACTERIAL_FITNESS-MULTIDRUG_RESISTANCE	CE-BACTERIAL_FITNESS-OTHER_MULTIDRUG_EFFLUX_GENES
mdtG	INDIRECT_EFFECTS	COMPETITIVE_EXCLUSION|CE	CE-BACTERIAL_FITNESS	CE-BACTERIAL_FITNESS-MULTIDRUG_RESISTANCE	CE-BACTERIAL_FITNESS-OTHER_MULTIDRUG_EFFLUX_GENES
mdtN	INDIRECT_EFFECTS	COMPETITIVE_EXCLUSION|CE	CE-BACTERIAL_FITNESS	CE-BACTERIAL_FITNESS-MULTIDRUG_RESISTANCE	CE-BACTERIAL_FITNESS-OTHER_MULTIDRUG_EFFLUX_GENES
mdtP	INDIRECT_EFFECTS	COMPETITIVE_EXCLUSION|CE	CE-BACTERIAL_FITNESS	CE-BACTERIAL_FITNESS-MULTIDRUG_RESISTANCE	CE-BACTERIAL_FITNESS-OTHER_MULTIDRUG_EFFLUX_GENES
nalD	INDIRECT_EFFECTS	COMPETITIVE_EXCLUSION|CE	CE-BACTERIAL_FITNESS	CE-BACTERIAL_FITNESS-MULTIDRUG_RESISTANCE	CE-BACTERIAL_FITNESS-OTHER_MULTIDRUG_EFFLUX_GENES
vcaM	INDIRECT_EFFECTS	COMPETITIVE_EXCLUSION|CE	CE-BACTERIAL_FITNESS	CE-BACTERIAL_FITNESS-MULTIDRUG_RESISTANCE	CE-BACTERIAL_FITNESS-OTHER_MULTIDRUG_EFFLUX_GENES
ydhP	INDIRECT_EFFECTS	COMPETITIVE_EXCLUSION|CE	CE-BACTERIAL_FITNESS	CE-BACTERIAL_FITNESS-MULTIDRUG_RESISTANCE	CE-BACTERIAL_FITNESS-OTHER_MULTIDRUG_EFFLUX_GENES
pspA	INDIRECT_EFFECTS	COMPETITIVE_EXCLUSION|CE	CE-BACTERIAL_FITNESS	CE-BACTERIAL_FITNESS-PHAGE_DEFENSE_SYSTEM	CE-BACTERIAL_FITNESS-PHAGE_SHOCK_PROTEINS
hcaT	INDIRECT_EFFECTS	COMPETITIVE_EXCLUSION|CE	CE-BACTERIAL_FITNESS	CE-BACTERIAL_FITNESS-RESISTANCE_TO_ANTIMICROBIAL|TOXIC_COMPOUNDS	CE-BACTERIAL_FITNESS-3-PHENYLPROPIONIC_ACID
nudJ	INDIRECT_EFFECTS	COMPETITIVE_EXCLUSION|CE	CE-BACTERIAL_FITNESS	CE-BACTERIAL_FITNESS-RESISTANCE_TO_ANTIMICROBIAL|TOXIC_COMPOUNDS	CE-BACTERIAL_FITNESS-BACIMETHRIN|CF3-HMP_DETOXIFICATION
ymfB	INDIRECT_EFFECTS	COMPETITIVE_EXCLUSION|CE	CE-BACTERIAL_FITNESS	CE-BACTERIAL_FITNESS-RESISTANCE_TO_ANTIMICROBIAL|TOXIC_COMPOUNDS	CE-BACTERIAL_FITNESS-BACIMETHRIN|CF3-HMP_DETOXIFICATION
ampD	INDIRECT_EFFECTS	COMPETITIVE_EXCLUSION|CE	CE-BACTERIAL_FITNESS	CE-BACTERIAL_FITNESS-RESISTANCE_TO_ANTIMICROBIAL|TOXIC_COMPOUNDS	CE-BACTERIAL_FITNESS-BETA-LACTAM_RESISTANCE
ampE	INDIRECT_EFFECTS	COMPETITIVE_EXCLUSION|CE	CE-BACTERIAL_FITNESS	CE-BACTERIAL_FITNESS-RESISTANCE_TO_ANTIMICROBIAL|TOXIC_COMPOUNDS	CE-BACTERIAL_FITNESS-BETA-LACTAM_RESISTANCE
ampG	INDIRECT_EFFECTS	COMPETITIVE_EXCLUSION|CE	CE-BACTERIAL_FITNESS	CE-BACTERIAL_FITNESS-RESISTANCE_TO_ANTIMICROBIAL|TOXIC_COMPOUNDS	CE-BACTERIAL_FITNESS-BETA-LACTAM_RESISTANCE
oprD	INDIRECT_EFFECTS	COMPETITIVE_EXCLUSION|CE	CE-BACTERIAL_FITNESS	CE-BACTERIAL_FITNESS-RESISTANCE_TO_ANTIMICROBIAL|TOXIC_COMPOUNDS	CE-BACTERIAL_FITNESS-BETA-LACTAM_RESISTANCE
gloA	INDIRECT_EFFECTS	COMPETITIVE_EXCLUSION|CE	CE-BACTERIAL_FITNESS	CE-BACTERIAL_FITNESS-RESISTANCE_TO_ANTIMICROBIAL|TOXIC_COMPOUNDS	CE-BACTERIAL_FITNESS-BLEOMYCIN_RESISTANCE
ywbC	INDIRECT_EFFECTS	COMPETITIVE_EXCLUSION|CE	CE-BACTERIAL_FITNESS	CE-BACTERIAL_FITNESS-RESISTANCE_TO_ANTIMICROBIAL|TOXIC_COMPOUNDS	CE-BACTERIAL_FITNESS-BLEOMYCIN_RESISTANCE
vanX	INDIRECT_EFFECTS	COMPETITIVE_EXCLUSION|CE	CE-BACTERIAL_FITNESS	CE-BACTERIAL_FITNESS-RESISTANCE_TO_ANTIMICROBIAL|TOXIC_COMPOUNDS	CE-BACTERIAL_FITNESS-GLYCOPEPTIDE_RESISTANCE
cfr	INDIRECT_EFFECTS	COMPETITIVE_EXCLUSION|CE	CE-BACTERIAL_FITNESS	CE-BACTERIAL_FITNESS-RESISTANCE_TO_ANTIMICROBIAL|TOXIC_COMPOUNDS	CE-BACTERIAL_FITNESS-MACROLIDE_RESISTANCE
ereA_B	INDIRECT_EFFECTS	COMPETITIVE_EXCLUSION|CE	CE-BACTERIAL_FITNESS	CE-BACTERIAL_FITNESS-RESISTANCE_TO_ANTIMICROBIAL|TOXIC_COMPOUNDS	CE-BACTERIAL_FITNESS-MACROLIDE_RESISTANCE
msrA	INDIRECT_EFFECTS	COMPETITIVE_EXCLUSION|CE	CE-BACTERIAL_FITNESS	CE-BACTERIAL_FITNESS-RESISTANCE_TO_ANTIMICROBIAL|TOXIC_COMPOUNDS	CE-BACTERIAL_FITNESS-MACROLIDE_RESISTANCE
vmlR	INDIRECT_EFFECTS	COMPETITIVE_EXCLUSION|CE	CE-BACTERIAL_FITNESS	CE-BACTERIAL_FITNESS-RESISTANCE_TO_ANTIMICROBIAL|TOXIC_COMPOUNDS	CE-BACTERIAL_FITNESS-MACROLIDE_RESISTANCE
rlmA2	INDIRECT_EFFECTS	COMPETITIVE_EXCLUSION|CE	CE-BACTERIAL_FITNESS	CE-BACTERIAL_FITNESS-RESISTANCE_TO_ANTIMICROBIAL|TOXIC_COMPOUNDS	CE-BACTERIAL_FITNESS-MACROLIDE_RESISTANCE
tylC	INDIRECT_EFFECTS	COMPETITIVE_EXCLUSION|CE	CE-BACTERIAL_FITNESS	CE-BACTERIAL_FITNESS-RESISTANCE_TO_ANTIMICROBIAL|TOXIC_COMPOUNDS	CE-BACTERIAL_FITNESS-MACROLIDE_RESISTANCE
oleB	INDIRECT_EFFECTS	COMPETITIVE_EXCLUSION|CE	CE-BACTERIAL_FITNESS	CE-BACTERIAL_FITNESS-RESISTANCE_TO_ANTIMICROBIAL|TOXIC_COMPOUNDS	CE-BACTERIAL_FITNESS-MACROLIDE_RESISTANCE
srmB	INDIRECT_EFFECTS	COMPETITIVE_EXCLUSION|CE	CE-BACTERIAL_FITNESS	CE-BACTERIAL_FITNESS-RESISTANCE_TO_ANTIMICROBIAL|TOXIC_COMPOUNDS	CE-BACTERIAL_FITNESS-MACROLIDE_RESISTANCE
yfkM	INDIRECT_EFFECTS	COMPETITIVE_EXCLUSION|CE	CE-BACTERIAL_FITNESS	CE-BACTERIAL_FITNESS-RESISTANCE_TO_ANTIMICROBIAL|TOXIC_COMPOUNDS	CE-BACTERIAL_FITNESS-METHYLGLYOXAL_DETOXIFICATION
pfpI	INDIRECT_EFFECTS	COMPETITIVE_EXCLUSION|CE	CE-BACTERIAL_FITNESS	CE-BACTERIAL_FITNESS-RESISTANCE_TO_ANTIMICROBIAL|TOXIC_COMPOUNDS	CE-BACTERIAL_FITNESS-METHYLGLYOXAL_DETOXIFICATION
yraA	INDIRECT_EFFECTS	COMPETITIVE_EXCLUSION|CE	CE-BACTERIAL_FITNESS	CE-BACTERIAL_FITNESS-RESISTANCE_TO_ANTIMICROBIAL|TOXIC_COMPOUNDS	CE-BACTERIAL_FITNESS-METHYLGLYOXAL_DETOXIFICATION
catA	INDIRECT_EFFECTS	COMPETITIVE_EXCLUSION|CE	CE-BACTERIAL_FITNESS	CE-BACTERIAL_FITNESS-RESISTANCE_TO_ANTIMICROBIAL|TOXIC_COMPOUNDS	CE-BACTERIAL_FITNESS-PHENICOL_RESISTANCE
iorA	INDIRECT_EFFECTS	COMPETITIVE_EXCLUSION|CE	CE-BACTERIAL_FITNESS	CE-BACTERIAL_FITNESS-RESISTANCE_TO_ANTIMICROBIAL|TOXIC_COMPOUNDS	CE-BACTERIAL_FITNESS-QUINOLINE_RESISTANCE
iorB	INDIRECT_EFFECTS	COMPETITIVE_EXCLUSION|CE	CE-BACTERIAL_FITNESS	CE-BACTERIAL_FITNESS-RESISTANCE_TO_ANTIMICROBIAL|TOXIC_COMPOUNDS	CE-BACTERIAL_FITNESS-QUINOLINE_RESISTANCE
degP	INDIRECT_EFFECTS	COMPETITIVE_EXCLUSION|CE	CE-BACTERIAL_FITNESS	CE-BACTERIAL_FITNESS-RESISTANCE_TO_ANTIMICROBIAL|TOXIC_COMPOUNDS	CE-BACTERIAL_FITNESS-RESISTANCE_TO_ANTIMICROBIAL_PEPTIDES
htrA	INDIRECT_EFFECTS	COMPETITIVE_EXCLUSION|CE	CE-BACTERIAL_FITNESS	CE-BACTERIAL_FITNESS-RESISTANCE_TO_ANTIMICROBIAL|TOXIC_COMPOUNDS	CE-BACTERIAL_FITNESS-RESISTANCE_TO_ANTIMICROBIAL_PEPTIDES
dsbA	INDIRECT_EFFECTS	COMPETITIVE_EXCLUSION|CE	CE-BACTERIAL_FITNESS	CE-BACTERIAL_FITNESS-RESISTANCE_TO_ANTIMICROBIAL|TOXIC_COMPOUNDS	CE-BACTERIAL_FITNESS-RESISTANCE_TO_ANTIMICROBIAL_PEPTIDES
ppiA	INDIRECT_EFFECTS	COMPETITIVE_EXCLUSION|CE	CE-BACTERIAL_FITNESS	CE-BACTERIAL_FITNESS-RESISTANCE_TO_ANTIMICROBIAL|TOXIC_COMPOUNDS	CE-BACTERIAL_FITNESS-RESISTANCE_TO_ANTIMICROBIAL_PEPTIDES
ppiB	INDIRECT_EFFECTS	COMPETITIVE_EXCLUSION|CE	CE-BACTERIAL_FITNESS	CE-BACTERIAL_FITNESS-RESISTANCE_TO_ANTIMICROBIAL|TOXIC_COMPOUNDS	CE-BACTERIAL_FITNESS-RESISTANCE_TO_ANTIMICROBIAL_PEPTIDES
otrA	INDIRECT_EFFECTS	COMPETITIVE_EXCLUSION|CE	CE-BACTERIAL_FITNESS	CE-BACTERIAL_FITNESS-RESISTANCE_TO_ANTIMICROBIAL|TOXIC_COMPOUNDS	CE-BACTERIAL_FITNESS-TETRACYCLINE_RESISTANCE
tetM	INDIRECT_EFFECTS	COMPETITIVE_EXCLUSION|CE	CE-BACTERIAL_FITNESS	CE-BACTERIAL_FITNESS-RESISTANCE_TO_ANTIMICROBIAL|TOXIC_COMPOUNDS	CE-BACTERIAL_FITNESS-TETRACYCLINE_RESISTANCE
tetO	INDIRECT_EFFECTS	COMPETITIVE_EXCLUSION|CE	CE-BACTERIAL_FITNESS	CE-BACTERIAL_FITNESS-RESISTANCE_TO_ANTIMICROBIAL|TOXIC_COMPOUNDS	CE-BACTERIAL_FITNESS-TETRACYCLINE_RESISTANCE
tetA	INDIRECT_EFFECTS	COMPETITIVE_EXCLUSION|CE	CE-BACTERIAL_FITNESS	CE-BACTERIAL_FITNESS-RESISTANCE_TO_ANTIMICROBIAL|TOXIC_COMPOUNDS	CE-BACTERIAL_FITNESS-TETRACYCLINE_RESISTANCE
dam	INDIRECT_EFFECTS	COMPETITIVE_EXCLUSION|CE	CE-BACTERIAL_FITNESS	CE-BACTERIAL_FITNESS-RESTRICTION|MODIFICATION_SYSTEM	CE-BACTERIAL_FITNESS-TYPE_II_R-M_SYSTEM
mcrA	INDIRECT_EFFECTS	COMPETITIVE_EXCLUSION|CE	CE-BACTERIAL_FITNESS	CE-BACTERIAL_FITNESS-RESTRICTION|MODIFICATION_SYSTEM	CE-BACTERIAL_FITNESS-TYPE_IV_R-M_SYSTEM
mcrC	INDIRECT_EFFECTS	COMPETITIVE_EXCLUSION|CE	CE-BACTERIAL_FITNESS	CE-BACTERIAL_FITNESS-RESTRICTION|MODIFICATION_SYSTEM	CE-BACTERIAL_FITNESS-TYPE_IV_R-M_SYSTEM
mrr	INDIRECT_EFFECTS	COMPETITIVE_EXCLUSION|CE	CE-BACTERIAL_FITNESS	CE-BACTERIAL_FITNESS-RESTRICTION|MODIFICATION_SYSTEM	CE-BACTERIAL_FITNESS-TYPE_IV_R-M_SYSTEM
hsdR	INDIRECT_EFFECTS	COMPETITIVE_EXCLUSION|CE	CE-BACTERIAL_FITNESS	CE-BACTERIAL_FITNESS-RESTRICTION|MODIFICATION_SYSTEM	CE-BACTERIAL_FITNESS-TYPE_I_R-M_SYSTEM
hsdS	INDIRECT_EFFECTS	COMPETITIVE_EXCLUSION|CE	CE-BACTERIAL_FITNESS	CE-BACTERIAL_FITNESS-RESTRICTION|MODIFICATION_SYSTEM	CE-BACTERIAL_FITNESS-TYPE_I_R-M_SYSTEM
mocA	INDIRECT_EFFECTS	COMPETITIVE_EXCLUSION|CE	CE-BACTERIAL_FITNESS	CE-BACTERIAL_FITNESS-RHIZOPINE_METABOLISM	CE-BACTERIAL_FITNESS-RHIZOPINE_CATABOLISM
vpsM	INDIRECT_EFFECTS	COMPETITIVE_EXCLUSION|CE	CE-BACTERIAL_FITNESS	CE-BACTERIAL_FITNESS-RUGOSE_PHENOTYPE	CE-BACTERIAL_FITNESS-RUGOSE-EXOPOLYSACCHARIDES
vpsN	INDIRECT_EFFECTS	COMPETITIVE_EXCLUSION|CE	CE-BACTERIAL_FITNESS	CE-BACTERIAL_FITNESS-RUGOSE_PHENOTYPE	CE-BACTERIAL_FITNESS-RUGOSE-EXOPOLYSACCHARIDES
vpsQ	INDIRECT_EFFECTS	COMPETITIVE_EXCLUSION|CE	CE-BACTERIAL_FITNESS	CE-BACTERIAL_FITNESS-RUGOSE_PHENOTYPE	CE-BACTERIAL_FITNESS-RUGOSE-EXOPOLYSACCHARIDES
antitoxin_abrB	INDIRECT_EFFECTS	COMPETITIVE_EXCLUSION|CE	CE-BACTERIAL_FITNESS	CE-BACTERIAL_FITNESS-TOXIN-ANTITOXIN_SYSTEM	CE-BACTERIAL_FITNESS-AbrB_TOXIN-ANTITOXIN_SYSTEM
REGULATION_higA	INDIRECT_EFFECTS	COMPETITIVE_EXCLUSION|CE	CE-BACTERIAL_FITNESS	CE-BACTERIAL_FITNESS-TOXIN-ANTITOXIN_SYSTEM	CE-BACTERIAL_FITNESS-HigB-HigA_TOXIN-ANTITOXIN_SYSTEM
antitoxin_higA_1	INDIRECT_EFFECTS	COMPETITIVE_EXCLUSION|CE	CE-BACTERIAL_FITNESS	CE-BACTERIAL_FITNESS-TOXIN-ANTITOXIN_SYSTEM	CE-BACTERIAL_FITNESS-HigB-HigA_TOXIN-ANTITOXIN_SYSTEM
toxin_higB	INDIRECT_EFFECTS	COMPETITIVE_EXCLUSION|CE	CE-BACTERIAL_FITNESS	CE-BACTERIAL_FITNESS-TOXIN-ANTITOXIN_SYSTEM	CE-BACTERIAL_FITNESS-HigB-HigA_TOXIN-ANTITOXIN_SYSTEM
toxin_higB_like	INDIRECT_EFFECTS	COMPETITIVE_EXCLUSION|CE	CE-BACTERIAL_FITNESS	CE-BACTERIAL_FITNESS-TOXIN-ANTITOXIN_SYSTEM	CE-BACTERIAL_FITNESS-HigB-HigA_TOXIN-ANTITOXIN_SYSTEM
REGULATION_hipB	INDIRECT_EFFECTS	COMPETITIVE_EXCLUSION|CE	CE-BACTERIAL_FITNESS	CE-BACTERIAL_FITNESS-TOXIN-ANTITOXIN_SYSTEM	CE-BACTERIAL_FITNESS-HipA-HipB_TOXIN-ANTITOXIN_SYSTEM
toxin_hipA	INDIRECT_EFFECTS	COMPETITIVE_EXCLUSION|CE	CE-BACTERIAL_FITNESS	CE-BACTERIAL_FITNESS-TOXIN-ANTITOXIN_SYSTEM	CE-BACTERIAL_FITNESS-HipA-HipB_TOXIN-ANTITOXIN_SYSTEM
smpB	INDIRECT_EFFECTS	COMPETITIVE_EXCLUSION|CE	CE-BACTERIAL_FITNESS	CE-BACTERIAL_FITNESS-TOXIN-ANTITOXIN_SYSTEM	CE-BACTERIAL_FITNESS-RatA-RatB|YfjG-YfjF|RatAB-SsrAS_SYSTEM
toxin_ratA	INDIRECT_EFFECTS	COMPETITIVE_EXCLUSION|CE	CE-BACTERIAL_FITNESS	CE-BACTERIAL_FITNESS-TOXIN-ANTITOXIN_SYSTEM	CE-BACTERIAL_FITNESS-RatA-RatB|YfjG-YfjF|RatAB-SsrAS_SYSTEM
yfjG	INDIRECT_EFFECTS	COMPETITIVE_EXCLUSION|CE	CE-BACTERIAL_FITNESS	CE-BACTERIAL_FITNESS-TOXIN-ANTITOXIN_SYSTEM	CE-BACTERIAL_FITNESS-RatA-RatB|YfjG-YfjF|RatAB-SsrAS_SYSTEM
mreB	INDIRECT_EFFECTS	COMPETITIVE_EXCLUSION|CE	CE-BACTERIAL_FITNESS	CE-BACTERIAL_FITNESS-TOXIN-ANTITOXIN_SYSTEM	CE-BACTERIAL_FITNESS-TYPE_II_TOXIN-ANTITOXIN_SYSTEM_REALATED_FACTORS
toxin_mvpA	INDIRECT_EFFECTS	COMPETITIVE_EXCLUSION|CE	CE-BACTERIAL_FITNESS	CE-BACTERIAL_FITNESS-TOXIN-ANTITOXIN_SYSTEM	CE-BACTERIAL_FITNESS-VapC-VapB_TOXIN-ANTITOXIN_SYSTEM
vapC	INDIRECT_EFFECTS	COMPETITIVE_EXCLUSION|CE	CE-BACTERIAL_FITNESS	CE-BACTERIAL_FITNESS-TOXIN-ANTITOXIN_SYSTEM	CE-BACTERIAL_FITNESS-VapC-VapB_TOXIN-ANTITOXIN_SYSTEM
toxin_vapC_like	INDIRECT_EFFECTS	COMPETITIVE_EXCLUSION|CE	CE-BACTERIAL_FITNESS	CE-BACTERIAL_FITNESS-TOXIN-ANTITOXIN_SYSTEM	CE-BACTERIAL_FITNESS-VapC-VapB_TOXIN-ANTITOXIN_SYSTEM
antitoxin_YdaS	INDIRECT_EFFECTS	COMPETITIVE_EXCLUSION|CE	CE-BACTERIAL_FITNESS	CE-BACTERIAL_FITNESS-TOXIN-ANTITOXIN_SYSTEM	CE-BACTERIAL_FITNESS-YdaS|YdaT_TOXIN-ANTITOXIN_SYSTEM
antitoxin_prlF	INDIRECT_EFFECTS	COMPETITIVE_EXCLUSION|CE	CE-BACTERIAL_FITNESS	CE-BACTERIAL_FITNESS-TOXIN-ANTITOXIN_SYSTEM	CE-BACTERIAL_FITNESS-YhaV-PrlF_TOXIN-ANTITOXIN_SYSTEM
sohA	INDIRECT_EFFECTS	COMPETITIVE_EXCLUSION|CE	CE-BACTERIAL_FITNESS	CE-BACTERIAL_FITNESS-TOXIN-ANTITOXIN_SYSTEM	CE-BACTERIAL_FITNESS-YhaV-PrlF_TOXIN-ANTITOXIN_SYSTEM
antitoxin_yefM	INDIRECT_EFFECTS	COMPETITIVE_EXCLUSION|CE	CE-BACTERIAL_FITNESS	CE-BACTERIAL_FITNESS-TOXIN-ANTITOXIN_SYSTEM	CE-BACTERIAL_FITNESS-YoeB-YefM_TOXIN-ANTITOXIN_SYSTEM
toxin_yoeB	INDIRECT_EFFECTS	COMPETITIVE_EXCLUSION|CE	CE-BACTERIAL_FITNESS	CE-BACTERIAL_FITNESS-TOXIN-ANTITOXIN_SYSTEM	CE-BACTERIAL_FITNESS-YoeB-YefM_TOXIN-ANTITOXIN_SYSTEM
antitoxin_darG	INDIRECT_EFFECTS	COMPETITIVE_EXCLUSION|CE	CE-BACTERIAL_FITNESS	CE-BACTERIAL_FITNESS-TOXIN-ANTITOXIN_SYSTEM	CE-BACTERIAL_FITNESS-darG-darT_TOXIN-ANTITOXIN_SYSTEM
ffh	INDIRECT_EFFECTS	COMPETITIVE_EXCLUSION|CE	CE-BACTERIAL_SECRETION	CE-SEC-SECRETION_PATHWAY	CE-SEC-SRP_CORE_COMPONENTS
yajC	INDIRECT_EFFECTS	COMPETITIVE_EXCLUSION|CE	CE-BACTERIAL_SECRETION	CE-SEC-SECRETION_PATHWAY	CE-SEC-SRP_CORE_COMPONENTS
yidC	INDIRECT_EFFECTS	COMPETITIVE_EXCLUSION|CE	CE-BACTERIAL_SECRETION	CE-SEC-SECRETION_PATHWAY	CE-SEC-SRP_CORE_COMPONENTS
spoIIIJ	INDIRECT_EFFECTS	COMPETITIVE_EXCLUSION|CE	CE-BACTERIAL_SECRETION	CE-SEC-SECRETION_PATHWAY	CE-SEC-SRP_CORE_COMPONENTS
oxaA	INDIRECT_EFFECTS	COMPETITIVE_EXCLUSION|CE	CE-BACTERIAL_SECRETION	CE-SEC-SECRETION_PATHWAY	CE-SEC-SRP_CORE_COMPONENTS
ccfA	INDIRECT_EFFECTS	COMPETITIVE_EXCLUSION|CE	CE-BACTERIAL_SECRETION	CE-SEC-SECRETION_PATHWAY	CE-SEC-SRP_CORE_COMPONENTS
tatA	INDIRECT_EFFECTS	COMPETITIVE_EXCLUSION|CE	CE-BACTERIAL_SECRETION	CE-TAT-TWIN-ARGININE_TRANSLOCATION_PATHWAY	CE-TAT-TWIN-ARGININE_TRANSLOCATION_PROTEINS
tatB	INDIRECT_EFFECTS	COMPETITIVE_EXCLUSION|CE	CE-BACTERIAL_SECRETION	CE-TAT-TWIN-ARGININE_TRANSLOCATION_PATHWAY	CE-TAT-TWIN-ARGININE_TRANSLOCATION_PROTEINS
tatC	INDIRECT_EFFECTS	COMPETITIVE_EXCLUSION|CE	CE-BACTERIAL_SECRETION	CE-TAT-TWIN-ARGININE_TRANSLOCATION_PATHWAY	CE-TAT-TWIN-ARGININE_TRANSLOCATION_PROTEINS
flhB2	INDIRECT_EFFECTS	COMPETITIVE_EXCLUSION|CE	CE-BACTERIAL_SECRETION	CE-TYPE_III_SECRETION_SYSTEMS	CE-T3SS-FLAGELLAR_EXPORT_APPARATUS
comEA	INDIRECT_EFFECTS	COMPETITIVE_EXCLUSION|CE	CE-BACTERIAL_SECRETION	CE-TYPE_II_SECRETION_SYSTEMS	CE-T2SS-COMPETENCE-RELATED_DNA_TRANSFORMATION_TRANSPORT
comEC	INDIRECT_EFFECTS	COMPETITIVE_EXCLUSION|CE	CE-BACTERIAL_SECRETION	CE-TYPE_II_SECRETION_SYSTEMS	CE-T2SS-COMPETENCE-RELATED_DNA_TRANSFORMATION_TRANSPORT
gspA	INDIRECT_EFFECTS	COMPETITIVE_EXCLUSION|CE	CE-BACTERIAL_SECRETION	CE-TYPE_II_SECRETION_SYSTEMS	CE-T2SS-GENERAL_SECRETION_PATHWAY
gspB	INDIRECT_EFFECTS	COMPETITIVE_EXCLUSION|CE	CE-BACTERIAL_SECRETION	CE-TYPE_II_SECRETION_SYSTEMS	CE-T2SS-GENERAL_SECRETION_PATHWAY
gspC	INDIRECT_EFFECTS	COMPETITIVE_EXCLUSION|CE	CE-BACTERIAL_SECRETION	CE-TYPE_II_SECRETION_SYSTEMS	CE-T2SS-GENERAL_SECRETION_PATHWAY
epsC	INDIRECT_EFFECTS	COMPETITIVE_EXCLUSION|CE	CE-BACTERIAL_SECRETION	CE-TYPE_II_SECRETION_SYSTEMS	CE-T2SS-GENERAL_SECRETION_PATHWAY
gspD	INDIRECT_EFFECTS	COMPETITIVE_EXCLUSION|CE	CE-BACTERIAL_SECRETION	CE-TYPE_II_SECRETION_SYSTEMS	CE-T2SS-GENERAL_SECRETION_PATHWAY
epsD	INDIRECT_EFFECTS	COMPETITIVE_EXCLUSION|CE	CE-BACTERIAL_SECRETION	CE-TYPE_II_SECRETION_SYSTEMS	CE-T2SS-GENERAL_SECRETION_PATHWAY
gspE	INDIRECT_EFFECTS	COMPETITIVE_EXCLUSION|CE	CE-BACTERIAL_SECRETION	CE-TYPE_II_SECRETION_SYSTEMS	CE-T2SS-GENERAL_SECRETION_PATHWAY
epsE	INDIRECT_EFFECTS	COMPETITIVE_EXCLUSION|CE	CE-BACTERIAL_SECRETION	CE-TYPE_II_SECRETION_SYSTEMS	CE-T2SS-GENERAL_SECRETION_PATHWAY
gspF	INDIRECT_EFFECTS	COMPETITIVE_EXCLUSION|CE	CE-BACTERIAL_SECRETION	CE-TYPE_II_SECRETION_SYSTEMS	CE-T2SS-GENERAL_SECRETION_PATHWAY
epsF	INDIRECT_EFFECTS	COMPETITIVE_EXCLUSION|CE	CE-BACTERIAL_SECRETION	CE-TYPE_II_SECRETION_SYSTEMS	CE-T2SS-GENERAL_SECRETION_PATHWAY
gspG	INDIRECT_EFFECTS	COMPETITIVE_EXCLUSION|CE	CE-BACTERIAL_SECRETION	CE-TYPE_II_SECRETION_SYSTEMS	CE-T2SS-GENERAL_SECRETION_PATHWAY
epsG	INDIRECT_EFFECTS	COMPETITIVE_EXCLUSION|CE	CE-BACTERIAL_SECRETION	CE-TYPE_II_SECRETION_SYSTEMS	CE-T2SS-GENERAL_SECRETION_PATHWAY
gspI	INDIRECT_EFFECTS	COMPETITIVE_EXCLUSION|CE	CE-BACTERIAL_SECRETION	CE-TYPE_II_SECRETION_SYSTEMS	CE-T2SS-GENERAL_SECRETION_PATHWAY
epsI	INDIRECT_EFFECTS	COMPETITIVE_EXCLUSION|CE	CE-BACTERIAL_SECRETION	CE-TYPE_II_SECRETION_SYSTEMS	CE-T2SS-GENERAL_SECRETION_PATHWAY
gspJ	INDIRECT_EFFECTS	COMPETITIVE_EXCLUSION|CE	CE-BACTERIAL_SECRETION	CE-TYPE_II_SECRETION_SYSTEMS	CE-T2SS-GENERAL_SECRETION_PATHWAY
epsJ	INDIRECT_EFFECTS	COMPETITIVE_EXCLUSION|CE	CE-BACTERIAL_SECRETION	CE-TYPE_II_SECRETION_SYSTEMS	CE-T2SS-GENERAL_SECRETION_PATHWAY
gspK	INDIRECT_EFFECTS	COMPETITIVE_EXCLUSION|CE	CE-BACTERIAL_SECRETION	CE-TYPE_II_SECRETION_SYSTEMS	CE-T2SS-GENERAL_SECRETION_PATHWAY
epsK	INDIRECT_EFFECTS	COMPETITIVE_EXCLUSION|CE	CE-BACTERIAL_SECRETION	CE-TYPE_II_SECRETION_SYSTEMS	CE-T2SS-GENERAL_SECRETION_PATHWAY
dsbC	INDIRECT_EFFECTS	COMPETITIVE_EXCLUSION|CE	CE-BACTERIAL_SECRETION	CE-TYPE_IV_SECRETION_SYSTEMS	CE-T4SS-CONJUGAL_TRANSFER_PILUS_ASSEMBLY_PROTEIN
trbJ	INDIRECT_EFFECTS	COMPETITIVE_EXCLUSION|CE	CE-BACTERIAL_SECRETION	CE-TYPE_IV_SECRETION_SYSTEMS	CE-T4SS-TRB_SECRETION_SYSTEM
hlyB	INDIRECT_EFFECTS	COMPETITIVE_EXCLUSION|CE	CE-BACTERIAL_SECRETION	CE-TYPE_I_SECRETION_SYSTEMS	CE-TSS1-ALPHA-HEMOLYSIN|CYCLOLYSIN_TRANSPORT
cyaB	INDIRECT_EFFECTS	COMPETITIVE_EXCLUSION|CE	CE-BACTERIAL_SECRETION	CE-TYPE_I_SECRETION_SYSTEMS	CE-TSS1-ALPHA-HEMOLYSIN|CYCLOLYSIN_TRANSPORT
hlyD	INDIRECT_EFFECTS	COMPETITIVE_EXCLUSION|CE	CE-BACTERIAL_SECRETION	CE-TYPE_I_SECRETION_SYSTEMS	CE-TSS1-ALPHA-HEMOLYSIN|CYCLOLYSIN_TRANSPORT
cyaD	INDIRECT_EFFECTS	COMPETITIVE_EXCLUSION|CE	CE-BACTERIAL_SECRETION	CE-TYPE_I_SECRETION_SYSTEMS	CE-TSS1-ALPHA-HEMOLYSIN|CYCLOLYSIN_TRANSPORT
hasD	INDIRECT_EFFECTS	COMPETITIVE_EXCLUSION|CE	CE-BACTERIAL_SECRETION	CE-TYPE_I_SECRETION_SYSTEMS	CE-TSS1-HEMOPHORE|METALLOPROTEASE_TRANSPORT
prtD	INDIRECT_EFFECTS	COMPETITIVE_EXCLUSION|CE	CE-BACTERIAL_SECRETION	CE-TYPE_I_SECRETION_SYSTEMS	CE-TSS1-HEMOPHORE|METALLOPROTEASE_TRANSPORT
	INDIRECT_EFFECTS	COMPETITIVE_EXCLUSION|CE	CE-BACTERIAL_SECRETION	CE-TYPE_I_SECRETION_SYSTEMS	CE-TSS1-HEMOPHORE|METALLOPROTEASE_TRANSPORT
hasE	INDIRECT_EFFECTS	COMPETITIVE_EXCLUSION|CE	CE-BACTERIAL_SECRETION	CE-TYPE_I_SECRETION_SYSTEMS	CE-TSS1-HEMOPHORE|METALLOPROTEASE_TRANSPORT
prtE	INDIRECT_EFFECTS	COMPETITIVE_EXCLUSION|CE	CE-BACTERIAL_SECRETION	CE-TYPE_I_SECRETION_SYSTEMS	CE-TSS1-HEMOPHORE|METALLOPROTEASE_TRANSPORT
hasF	INDIRECT_EFFECTS	COMPETITIVE_EXCLUSION|CE	CE-BACTERIAL_SECRETION	CE-TYPE_I_SECRETION_SYSTEMS	CE-TSS1-HEMOPHORE|METALLOPROTEASE_TRANSPORT
prtF	INDIRECT_EFFECTS	COMPETITIVE_EXCLUSION|CE	CE-BACTERIAL_SECRETION	CE-TYPE_I_SECRETION_SYSTEMS	CE-TSS1-HEMOPHORE|METALLOPROTEASE_TRANSPORT
hcp	INDIRECT_EFFECTS	COMPETITIVE_EXCLUSION|CE	CE-BACTERIAL_SECRETION	CE-Type_VI_SECRETION_SYSTEMS	CE-Type_VI_SECRETION_PROTEINS
tssE	INDIRECT_EFFECTS	COMPETITIVE_EXCLUSION|CE	CE-BACTERIAL_SECRETION	CE-Type_VI_SECRETION_SYSTEMS	CE-Type_VI_SECRETION_PROTEINS
vgrG	INDIRECT_EFFECTS	COMPETITIVE_EXCLUSION|CE	CE-BACTERIAL_SECRETION	CE-Type_VI_SECRETION_SYSTEMS	CE-Type_VI_SECRETION_PROTEINS
ppkA	INDIRECT_EFFECTS	COMPETITIVE_EXCLUSION|CE	CE-BACTERIAL_SECRETION	CE-Type_VI_SECRETION_SYSTEMS	CE-Type_VI_SECRETION_REGULATION
sfa2	INDIRECT_EFFECTS	COMPETITIVE_EXCLUSION|CE	CE-BACTERIAL_SECRETION	CE-Type_VI_SECRETION_SYSTEMS	CE-Type_VI_SECRETION_REGULATION
sfa3	INDIRECT_EFFECTS	COMPETITIVE_EXCLUSION|CE	CE-BACTERIAL_SECRETION	CE-Type_VI_SECRETION_SYSTEMS	CE-Type_VI_SECRETION_REGULATION
hsiF3	INDIRECT_EFFECTS	COMPETITIVE_EXCLUSION|CE	CE-BACTERIAL_SECRETION	CE-Type_VI_SECRETION_SYSTEMS	CE-Type_VI_SECRETION_RELATED_PROTEINS
impA	INDIRECT_EFFECTS	COMPETITIVE_EXCLUSION|CE	CE-BACTERIAL_SECRETION	CE-Type_VI_SECRETION_SYSTEMS	CE-Type_VI_SECRETION_SYSTEM_BIOSYNTHESIS
impB	INDIRECT_EFFECTS	COMPETITIVE_EXCLUSION|CE	CE-BACTERIAL_SECRETION	CE-Type_VI_SECRETION_SYSTEMS	CE-Type_VI_SECRETION_SYSTEM_BIOSYNTHESIS
impC	INDIRECT_EFFECTS	COMPETITIVE_EXCLUSION|CE	CE-BACTERIAL_SECRETION	CE-Type_VI_SECRETION_SYSTEMS	CE-Type_VI_SECRETION_SYSTEM_BIOSYNTHESIS
impG	INDIRECT_EFFECTS	COMPETITIVE_EXCLUSION|CE	CE-BACTERIAL_SECRETION	CE-Type_VI_SECRETION_SYSTEMS	CE-Type_VI_SECRETION_SYSTEM_BIOSYNTHESIS
vasA	INDIRECT_EFFECTS	COMPETITIVE_EXCLUSION|CE	CE-BACTERIAL_SECRETION	CE-Type_VI_SECRETION_SYSTEMS	CE-Type_VI_SECRETION_SYSTEM_BIOSYNTHESIS
impH	INDIRECT_EFFECTS	COMPETITIVE_EXCLUSION|CE	CE-BACTERIAL_SECRETION	CE-Type_VI_SECRETION_SYSTEMS	CE-Type_VI_SECRETION_SYSTEM_BIOSYNTHESIS
vasB	INDIRECT_EFFECTS	COMPETITIVE_EXCLUSION|CE	CE-BACTERIAL_SECRETION	CE-Type_VI_SECRETION_SYSTEMS	CE-Type_VI_SECRETION_SYSTEM_BIOSYNTHESIS
impI	INDIRECT_EFFECTS	COMPETITIVE_EXCLUSION|CE	CE-BACTERIAL_SECRETION	CE-Type_VI_SECRETION_SYSTEMS	CE-Type_VI_SECRETION_SYSTEM_BIOSYNTHESIS
vasC	INDIRECT_EFFECTS	COMPETITIVE_EXCLUSION|CE	CE-BACTERIAL_SECRETION	CE-Type_VI_SECRETION_SYSTEMS	CE-Type_VI_SECRETION_SYSTEM_BIOSYNTHESIS
impJ	INDIRECT_EFFECTS	COMPETITIVE_EXCLUSION|CE	CE-BACTERIAL_SECRETION	CE-Type_VI_SECRETION_SYSTEMS	CE-Type_VI_SECRETION_SYSTEM_BIOSYNTHESIS
vasE	INDIRECT_EFFECTS	COMPETITIVE_EXCLUSION|CE	CE-BACTERIAL_SECRETION	CE-Type_VI_SECRETION_SYSTEMS	CE-Type_VI_SECRETION_SYSTEM_BIOSYNTHESIS
impK	INDIRECT_EFFECTS	COMPETITIVE_EXCLUSION|CE	CE-BACTERIAL_SECRETION	CE-Type_VI_SECRETION_SYSTEMS	CE-Type_VI_SECRETION_SYSTEM_BIOSYNTHESIS
ompA	INDIRECT_EFFECTS	COMPETITIVE_EXCLUSION|CE	CE-BACTERIAL_SECRETION	CE-Type_VI_SECRETION_SYSTEMS	CE-Type_VI_SECRETION_SYSTEM_BIOSYNTHESIS
vasF	INDIRECT_EFFECTS	COMPETITIVE_EXCLUSION|CE	CE-BACTERIAL_SECRETION	CE-Type_VI_SECRETION_SYSTEMS	CE-Type_VI_SECRETION_SYSTEM_BIOSYNTHESIS
dotU	INDIRECT_EFFECTS	COMPETITIVE_EXCLUSION|CE	CE-BACTERIAL_SECRETION	CE-Type_VI_SECRETION_SYSTEMS	CE-Type_VI_SECRETION_SYSTEM_BIOSYNTHESIS
impL	INDIRECT_EFFECTS	COMPETITIVE_EXCLUSION|CE	CE-BACTERIAL_SECRETION	CE-Type_VI_SECRETION_SYSTEMS	CE-Type_VI_SECRETION_SYSTEM_BIOSYNTHESIS
vasK	INDIRECT_EFFECTS	COMPETITIVE_EXCLUSION|CE	CE-BACTERIAL_SECRETION	CE-Type_VI_SECRETION_SYSTEMS	CE-Type_VI_SECRETION_SYSTEM_BIOSYNTHESIS
icmF	INDIRECT_EFFECTS	COMPETITIVE_EXCLUSION|CE	CE-BACTERIAL_SECRETION	CE-Type_VI_SECRETION_SYSTEMS	CE-Type_VI_SECRETION_SYSTEM_BIOSYNTHESIS
stk1	INDIRECT_EFFECTS	COMPETITIVE_EXCLUSION|CE	CE-BACTERIAL_SECRETION	CE-Type_VI_SECRETION_SYSTEMS	CE-Type_VI_SECRETION_SYSTEM_BIOSYNTHESIS
vasG	INDIRECT_EFFECTS	COMPETITIVE_EXCLUSION|CE	CE-BACTERIAL_SECRETION	CE-Type_VI_SECRETION_SYSTEMS	CE-Type_VI_SECRETION_SYSTEM_BIOSYNTHESIS
clpV	INDIRECT_EFFECTS	COMPETITIVE_EXCLUSION|CE	CE-BACTERIAL_SECRETION	CE-Type_VI_SECRETION_SYSTEMS	CE-Type_VI_SECRETION_SYSTEM_BIOSYNTHESIS
vasJ	INDIRECT_EFFECTS	COMPETITIVE_EXCLUSION|CE	CE-BACTERIAL_SECRETION	CE-Type_VI_SECRETION_SYSTEMS	CE-Type_VI_SECRETION_SYSTEM_BIOSYNTHESIS
plsC	INDIRECT_EFFECTS	COMPETITIVE_EXCLUSION|CE	CE-CELL_ENVELOPE_REMODELLING	CE-GLYCEROLIPID_REMODELLING	CE-REMODELLING_GLYCEROLIPID_ACYLTRANSFERASE_ACTIVITY
plsX	INDIRECT_EFFECTS	COMPETITIVE_EXCLUSION|CE	CE-CELL_ENVELOPE_REMODELLING	CE-GLYCEROLIPID_REMODELLING	CE-REMODELLING_GLYCEROLIPID_ACYLTRANSFERASE_ACTIVITY
plsY	INDIRECT_EFFECTS	COMPETITIVE_EXCLUSION|CE	CE-CELL_ENVELOPE_REMODELLING	CE-GLYCEROLIPID_REMODELLING	CE-REMODELLING_GLYCEROLIPID_ACYLTRANSFERASE_ACTIVITY
yahK	INDIRECT_EFFECTS	COMPETITIVE_EXCLUSION|CE	CE-CELL_ENVELOPE_REMODELLING	CE-GLYCEROLIPID_REMODELLING	CE-REMODELLING_GLYCEROLIPID_DEHYDROGENASE|DEHYDRATASE_ACTIVITY
dagK	INDIRECT_EFFECTS	COMPETITIVE_EXCLUSION|CE	CE-CELL_ENVELOPE_REMODELLING	CE-GLYCEROLIPID_REMODELLING	CE-REMODELLING_GLYCEROLIPID_KINASE_ACTIVITY
gpsA	INDIRECT_EFFECTS	COMPETITIVE_EXCLUSION|CE	CE-CELL_ENVELOPE_REMODELLING	CE-GLYCEROPHOSPHOLIPID_REMODELLING	CE-REMODELLING_GPL_DEHYDROGENASE_ACTIVITY
mprF	INDIRECT_EFFECTS	COMPETITIVE_EXCLUSION|CE	CE-CELL_ENVELOPE_REMODELLING	CE-GLYCEROPHOSPHOLIPID_REMODELLING	CE-REMODELLING_GPL_PHOSPHATIDYLGLYCEROL_LYSYLTRANSFERASE
fmtC	INDIRECT_EFFECTS	COMPETITIVE_EXCLUSION|CE	CE-CELL_ENVELOPE_REMODELLING	CE-GLYCEROPHOSPHOLIPID_REMODELLING	CE-REMODELLING_GPL_PHOSPHATIDYLGLYCEROL_LYSYLTRANSFERASE
lnt	INDIRECT_EFFECTS	COMPETITIVE_EXCLUSION|CE	CE-CELL_ENVELOPE_REMODELLING	CE-OTHER_CELL_MEMBRANE_REMODELLING_PROTEINS	CE-REMODELLING_LIPOPROTEIN_METABOLSIM
lolA	INDIRECT_EFFECTS	COMPETITIVE_EXCLUSION|CE	CE-CELL_ENVELOPE_REMODELLING	CE-OTHER_CELL_MEMBRANE_REMODELLING_PROTEINS	CE-REMODELLING_LIPOPROTEIN_METABOLSIM
lolB	INDIRECT_EFFECTS	COMPETITIVE_EXCLUSION|CE	CE-CELL_ENVELOPE_REMODELLING	CE-OTHER_CELL_MEMBRANE_REMODELLING_PROTEINS	CE-REMODELLING_LIPOPROTEIN_METABOLSIM
mlaA	INDIRECT_EFFECTS	COMPETITIVE_EXCLUSION|CE	CE-CELL_ENVELOPE_REMODELLING	CE-OTHER_CELL_MEMBRANE_REMODELLING_PROTEINS	CE-REMODELLING_LIPOPROTEIN_METABOLSIM
vacJ	INDIRECT_EFFECTS	COMPETITIVE_EXCLUSION|CE	CE-CELL_ENVELOPE_REMODELLING	CE-OTHER_CELL_MEMBRANE_REMODELLING_PROTEINS	CE-REMODELLING_LIPOPROTEIN_METABOLSIM
nlpD	INDIRECT_EFFECTS	COMPETITIVE_EXCLUSION|CE	CE-CELL_ENVELOPE_REMODELLING	CE-OTHER_CELL_MEMBRANE_REMODELLING_PROTEINS	CE-REMODELLING_LIPOPROTEIN_METABOLSIM
rlpA	INDIRECT_EFFECTS	COMPETITIVE_EXCLUSION|CE	CE-CELL_ENVELOPE_REMODELLING	CE-OTHER_CELL_MEMBRANE_REMODELLING_PROTEINS	CE-REMODELLING_LIPOPROTEIN_METABOLSIM
yajG	INDIRECT_EFFECTS	COMPETITIVE_EXCLUSION|CE	CE-CELL_ENVELOPE_REMODELLING	CE-OTHER_CELL_MEMBRANE_REMODELLING_PROTEINS	CE-REMODELLING_LIPOPROTEIN_METABOLSIM
ybbJ	INDIRECT_EFFECTS	COMPETITIVE_EXCLUSION|CE	CE-CELL_ENVELOPE_REMODELLING	CE-OTHER_CELL_MEMBRANE_REMODELLING_PROTEINS	CE-REMODELLING_LIPOPROTEIN_METABOLSIM
lolC_E	INDIRECT_EFFECTS	COMPETITIVE_EXCLUSION|CE	CE-CELL_ENVELOPE_REMODELLING	CE-OTHER_CELL_MEMBRANE_REMODELLING_PROTEINS	CE-REMODELLING_LIPOPROTEIN_TRANSPORT
lolD	INDIRECT_EFFECTS	COMPETITIVE_EXCLUSION|CE	CE-CELL_ENVELOPE_REMODELLING	CE-OTHER_CELL_MEMBRANE_REMODELLING_PROTEINS	CE-REMODELLING_LIPOPROTEIN_TRANSPORT
hlpA	INDIRECT_EFFECTS	COMPETITIVE_EXCLUSION|CE	CE-CELL_ENVELOPE_REMODELLING	CE-OTHER_CELL_MEMBRANE_REMODELLING_PROTEINS	OTHER_INTEGRAL_MEMBRANE_REMODELLING_PROTEINS
ompH	INDIRECT_EFFECTS	COMPETITIVE_EXCLUSION|CE	CE-CELL_ENVELOPE_REMODELLING	CE-OTHER_CELL_MEMBRANE_REMODELLING_PROTEINS	OTHER_INTEGRAL_MEMBRANE_REMODELLING_PROTEINS
skp	INDIRECT_EFFECTS	COMPETITIVE_EXCLUSION|CE	CE-CELL_ENVELOPE_REMODELLING	CE-OTHER_CELL_MEMBRANE_REMODELLING_PROTEINS	OTHER_INTEGRAL_MEMBRANE_REMODELLING_PROTEINS
licC	INDIRECT_EFFECTS	COMPETITIVE_EXCLUSION|CE	CE-CELL_ENVELOPE_REMODELLING	CE-OTHER_REMODELLING_SUGAR_PHOSPHORAMIDATE_MODIFICATION	CE-REMODELLING_O-METHYL_PHOSPHORAMIDATE_MODIFICATION
ugp2	INDIRECT_EFFECTS	COMPETITIVE_EXCLUSION|CE	CE-CELL_ENVELOPE_REMODELLING	CE-OTHER_REMODELLING_SUGAR_PHOSPHORAMIDATE_MODIFICATION	CE-REMODELLING_O-METHYL_PHOSPHORAMIDATE_MODIFICATION
pglJ	INDIRECT_EFFECTS	COMPETITIVE_EXCLUSION|CE	CE-CELL_ENVELOPE_REMODELLING	CE-OTHER_REMODELLING_SURFACE_GLYCOSYLATION_PATTERNS	CE-REMODELLING_GLYCOSYLTRANSFERASE_ACTIVITY
dacB	INDIRECT_EFFECTS	COMPETITIVE_EXCLUSION|CE	CE-CELL_ENVELOPE_REMODELLING	CE-PEPTIDOGLYCAN_REMODELLING	CE-PG_REMODELLING-CARBOXYPEPTIDASE_ACTIVITY
pbp4b	INDIRECT_EFFECTS	COMPETITIVE_EXCLUSION|CE	CE-CELL_ENVELOPE_REMODELLING	CE-PEPTIDOGLYCAN_REMODELLING	CE-PG_REMODELLING-CARBOXYPEPTIDASE_ACTIVITY
pbpG	INDIRECT_EFFECTS	COMPETITIVE_EXCLUSION|CE	CE-CELL_ENVELOPE_REMODELLING	CE-PEPTIDOGLYCAN_REMODELLING	CE-PG_REMODELLING-CARBOXYPEPTIDASE_ACTIVITY
erfK	INDIRECT_EFFECTS	COMPETITIVE_EXCLUSION|CE	CE-CELL_ENVELOPE_REMODELLING	CE-PEPTIDOGLYCAN_REMODELLING	CE-PG_REMODELLING-L|D_TRANSPEPTIDASE_ACTIVITY
ybiS	INDIRECT_EFFECTS	COMPETITIVE_EXCLUSION|CE	CE-CELL_ENVELOPE_REMODELLING	CE-PEPTIDOGLYCAN_REMODELLING	CE-PG_REMODELLING-L|D_TRANSPEPTIDASE_ACTIVITY
ycbB	INDIRECT_EFFECTS	COMPETITIVE_EXCLUSION|CE	CE-CELL_ENVELOPE_REMODELLING	CE-PEPTIDOGLYCAN_REMODELLING	CE-PG_REMODELLING-L|D_TRANSPEPTIDASE_ACTIVITY
envC	INDIRECT_EFFECTS	COMPETITIVE_EXCLUSION|CE	CE-CELL_ENVELOPE_REMODELLING	CE-PEPTIDOGLYCAN_REMODELLING	CE-PG_REMODELLING-MUREIN-ENDOPEPTIDASE_ACTIVITY|LIPOPROTEIN
mepH	INDIRECT_EFFECTS	COMPETITIVE_EXCLUSION|CE	CE-CELL_ENVELOPE_REMODELLING	CE-PEPTIDOGLYCAN_REMODELLING	CE-PG_REMODELLING-MUREIN_DD-ENDOPEPTIDASE_ACTIVITY
mepM	INDIRECT_EFFECTS	COMPETITIVE_EXCLUSION|CE	CE-CELL_ENVELOPE_REMODELLING	CE-PEPTIDOGLYCAN_REMODELLING	CE-PG_REMODELLING-MUREIN_DD-ENDOPEPTIDASE_ACTIVITY
mepS	INDIRECT_EFFECTS	COMPETITIVE_EXCLUSION|CE	CE-CELL_ENVELOPE_REMODELLING	CE-PEPTIDOGLYCAN_REMODELLING	CE-PG_REMODELLING-MUREIN_DD-ENDOPEPTIDASE_ACTIVITY
spr	INDIRECT_EFFECTS	COMPETITIVE_EXCLUSION|CE	CE-CELL_ENVELOPE_REMODELLING	CE-PEPTIDOGLYCAN_REMODELLING	CE-PG_REMODELLING-MUREIN_DD-ENDOPEPTIDASE_ACTIVITY
mltB	INDIRECT_EFFECTS	COMPETITIVE_EXCLUSION|CE	CE-CELL_ENVELOPE_REMODELLING	CE-PEPTIDOGLYCAN_REMODELLING	CE-PG_REMODELLING-MUREIN_TRANSGLYCOSYLASE_ACTIVITY
yfhD	INDIRECT_EFFECTS	COMPETITIVE_EXCLUSION|CE	CE-CELL_ENVELOPE_REMODELLING	CE-PEPTIDOGLYCAN_REMODELLING	CE-PG_REMODELLING-MUREIN_TRANSGLYCOSYLASE_ACTIVITY
murA	INDIRECT_EFFECTS	COMPETITIVE_EXCLUSION|CE	CE-CELL_ENVELOPE_REMODELLING	CE-PEPTIDOGLYCAN_REMODELLING	CE-PG_REMODELLING-N_ACETYLGLUCOSAMINE_MODIFICATION
alr_murF	INDIRECT_EFFECTS	COMPETITIVE_EXCLUSION|CE	CE-CELL_ENVELOPE_REMODELLING	CE-PEPTIDOGLYCAN_REMODELLING	CE-PG_REMODELLING-N_ACETYLMURAMATE_MODIFICATION
mraY	INDIRECT_EFFECTS	COMPETITIVE_EXCLUSION|CE	CE-CELL_ENVELOPE_REMODELLING	CE-PEPTIDOGLYCAN_REMODELLING	CE-PG_REMODELLING-N_ACETYLMURAMATE_MODIFICATION
mtgA	INDIRECT_EFFECTS	COMPETITIVE_EXCLUSION|CE	CE-CELL_ENVELOPE_REMODELLING	CE-PEPTIDOGLYCAN_REMODELLING	CE-PG_REMODELLING-N_ACETYLMURAMATE_MODIFICATION
murB	INDIRECT_EFFECTS	COMPETITIVE_EXCLUSION|CE	CE-CELL_ENVELOPE_REMODELLING	CE-PEPTIDOGLYCAN_REMODELLING	CE-PG_REMODELLING-N_ACETYLMURAMATE_MODIFICATION
murC	INDIRECT_EFFECTS	COMPETITIVE_EXCLUSION|CE	CE-CELL_ENVELOPE_REMODELLING	CE-PEPTIDOGLYCAN_REMODELLING	CE-PG_REMODELLING-N_ACETYLMURAMATE_MODIFICATION
murD	INDIRECT_EFFECTS	COMPETITIVE_EXCLUSION|CE	CE-CELL_ENVELOPE_REMODELLING	CE-PEPTIDOGLYCAN_REMODELLING	CE-PG_REMODELLING-N_ACETYLMURAMATE_MODIFICATION
murF	INDIRECT_EFFECTS	COMPETITIVE_EXCLUSION|CE	CE-CELL_ENVELOPE_REMODELLING	CE-PEPTIDOGLYCAN_REMODELLING	CE-PG_REMODELLING-N_ACETYLMURAMATE_MODIFICATION
murG	INDIRECT_EFFECTS	COMPETITIVE_EXCLUSION|CE	CE-CELL_ENVELOPE_REMODELLING	CE-PEPTIDOGLYCAN_REMODELLING	CE-PG_REMODELLING-N_ACETYLMURAMATE_MODIFICATION
mrcA	INDIRECT_EFFECTS	COMPETITIVE_EXCLUSION|CE	CE-CELL_ENVELOPE_REMODELLING	CE-PEPTIDOGLYCAN_REMODELLING	CE-PG_REMODELLING-PENICILLIN-BINDING_PROTEINS
mrcB	INDIRECT_EFFECTS	COMPETITIVE_EXCLUSION|CE	CE-CELL_ENVELOPE_REMODELLING	CE-PEPTIDOGLYCAN_REMODELLING	CE-PG_REMODELLING-PENICILLIN-BINDING_PROTEINS
mrdA	INDIRECT_EFFECTS	COMPETITIVE_EXCLUSION|CE	CE-CELL_ENVELOPE_REMODELLING	CE-PEPTIDOGLYCAN_REMODELLING	CE-PG_REMODELLING-PENICILLIN-BINDING_PROTEINS
bcrC	INDIRECT_EFFECTS	COMPETITIVE_EXCLUSION|CE	CE-CELL_ENVELOPE_REMODELLING	CE-PEPTIDOGLYCAN_REMODELLING	CE-PG_REMODELLING-UNDECAPRENOL_MODIFICATION
dgkA	INDIRECT_EFFECTS	COMPETITIVE_EXCLUSION|CE	CE-CELL_ENVELOPE_REMODELLING	CE-PEPTIDOGLYCAN_REMODELLING	CE-PG_REMODELLING-UNDECAPRENOL_MODIFICATION
uppS	INDIRECT_EFFECTS	COMPETITIVE_EXCLUSION|CE	CE-CELL_ENVELOPE_REMODELLING	CE-PEPTIDOGLYCAN_REMODELLING	CE-PG_REMODELLING-UNDECAPRENOL_MODIFICATION
ispU	INDIRECT_EFFECTS	COMPETITIVE_EXCLUSION|CE	CE-CELL_ENVELOPE_REMODELLING	CE-PEPTIDOGLYCAN_REMODELLING	CE-PG_REMODELLING-UNDECAPRENOL_MODIFICATION
amiA	INDIRECT_EFFECTS	COMPETITIVE_EXCLUSION|CE	CE-CELL_ENVELOPE_REMODELLING	CE-PEPTIDOGLYCAN_REMODELLING	CE-PG_REMODELLING_AMIDASE_ACTIVITY
amiB	INDIRECT_EFFECTS	COMPETITIVE_EXCLUSION|CE	CE-CELL_ENVELOPE_REMODELLING	CE-PEPTIDOGLYCAN_REMODELLING	CE-PG_REMODELLING_AMIDASE_ACTIVITY
amiC	INDIRECT_EFFECTS	COMPETITIVE_EXCLUSION|CE	CE-CELL_ENVELOPE_REMODELLING	CE-PEPTIDOGLYCAN_REMODELLING	CE-PG_REMODELLING_AMIDASE_ACTIVITY
amiD	INDIRECT_EFFECTS	COMPETITIVE_EXCLUSION|CE	CE-CELL_ENVELOPE_REMODELLING	CE-PEPTIDOGLYCAN_REMODELLING	CE-PG_REMODELLING_AMIDASE_ACTIVITY
murJ	INDIRECT_EFFECTS	COMPETITIVE_EXCLUSION|CE	CE-CELL_ENVELOPE_REMODELLING	CE-PEPTIDOGLYCAN_REMODELLING	CE-PG_REMODELLING_LIPID_II_FLIPPASE_ACTIVITY
mviN	INDIRECT_EFFECTS	COMPETITIVE_EXCLUSION|CE	CE-CELL_ENVELOPE_REMODELLING	CE-PEPTIDOGLYCAN_REMODELLING	CE-PG_REMODELLING_LIPID_II_FLIPPASE_ACTIVITY
mpl	INDIRECT_EFFECTS	COMPETITIVE_EXCLUSION|CE	CE-CELL_ENVELOPE_REMODELLING	CE-PEPTIDOGLYCAN_REMODELLING	CE-PG_REMODELLING_RELATED_LIGASES
alg44	INDIRECT_EFFECTS	COMPETITIVE_EXCLUSION|CE	CE-EXOPOLYSACCHARIDE_PRODUCTION|EPS	CE-EPS-ALGINATE_METABOLISM	CE-EPS-ALGINATE_BIOSYNTHESIS
alg8	INDIRECT_EFFECTS	COMPETITIVE_EXCLUSION|CE	CE-EXOPOLYSACCHARIDE_PRODUCTION|EPS	CE-EPS-ALGINATE_METABOLISM	CE-EPS-ALGINATE_BIOSYNTHESIS
algE	INDIRECT_EFFECTS	COMPETITIVE_EXCLUSION|CE	CE-EXOPOLYSACCHARIDE_PRODUCTION|EPS	CE-EPS-ALGINATE_METABOLISM	CE-EPS-ALGINATE_BIOSYNTHESIS
algF	INDIRECT_EFFECTS	COMPETITIVE_EXCLUSION|CE	CE-EXOPOLYSACCHARIDE_PRODUCTION|EPS	CE-EPS-ALGINATE_METABOLISM	CE-EPS-ALGINATE_BIOSYNTHESIS
algG	INDIRECT_EFFECTS	COMPETITIVE_EXCLUSION|CE	CE-EXOPOLYSACCHARIDE_PRODUCTION|EPS	CE-EPS-ALGINATE_METABOLISM	CE-EPS-ALGINATE_BIOSYNTHESIS
algH	INDIRECT_EFFECTS	COMPETITIVE_EXCLUSION|CE	CE-EXOPOLYSACCHARIDE_PRODUCTION|EPS	CE-EPS-ALGINATE_METABOLISM	CE-EPS-ALGINATE_BIOSYNTHESIS
algJ	INDIRECT_EFFECTS	COMPETITIVE_EXCLUSION|CE	CE-EXOPOLYSACCHARIDE_PRODUCTION|EPS	CE-EPS-ALGINATE_METABOLISM	CE-EPS-ALGINATE_BIOSYNTHESIS
algK	INDIRECT_EFFECTS	COMPETITIVE_EXCLUSION|CE	CE-EXOPOLYSACCHARIDE_PRODUCTION|EPS	CE-EPS-ALGINATE_METABOLISM	CE-EPS-ALGINATE_BIOSYNTHESIS
algX	INDIRECT_EFFECTS	COMPETITIVE_EXCLUSION|CE	CE-EXOPOLYSACCHARIDE_PRODUCTION|EPS	CE-EPS-ALGINATE_METABOLISM	CE-EPS-ALGINATE_BIOSYNTHESIS
algB	INDIRECT_EFFECTS	COMPETITIVE_EXCLUSION|CE	CE-EXOPOLYSACCHARIDE_PRODUCTION|EPS	CE-EPS-ALGINATE_METABOLISM	CE-EPS-ALGINATE_EXTERNAL_SIGNAL_SENSING
algR	INDIRECT_EFFECTS	COMPETITIVE_EXCLUSION|CE	CE-EXOPOLYSACCHARIDE_PRODUCTION|EPS	CE-EPS-ALGINATE_METABOLISM	CE-EPS-ALGINATE_EXTERNAL_SIGNAL_SENSING
wza	INDIRECT_EFFECTS	COMPETITIVE_EXCLUSION|CE	CE-EXOPOLYSACCHARIDE_PRODUCTION|EPS	CE-EPS-COLANIC_ACID_METABOLISM	CE-EPS-COLANIC_ACID_BIOSYNTHESIS
gfcE	INDIRECT_EFFECTS	COMPETITIVE_EXCLUSION|CE	CE-EXOPOLYSACCHARIDE_PRODUCTION|EPS	CE-EPS-COLANIC_ACID_METABOLISM	CE-EPS-COLANIC_ACID_BIOSYNTHESIS
epsA	INDIRECT_EFFECTS	COMPETITIVE_EXCLUSION|CE	CE-EXOPOLYSACCHARIDE_PRODUCTION|EPS	CE-EPS-COLANIC_ACID_METABOLISM	CE-EPS-COLANIC_ACID_BIOSYNTHESIS
exoP	INDIRECT_EFFECTS	COMPETITIVE_EXCLUSION|CE	CE-EXOPOLYSACCHARIDE_PRODUCTION|EPS	CE-EPS-EXOPOLYSACCHARIDE_TRANSPORT	CE-EPS-EXOPOLYSACCHARIDE_TRANSPORT-1
vpsO	INDIRECT_EFFECTS	COMPETITIVE_EXCLUSION|CE	CE-EXOPOLYSACCHARIDE_PRODUCTION|EPS	CE-EPS-EXOPOLYSACCHARIDE_TRANSPORT	CE-EPS-EXOPOLYSACCHARIDE_TRANSPORT-1
mucR	INDIRECT_EFFECTS	COMPETITIVE_EXCLUSION|CE	CE-EXOPOLYSACCHARIDE_PRODUCTION|EPS	CE-EPS-GLYCAN_METABOLISM	CE-EPS-GALACTOGLUCAN_METABOLIC_PATHWAY
DPM1_like	INDIRECT_EFFECTS	COMPETITIVE_EXCLUSION|CE	CE-EXOPOLYSACCHARIDE_PRODUCTION|EPS	CE-EPS-GLYCAN_METABOLISM	CE-EPS-GLYCAN_BIOSYNTHESIS
arnC	INDIRECT_EFFECTS	COMPETITIVE_EXCLUSION|CE	CE-EXOPOLYSACCHARIDE_PRODUCTION|EPS	CE-EPS-GLYCAN_METABOLISM	CE-EPS-GLYCAN_BIOSYNTHESIS
ppm1	INDIRECT_EFFECTS	COMPETITIVE_EXCLUSION|CE	CE-EXOPOLYSACCHARIDE_PRODUCTION|EPS	CE-EPS-GLYCAN_METABOLISM	CE-EPS-GLYCAN_BIOSYNTHESIS
wcaA	INDIRECT_EFFECTS	COMPETITIVE_EXCLUSION|CE	CE-EXOPOLYSACCHARIDE_PRODUCTION|EPS	CE-EPS-GLYCAN_METABOLISM	CE-EPS-GLYCAN_BIOSYNTHESIS
mdoG	INDIRECT_EFFECTS	COMPETITIVE_EXCLUSION|CE	CE-EXOPOLYSACCHARIDE_PRODUCTION|EPS	CE-EPS-GLYCAN_METABOLISM	CE-EPS-GLYCAN_BIOSYNTHESIS
exoH	INDIRECT_EFFECTS	COMPETITIVE_EXCLUSION|CE	CE-EXOPOLYSACCHARIDE_PRODUCTION|EPS	CE-EPS-GLYCAN_METABOLISM	CE-EPS-SUCCINOGLYCAN_METABOLIC_PATHWAY
exoZ	INDIRECT_EFFECTS	COMPETITIVE_EXCLUSION|CE	CE-EXOPOLYSACCHARIDE_PRODUCTION|EPS	CE-EPS-GLYCAN_METABOLISM	CE-EPS-SUCCINOGLYCAN_METABOLIC_PATHWAY
pslH	INDIRECT_EFFECTS	COMPETITIVE_EXCLUSION|CE	CE-EXOPOLYSACCHARIDE_PRODUCTION|EPS	CE-EPS-PSL_POLYSACCHARIDE_METABOLISM	CE-EPS-PSL_POLYSACCHARIDES_BIOSYNTHESIS
epsL	INDIRECT_EFFECTS	COMPETITIVE_EXCLUSION|CE	CE-EXOPOLYSACCHARIDE_PRODUCTION|EPS	EPS_POLYSACCHARIDE_METABOLISM	CE-EPS-EPS_POLYSACCHARIDES_BIOSYNTHESIS
tqsA	INDIRECT_EFFECTS	COMPETITIVE_EXCLUSION|CE	CE-QUORUM_SENSING_RESPONSE|BIOFILM_FORMATION	CE-BIOFILM_REGULATORS	CE-BF-RELATED-AI-2_TRANSPORT
ydgG	INDIRECT_EFFECTS	COMPETITIVE_EXCLUSION|CE	CE-QUORUM_SENSING_RESPONSE|BIOFILM_FORMATION	CE-BIOFILM_REGULATORS	CE-BF-RELATED-AI-2_TRANSPORT
bigR	INDIRECT_EFFECTS	COMPETITIVE_EXCLUSION|CE	CE-QUORUM_SENSING_RESPONSE|BIOFILM_FORMATION	CE-BIOFILM_REGULATORS	CE-OTHER_BIOFILM_REGULATORS
gshA	INDIRECT_EFFECTS	COMPETITIVE_EXCLUSION|CE	CE-QUORUM_SENSING_RESPONSE|BIOFILM_FORMATION	CE-BIOFILM_REGULATORS	CE-OTHER_BIOFILM_REGULATORS
ybdK	INDIRECT_EFFECTS	COMPETITIVE_EXCLUSION|CE	CE-QUORUM_SENSING_RESPONSE|BIOFILM_FORMATION	CE-BIOFILM_REGULATORS	CE-OTHER_BIOFILM_REGULATORS
hsbA	INDIRECT_EFFECTS	COMPETITIVE_EXCLUSION|CE	CE-QUORUM_SENSING_RESPONSE|BIOFILM_FORMATION	CE-BIOFILM_REGULATORS	CE-OTHER_BIOFILM_REGULATORS
hsbR	INDIRECT_EFFECTS	COMPETITIVE_EXCLUSION|CE	CE-QUORUM_SENSING_RESPONSE|BIOFILM_FORMATION	CE-BIOFILM_REGULATORS	CE-OTHER_BIOFILM_REGULATORS
rcdA	INDIRECT_EFFECTS	COMPETITIVE_EXCLUSION|CE	CE-QUORUM_SENSING_RESPONSE|BIOFILM_FORMATION	CE-BIOFILM_REGULATORS	CE-OTHER_BIOFILM_REGULATORS
yddV	INDIRECT_EFFECTS	COMPETITIVE_EXCLUSION|CE	CE-QUORUM_SENSING_RESPONSE|BIOFILM_FORMATION	CE-BIOFILM_REGULATORS	CE-OTHER_BIOFILM_REGULATORS
ydeH	INDIRECT_EFFECTS	COMPETITIVE_EXCLUSION|CE	CE-QUORUM_SENSING_RESPONSE|BIOFILM_FORMATION	CE-BIOFILM_REGULATORS	CE-OTHER_BIOFILM_REGULATORS
yeaP	INDIRECT_EFFECTS	COMPETITIVE_EXCLUSION|CE	CE-QUORUM_SENSING_RESPONSE|BIOFILM_FORMATION	CE-BIOFILM_REGULATORS	CE-OTHER_BIOFILM_REGULATORS
phaJ	INDIRECT_EFFECTS	COMPETITIVE_EXCLUSION|CE	CE-QUORUM_SENSING_RESPONSE|BIOFILM_FORMATION	CE-BIOFILM_RELATED_GENES	CE-BIOFILM-POLYHYDROXYBUTYRATE_PRODUCTION
croR	INDIRECT_EFFECTS	COMPETITIVE_EXCLUSION|CE	CE-QUORUM_SENSING_RESPONSE|BIOFILM_FORMATION	CE-BIOFILM_RELATED_GENES	CE-BIOFILM-POLYHYDROXYBUTYRATE_PRODUCTION
phbB	INDIRECT_EFFECTS	COMPETITIVE_EXCLUSION|CE	CE-QUORUM_SENSING_RESPONSE|BIOFILM_FORMATION	CE-BIOFILM_RELATED_GENES	CE-BIOFILM-POLYHYDROXYBUTYRATE_PRODUCTION
phaB	INDIRECT_EFFECTS	COMPETITIVE_EXCLUSION|CE	CE-QUORUM_SENSING_RESPONSE|BIOFILM_FORMATION	CE-BIOFILM_RELATED_GENES	CE-BIOFILM-POLYHYDROXYBUTYRATE_PRODUCTION
phbC	INDIRECT_EFFECTS	COMPETITIVE_EXCLUSION|CE	CE-QUORUM_SENSING_RESPONSE|BIOFILM_FORMATION	CE-BIOFILM_RELATED_GENES	CE-BIOFILM-POLYHYDROXYBUTYRATE_PRODUCTION
phaC	INDIRECT_EFFECTS	COMPETITIVE_EXCLUSION|CE	CE-QUORUM_SENSING_RESPONSE|BIOFILM_FORMATION	CE-BIOFILM_RELATED_GENES	CE-BIOFILM-POLYHYDROXYBUTYRATE_PRODUCTION
gcvA	INDIRECT_EFFECTS	COMPETITIVE_EXCLUSION|CE	CE-QUORUM_SENSING_RESPONSE|BIOFILM_FORMATION	CE-ENVIRONMENTAL_QSR|BF_SIGNALLING	CE-QSR|BF-AMINO_ACID_SIGNALLING
gcvR	INDIRECT_EFFECTS	COMPETITIVE_EXCLUSION|CE	CE-QUORUM_SENSING_RESPONSE|BIOFILM_FORMATION	CE-ENVIRONMENTAL_QSR|BF_SIGNALLING	CE-QSR|BF-AMINO_ACID_SIGNALLING
envZ	INDIRECT_EFFECTS	COMPETITIVE_EXCLUSION|CE	CE-QUORUM_SENSING_RESPONSE|BIOFILM_FORMATION	CE-ENVIRONMENTAL_QSR|BF_SIGNALLING	CE-QSR|BF-OSMOLARITY_SIGNALLING
ompR	INDIRECT_EFFECTS	COMPETITIVE_EXCLUSION|CE	CE-QUORUM_SENSING_RESPONSE|BIOFILM_FORMATION	CE-ENVIRONMENTAL_QSR|BF_SIGNALLING	CE-QSR|BF-OSMOLARITY_SIGNALLING
oxyR	INDIRECT_EFFECTS	COMPETITIVE_EXCLUSION|CE	CE-QUORUM_SENSING_RESPONSE|BIOFILM_FORMATION	CE-ENVIRONMENTAL_QSR|BF_SIGNALLING	CE-QSR|BF-OXIDATIVE_STRESS_SIGNALLING
gacA	INDIRECT_EFFECTS	COMPETITIVE_EXCLUSION|CE	CE-QUORUM_SENSING_RESPONSE|BIOFILM_FORMATION	CE-OTHER_QSR|BF_RELATED_SYSTEMS	CE-QSR|BF-BarA|UvrY-CSR_SYSTEM
uvrY	INDIRECT_EFFECTS	COMPETITIVE_EXCLUSION|CE	CE-QUORUM_SENSING_RESPONSE|BIOFILM_FORMATION	CE-OTHER_QSR|BF_RELATED_SYSTEMS	CE-QSR|BF-BarA|UvrY-CSR_SYSTEM
varA	INDIRECT_EFFECTS	COMPETITIVE_EXCLUSION|CE	CE-QUORUM_SENSING_RESPONSE|BIOFILM_FORMATION	CE-OTHER_QSR|BF_RELATED_SYSTEMS	CE-QSR|BF-BarA|UvrY-CSR_SYSTEM
gacS	INDIRECT_EFFECTS	COMPETITIVE_EXCLUSION|CE	CE-QUORUM_SENSING_RESPONSE|BIOFILM_FORMATION	CE-OTHER_QSR|BF_RELATED_SYSTEMS	CE-QSR|BF-BarA|UvrY-CSR_SYSTEM
barA	INDIRECT_EFFECTS	COMPETITIVE_EXCLUSION|CE	CE-QUORUM_SENSING_RESPONSE|BIOFILM_FORMATION	CE-OTHER_QSR|BF_RELATED_SYSTEMS	CE-QSR|BF-BarA|UvrY-CSR_SYSTEM
varS	INDIRECT_EFFECTS	COMPETITIVE_EXCLUSION|CE	CE-QUORUM_SENSING_RESPONSE|BIOFILM_FORMATION	CE-OTHER_QSR|BF_RELATED_SYSTEMS	CE-QSR|BF-BarA|UvrY-CSR_SYSTEM
ladF	INDIRECT_EFFECTS	COMPETITIVE_EXCLUSION|CE	CE-QUORUM_SENSING_RESPONSE|BIOFILM_FORMATION	CE-OTHER_QSR|BF_RELATED_SYSTEMS	CE-QSR|BF-Gac|Rsm_PATHWAY
bifA	INDIRECT_EFFECTS	COMPETITIVE_EXCLUSION|CE	CE-QUORUM_SENSING_RESPONSE|BIOFILM_FORMATION	CE-OTHER_QSR|BF_RELATED_SYSTEMS	CE-QSR|BF-c-di-GMP_SIGNALLING_PATHWAY
sadC	INDIRECT_EFFECTS	COMPETITIVE_EXCLUSION|CE	CE-QUORUM_SENSING_RESPONSE|BIOFILM_FORMATION	CE-OTHER_QSR|BF_RELATED_SYSTEMS	CE-QSR|BF-c-di-GMP_SIGNALLING_PATHWAY
dks	INDIRECT_EFFECTS	COMPETITIVE_EXCLUSION|CE	CE-QUORUM_SENSING_RESPONSE|BIOFILM_FORMATION	CE-OTHER_QSR|BF_RELATED_SYSTEMS	CE-QSR|BF-cAMP|CRP_SIGNALLING_PATHWAY
yedQ	INDIRECT_EFFECTS	COMPETITIVE_EXCLUSION|CE	CE-QUORUM_SENSING_RESPONSE|BIOFILM_FORMATION	CE-OTHER_QSR|BF_RELATED_SYSTEMS	CE-QSR|BF-cAMP|CRP_SIGNALLING_PATHWAY
ycgN	INDIRECT_EFFECTS	COMPETITIVE_EXCLUSION|CE	CE-QUORUM_SENSING_RESPONSE|BIOFILM_FORMATION	CE-QSR-AUTOINDUCER_PERCEPTION	CE-QSR-AI-1_ExpI|EsaI_PERCIPITATION|SIGNALLING|AHL|NAHL
fis	INDIRECT_EFFECTS	COMPETITIVE_EXCLUSION|CE	CE-QUORUM_SENSING_RESPONSE|BIOFILM_FORMATION	CE-QSR-AUTOINDUCER_PERCEPTION	CE-QSR-AI1|AI-2|CAI-1_PERCEPTION|SIGNALLING
hfq	INDIRECT_EFFECTS	COMPETITIVE_EXCLUSION|CE	CE-QUORUM_SENSING_RESPONSE|BIOFILM_FORMATION	CE-QSR-AUTOINDUCER_PERCEPTION	CE-QSR-AI1|AI-2|CAI-1_PERCEPTION|SIGNALLING
hptB	INDIRECT_EFFECTS	COMPETITIVE_EXCLUSION|CE	CE-QUORUM_SENSING_RESPONSE|BIOFILM_FORMATION	CE-QUORUM_SENSING_REGULATORS	CE-QSR-QUORUM_SENSING_REGULATED_FLS
sagS	INDIRECT_EFFECTS	COMPETITIVE_EXCLUSION|CE	CE-QUORUM_SENSING_RESPONSE|BIOFILM_FORMATION	CE-QUORUM_SENSING_REGULATORS	CE-QSR-QUORUM_SENSING_REGULATED_FLS
yhbH	INDIRECT_EFFECTS	COMPETITIVE_EXCLUSION|CE	CE-SPORE_PRODUCTION	CE-SPORE_FORMATION|GERMINATION	CE-OTHER_SPORULATION_RELATED_PROTEINS
cotA	INDIRECT_EFFECTS	COMPETITIVE_EXCLUSION|CE	CE-SPORE_PRODUCTION	CE-SPORE_FORMATION|GERMINATION	CE-SPORE_COAT_PROTEIN
spsA	INDIRECT_EFFECTS	COMPETITIVE_EXCLUSION|CE	CE-SPORE_PRODUCTION	CE-SPORE_FORMATION|GERMINATION	CE-SPORE_COAT_PROTEIN
spsC	INDIRECT_EFFECTS	COMPETITIVE_EXCLUSION|CE	CE-SPORE_PRODUCTION	CE-SPORE_FORMATION|GERMINATION	CE-SPORE_COAT_PROTEIN
kapD	INDIRECT_EFFECTS	COMPETITIVE_EXCLUSION|CE	CE-SPORE_PRODUCTION	CE-SPORE_FORMATION|GERMINATION	CE-SPORULATION_REGULATION
spoVR	INDIRECT_EFFECTS	COMPETITIVE_EXCLUSION|CE	CE-SPORE_PRODUCTION	CE-SPORE_FORMATION|GERMINATION	CE-STAGE_V_SPORULATION
hptG	INDIRECT_EFFECTS	PLANT_IMMUNE_RESPONSE_STIMULATION	TRIGGERED_IMMUNITY	PAMP|EFFECTOR_TRIGGERED_IMMUNITY|PTI	PTI-PR1_LIKE_PROTEINS
lapA	INDIRECT_EFFECTS	STRESS_CONTROL|BIOCONTROL	NEUTRALIZING_ABIOTIC_STRESS	HIGH_TEMPERATURE_TOLERANCE	HEAT_AFFECTED_LIPOPOLYSACCHARIDE_ASSEMBLY
clpA	INDIRECT_EFFECTS	STRESS_CONTROL|BIOCONTROL	NEUTRALIZING_ABIOTIC_STRESS	HIGH_TEMPERATURE_TOLERANCE	HEAT_SHOCK_PRTOEINS
clpB	INDIRECT_EFFECTS	STRESS_CONTROL|BIOCONTROL	NEUTRALIZING_ABIOTIC_STRESS	HIGH_TEMPERATURE_TOLERANCE	HEAT_SHOCK_PRTOEINS
clpP	INDIRECT_EFFECTS	STRESS_CONTROL|BIOCONTROL	NEUTRALIZING_ABIOTIC_STRESS	HIGH_TEMPERATURE_TOLERANCE	HEAT_SHOCK_PRTOEINS
clpX	INDIRECT_EFFECTS	STRESS_CONTROL|BIOCONTROL	NEUTRALIZING_ABIOTIC_STRESS	HIGH_TEMPERATURE_TOLERANCE	HEAT_SHOCK_PRTOEINS
djlA	INDIRECT_EFFECTS	STRESS_CONTROL|BIOCONTROL	NEUTRALIZING_ABIOTIC_STRESS	HIGH_TEMPERATURE_TOLERANCE	HEAT_SHOCK_PRTOEINS
dnaJ	INDIRECT_EFFECTS	STRESS_CONTROL|BIOCONTROL	NEUTRALIZING_ABIOTIC_STRESS	HIGH_TEMPERATURE_TOLERANCE	HEAT_SHOCK_PRTOEINS
dnaK	INDIRECT_EFFECTS	STRESS_CONTROL|BIOCONTROL	NEUTRALIZING_ABIOTIC_STRESS	HIGH_TEMPERATURE_TOLERANCE	HEAT_SHOCK_PRTOEINS
groEL	INDIRECT_EFFECTS	STRESS_CONTROL|BIOCONTROL	NEUTRALIZING_ABIOTIC_STRESS	HIGH_TEMPERATURE_TOLERANCE	HEAT_SHOCK_PRTOEINS
mopA	INDIRECT_EFFECTS	STRESS_CONTROL|BIOCONTROL	NEUTRALIZING_ABIOTIC_STRESS	HIGH_TEMPERATURE_TOLERANCE	HEAT_SHOCK_PRTOEINS
groES	INDIRECT_EFFECTS	STRESS_CONTROL|BIOCONTROL	NEUTRALIZING_ABIOTIC_STRESS	HIGH_TEMPERATURE_TOLERANCE	HEAT_SHOCK_PRTOEINS
mopB	INDIRECT_EFFECTS	STRESS_CONTROL|BIOCONTROL	NEUTRALIZING_ABIOTIC_STRESS	HIGH_TEMPERATURE_TOLERANCE	HEAT_SHOCK_PRTOEINS
hslR	INDIRECT_EFFECTS	STRESS_CONTROL|BIOCONTROL	NEUTRALIZING_ABIOTIC_STRESS	HIGH_TEMPERATURE_TOLERANCE	HEAT_SHOCK_PRTOEINS
yrfH	INDIRECT_EFFECTS	STRESS_CONTROL|BIOCONTROL	NEUTRALIZING_ABIOTIC_STRESS	HIGH_TEMPERATURE_TOLERANCE	HEAT_SHOCK_PRTOEINS
hsp20	INDIRECT_EFFECTS	STRESS_CONTROL|BIOCONTROL	NEUTRALIZING_ABIOTIC_STRESS	HIGH_TEMPERATURE_TOLERANCE	HEAT_SHOCK_PRTOEINS
hsp33	INDIRECT_EFFECTS	STRESS_CONTROL|BIOCONTROL	NEUTRALIZING_ABIOTIC_STRESS	HIGH_TEMPERATURE_TOLERANCE	HEAT_SHOCK_PRTOEINS
hslO	INDIRECT_EFFECTS	STRESS_CONTROL|BIOCONTROL	NEUTRALIZING_ABIOTIC_STRESS	HIGH_TEMPERATURE_TOLERANCE	HEAT_SHOCK_PRTOEINS
htpX	INDIRECT_EFFECTS	STRESS_CONTROL|BIOCONTROL	NEUTRALIZING_ABIOTIC_STRESS	HIGH_TEMPERATURE_TOLERANCE	HEAT_SHOCK_PRTOEINS
ykrL	INDIRECT_EFFECTS	STRESS_CONTROL|BIOCONTROL	NEUTRALIZING_ABIOTIC_STRESS	HIGH_TEMPERATURE_TOLERANCE	HEAT_SHOCK_PRTOEINS
ibpA	INDIRECT_EFFECTS	STRESS_CONTROL|BIOCONTROL	NEUTRALIZING_ABIOTIC_STRESS	HIGH_TEMPERATURE_TOLERANCE	HEAT_SHOCK_PRTOEINS
grpE	INDIRECT_EFFECTS	STRESS_CONTROL|BIOCONTROL	NEUTRALIZING_ABIOTIC_STRESS	HIGH_TEMPERATURE_TOLERANCE	HIGH_TEMPERATUR_REGULATION
cspA	INDIRECT_EFFECTS	STRESS_CONTROL|BIOCONTROL	NEUTRALIZING_ABIOTIC_STRESS	LOW_TEMPERATURE_TOLERANCE	COLD_SHOCK_PROTEINS
yfhF	INDIRECT_EFFECTS	STRESS_CONTROL|BIOCONTROL	NEUTRALIZING_ABIOTIC_STRESS	LOW_TEMPERATURE_TOLERANCE	LOW_TEMPERATURE-RELATED_ENZYMES
pqiB	INDIRECT_EFFECTS	STRESS_CONTROL|BIOCONTROL	NEUTRALIZING_ABIOTIC_STRESS	NEUTRALIZING_HERBICIDIAL_STRESS	HERBICIDIAL_STRESS-PARAQUAT_STRESS_REDUCTION
yerD	INDIRECT_EFFECTS	STRESS_CONTROL|BIOCONTROL	NEUTRALIZING_ABIOTIC_STRESS	NEUTRALIZING_HERBICIDIAL_STRESS	HERBICIDIAL_STRESS-PARAQUAT_STRESS_REDUCTION
yfkH	INDIRECT_EFFECTS	STRESS_CONTROL|BIOCONTROL	NEUTRALIZING_ABIOTIC_STRESS	NEUTRALIZING_HERBICIDIAL_STRESS	HERBICIDIAL_STRESS-PARAQUAT_STRESS_REDUCTION
opuCA	INDIRECT_EFFECTS	STRESS_CONTROL|BIOCONTROL	NEUTRALIZING_ABIOTIC_STRESS	NEUTRALIZING_OSMOTIC_STRESS	OSMOTIC_STRESS-GLYCINE-BETAINE_METABOLISM
osmY	INDIRECT_EFFECTS	STRESS_CONTROL|BIOCONTROL	NEUTRALIZING_ABIOTIC_STRESS	NEUTRALIZING_OSMOTIC_STRESS	OSMOTIC_STRESS-GLYCINE-BETAINE_METABOLISM
mscK	INDIRECT_EFFECTS	STRESS_CONTROL|BIOCONTROL	NEUTRALIZING_ABIOTIC_STRESS	NEUTRALIZING_OSMOTIC_STRESS	OSMOTIC_STRESS-MECHANOSENSITIVE_ION_CHANNEL
kefA	INDIRECT_EFFECTS	STRESS_CONTROL|BIOCONTROL	NEUTRALIZING_ABIOTIC_STRESS	NEUTRALIZING_OSMOTIC_STRESS	OSMOTIC_STRESS-MECHANOSENSITIVE_ION_CHANNEL
aefA	INDIRECT_EFFECTS	STRESS_CONTROL|BIOCONTROL	NEUTRALIZING_ABIOTIC_STRESS	NEUTRALIZING_OSMOTIC_STRESS	OSMOTIC_STRESS-MECHANOSENSITIVE_ION_CHANNEL
mscL	INDIRECT_EFFECTS	STRESS_CONTROL|BIOCONTROL	NEUTRALIZING_ABIOTIC_STRESS	NEUTRALIZING_OSMOTIC_STRESS	OSMOTIC_STRESS-MECHANOSENSITIVE_ION_CHANNEL
nth	INDIRECT_EFFECTS	STRESS_CONTROL|BIOCONTROL	NEUTRALIZING_ABIOTIC_STRESS	NEUTRALIZING_OSMOTIC_STRESS	OSMOTIC_STRESS-OTHER_REGULATORS
rhlE	INDIRECT_EFFECTS	STRESS_CONTROL|BIOCONTROL	NEUTRALIZING_ABIOTIC_STRESS	NEUTRALIZING_OSMOTIC_STRESS	OSMOTIC_STRESS-OTHER_REGULATORS
cvrA	INDIRECT_EFFECTS	STRESS_CONTROL|BIOCONTROL	NEUTRALIZING_ABIOTIC_STRESS	NEUTRALIZING_OSMOTIC_STRESS	OSMOTIC_STRESS-POTASSIUM_TRANSPORT
nhaP2	INDIRECT_EFFECTS	STRESS_CONTROL|BIOCONTROL	NEUTRALIZING_ABIOTIC_STRESS	NEUTRALIZING_OSMOTIC_STRESS	OSMOTIC_STRESS-POTASSIUM_TRANSPORT
kefB	INDIRECT_EFFECTS	STRESS_CONTROL|BIOCONTROL	NEUTRALIZING_ABIOTIC_STRESS	NEUTRALIZING_OSMOTIC_STRESS	OSMOTIC_STRESS-POTASSIUM_TRANSPORT
phaA	INDIRECT_EFFECTS	STRESS_CONTROL|BIOCONTROL	NEUTRALIZING_ABIOTIC_STRESS	NEUTRALIZING_OSMOTIC_STRESS	OSMOTIC_STRESS-POTASSIUM_TRANSPORT
phaD	INDIRECT_EFFECTS	STRESS_CONTROL|BIOCONTROL	NEUTRALIZING_ABIOTIC_STRESS	NEUTRALIZING_OSMOTIC_STRESS	OSMOTIC_STRESS-POTASSIUM_TRANSPORT
phaE	INDIRECT_EFFECTS	STRESS_CONTROL|BIOCONTROL	NEUTRALIZING_ABIOTIC_STRESS	NEUTRALIZING_OSMOTIC_STRESS	OSMOTIC_STRESS-POTASSIUM_TRANSPORT
phaF	INDIRECT_EFFECTS	STRESS_CONTROL|BIOCONTROL	NEUTRALIZING_ABIOTIC_STRESS	NEUTRALIZING_OSMOTIC_STRESS	OSMOTIC_STRESS-POTASSIUM_TRANSPORT
phaG	INDIRECT_EFFECTS	STRESS_CONTROL|BIOCONTROL	NEUTRALIZING_ABIOTIC_STRESS	NEUTRALIZING_OSMOTIC_STRESS	OSMOTIC_STRESS-POTASSIUM_TRANSPORT
TMEM165	INDIRECT_EFFECTS	STRESS_CONTROL|BIOCONTROL	NEUTRALIZING_ABIOTIC_STRESS	NEUTRALIZING_SALINITY_STRESS	SALINITY_STRESS-CALCIUM_TRANSPORT
gdt1	INDIRECT_EFFECTS	STRESS_CONTROL|BIOCONTROL	NEUTRALIZING_ABIOTIC_STRESS	NEUTRALIZING_SALINITY_STRESS	SALINITY_STRESS-CALCIUM_TRANSPORT
chaA	INDIRECT_EFFECTS	STRESS_CONTROL|BIOCONTROL	NEUTRALIZING_ABIOTIC_STRESS	NEUTRALIZING_SALINITY_STRESS	SALINITY_STRESS-CALCIUM_TRANSPORT
yloB	INDIRECT_EFFECTS	STRESS_CONTROL|BIOCONTROL	NEUTRALIZING_ABIOTIC_STRESS	NEUTRALIZING_SALINITY_STRESS	SALINITY_STRESS-CALCIUM_TRANSPORT
nhaK	INDIRECT_EFFECTS	STRESS_CONTROL|BIOCONTROL	NEUTRALIZING_ABIOTIC_STRESS	NEUTRALIZING_SALINITY_STRESS	SALINITY_STRESS-CATION_TRANSPORT
TC_CPA1	INDIRECT_EFFECTS	STRESS_CONTROL|BIOCONTROL	NEUTRALIZING_ABIOTIC_STRESS	NEUTRALIZING_SALINITY_STRESS	SALINITY_STRESS-CATION_TRANSPORT
nqrA	INDIRECT_EFFECTS	STRESS_CONTROL|BIOCONTROL	NEUTRALIZING_ABIOTIC_STRESS	NEUTRALIZING_SALINITY_STRESS	SALINITY_STRESS-CATION_TRANSPORT
ybaL	INDIRECT_EFFECTS	STRESS_CONTROL|BIOCONTROL	NEUTRALIZING_ABIOTIC_STRESS	NEUTRALIZING_SALINITY_STRESS	SALINITY_STRESS-CATION_TRANSPORT
TC_KEF	INDIRECT_EFFECTS	STRESS_CONTROL|BIOCONTROL	NEUTRALIZING_ABIOTIC_STRESS	NEUTRALIZING_SALINITY_STRESS	SALINITY_STRESS-CATION_TRANSPORT
yrbG	INDIRECT_EFFECTS	STRESS_CONTROL|BIOCONTROL	NEUTRALIZING_ABIOTIC_STRESS	NEUTRALIZING_SALINITY_STRESS	SALINITY_STRESS-CATION_TRANSPORT
yfbK	INDIRECT_EFFECTS	STRESS_CONTROL|BIOCONTROL	NEUTRALIZING_ABIOTIC_STRESS	NEUTRALIZING_SALINITY_STRESS	SALINITY_STRESS-CHLORIDE_TRANSPORT
asd	INDIRECT_EFFECTS	STRESS_CONTROL|BIOCONTROL	NEUTRALIZING_ABIOTIC_STRESS	NEUTRALIZING_SALINITY_STRESS	SALINITY_STRESS-ECTOINE_METABOLISM
doeX	INDIRECT_EFFECTS	STRESS_CONTROL|BIOCONTROL	NEUTRALIZING_ABIOTIC_STRESS	NEUTRALIZING_SALINITY_STRESS	SALINITY_STRESS-ECTOINE_METABOLISM
ectB	INDIRECT_EFFECTS	STRESS_CONTROL|BIOCONTROL	NEUTRALIZING_ABIOTIC_STRESS	NEUTRALIZING_SALINITY_STRESS	SALINITY_STRESS-ECTOINE_METABOLISM
dat	INDIRECT_EFFECTS	STRESS_CONTROL|BIOCONTROL	NEUTRALIZING_ABIOTIC_STRESS	NEUTRALIZING_SALINITY_STRESS	SALINITY_STRESS-ECTOINE_METABOLISM
mnhA	INDIRECT_EFFECTS	STRESS_CONTROL|BIOCONTROL	NEUTRALIZING_ABIOTIC_STRESS	NEUTRALIZING_SALINITY_STRESS	SALINITY_STRESS-H+_ANTIPORTER
mnhC	INDIRECT_EFFECTS	STRESS_CONTROL|BIOCONTROL	NEUTRALIZING_ABIOTIC_STRESS	NEUTRALIZING_SALINITY_STRESS	SALINITY_STRESS-H+_ANTIPORTER
mnhD	INDIRECT_EFFECTS	STRESS_CONTROL|BIOCONTROL	NEUTRALIZING_ABIOTIC_STRESS	NEUTRALIZING_SALINITY_STRESS	SALINITY_STRESS-H+_ANTIPORTER
mnhE	INDIRECT_EFFECTS	STRESS_CONTROL|BIOCONTROL	NEUTRALIZING_ABIOTIC_STRESS	NEUTRALIZING_SALINITY_STRESS	SALINITY_STRESS-H+_ANTIPORTER
mnhF	INDIRECT_EFFECTS	STRESS_CONTROL|BIOCONTROL	NEUTRALIZING_ABIOTIC_STRESS	NEUTRALIZING_SALINITY_STRESS	SALINITY_STRESS-H+_ANTIPORTER
mnhG	INDIRECT_EFFECTS	STRESS_CONTROL|BIOCONTROL	NEUTRALIZING_ABIOTIC_STRESS	NEUTRALIZING_SALINITY_STRESS	SALINITY_STRESS-H+_ANTIPORTER
nhaA	INDIRECT_EFFECTS	STRESS_CONTROL|BIOCONTROL	NEUTRALIZING_ABIOTIC_STRESS	NEUTRALIZING_SALINITY_STRESS	SALINITY_STRESS-H+_ANTIPORTER
gdhB	INDIRECT_EFFECTS	STRESS_CONTROL|BIOCONTROL	NEUTRALIZING_ABIOTIC_STRESS	NEUTRALIZING_SALINITY_STRESS	SALINITY_STRESS-HALOTOLERANCE_RELATED_ENZYMES
ggpS	INDIRECT_EFFECTS	STRESS_CONTROL|BIOCONTROL	NEUTRALIZING_ABIOTIC_STRESS	NEUTRALIZING_SALINITY_STRESS	SALINITY_STRESS-HALOTOLERANCE_RELATED_ENZYMES
lon	INDIRECT_EFFECTS	STRESS_CONTROL|BIOCONTROL	NEUTRALIZING_ABIOTIC_STRESS	NEUTRALIZING_SALINITY_STRESS	SALINITY_STRESS-HALOTOLERANCE_RELATED_ENZYMES
prkA	INDIRECT_EFFECTS	STRESS_CONTROL|BIOCONTROL	NEUTRALIZING_ABIOTIC_STRESS	NEUTRALIZING_SALINITY_STRESS	SALINITY_STRESS-HALOTOLERANCE_RELATED_ENZYMES
yeaG	INDIRECT_EFFECTS	STRESS_CONTROL|BIOCONTROL	NEUTRALIZING_ABIOTIC_STRESS	NEUTRALIZING_SALINITY_STRESS	SALINITY_STRESS-HALOTOLERANCE_RELATED_ENZYMES
rpmEB	INDIRECT_EFFECTS	STRESS_CONTROL|BIOCONTROL	NEUTRALIZING_ABIOTIC_STRESS	NEUTRALIZING_SALINITY_STRESS	SALINITY_STRESS-HALOTOLERANCE_RELATED_ENZYMES
rsbV	INDIRECT_EFFECTS	STRESS_CONTROL|BIOCONTROL	NEUTRALIZING_ABIOTIC_STRESS	NEUTRALIZING_SALINITY_STRESS	SALINITY_STRESS-HALOTOLERANCE_RELATED_ENZYMES
rseA	INDIRECT_EFFECTS	STRESS_CONTROL|BIOCONTROL	NEUTRALIZING_ABIOTIC_STRESS	NEUTRALIZING_SALINITY_STRESS	SALINITY_STRESS-HALOTOLERANCE_RELATED_ENZYMES
surA	INDIRECT_EFFECTS	STRESS_CONTROL|BIOCONTROL	NEUTRALIZING_ABIOTIC_STRESS	NEUTRALIZING_SALINITY_STRESS	SALINITY_STRESS-HALOTOLERANCE_RELATED_ENZYMES
corA	INDIRECT_EFFECTS	STRESS_CONTROL|BIOCONTROL	NEUTRALIZING_ABIOTIC_STRESS	NEUTRALIZING_SALINITY_STRESS	SALINITY_STRESS-MAGNESIUM_TRANSPORT
yfjQ	INDIRECT_EFFECTS	STRESS_CONTROL|BIOCONTROL	NEUTRALIZING_ABIOTIC_STRESS	NEUTRALIZING_SALINITY_STRESS	SALINITY_STRESS-MAGNESIUM_TRANSPORT
mgtC	INDIRECT_EFFECTS	STRESS_CONTROL|BIOCONTROL	NEUTRALIZING_ABIOTIC_STRESS	NEUTRALIZING_SALINITY_STRESS	SALINITY_STRESS-MAGNESIUM_TRANSPORT
mgtE	INDIRECT_EFFECTS	STRESS_CONTROL|BIOCONTROL	NEUTRALIZING_ABIOTIC_STRESS	NEUTRALIZING_SALINITY_STRESS	SALINITY_STRESS-MAGNESIUM_TRANSPORT
mpfA	INDIRECT_EFFECTS	STRESS_CONTROL|BIOCONTROL	NEUTRALIZING_ABIOTIC_STRESS	NEUTRALIZING_SALINITY_STRESS	SALINITY_STRESS-MAGNESIUM_TRANSPORT
yhdP	INDIRECT_EFFECTS	STRESS_CONTROL|BIOCONTROL	NEUTRALIZING_ABIOTIC_STRESS	NEUTRALIZING_SALINITY_STRESS	SALINITY_STRESS-MAGNESIUM_TRANSPORT
yrkA	INDIRECT_EFFECTS	STRESS_CONTROL|BIOCONTROL	NEUTRALIZING_ABIOTIC_STRESS	NEUTRALIZING_SALINITY_STRESS	SALINITY_STRESS-MAGNESIUM_TRANSPORT
yugS	INDIRECT_EFFECTS	STRESS_CONTROL|BIOCONTROL	NEUTRALIZING_ABIOTIC_STRESS	NEUTRALIZING_SALINITY_STRESS	SALINITY_STRESS-MAGNESIUM_TRANSPORT
czcO	INDIRECT_EFFECTS	STRESS_CONTROL|BIOCONTROL	NEUTRALIZING_ABIOTIC_STRESS	NEUTRALIZING_SALINITY_STRESS	SALINITY_STRESS-POTASSIUM_TRANSPORT
noxC	INDIRECT_EFFECTS	STRESS_CONTROL|BIOCONTROL	NEUTRALIZING_ABIOTIC_STRESS	NEUTRALIZING_SALINITY_STRESS	SALINITY_STRESS-POTASSIUM_TRANSPORT
yrdP	INDIRECT_EFFECTS	STRESS_CONTROL|BIOCONTROL	NEUTRALIZING_ABIOTIC_STRESS	NEUTRALIZING_SALINITY_STRESS	SALINITY_STRESS-POTASSIUM_TRANSPORT
hapE	INDIRECT_EFFECTS	STRESS_CONTROL|BIOCONTROL	NEUTRALIZING_ABIOTIC_STRESS	NEUTRALIZING_SALINITY_STRESS	SALINITY_STRESS-POTASSIUM_TRANSPORT
argAB	INDIRECT_EFFECTS	STRESS_CONTROL|BIOCONTROL	NEUTRALIZING_ABIOTIC_STRESS	NEUTRALIZING_SALINITY_STRESS	SALINITY_STRESS-PROLINE_METABOLISM
argB	INDIRECT_EFFECTS	STRESS_CONTROL|BIOCONTROL	NEUTRALIZING_ABIOTIC_STRESS	NEUTRALIZING_SALINITY_STRESS	SALINITY_STRESS-PROLINE_METABOLISM
argC	INDIRECT_EFFECTS	STRESS_CONTROL|BIOCONTROL	NEUTRALIZING_ABIOTIC_STRESS	NEUTRALIZING_SALINITY_STRESS	SALINITY_STRESS-PROLINE_METABOLISM
argE	INDIRECT_EFFECTS	STRESS_CONTROL|BIOCONTROL	NEUTRALIZING_ABIOTIC_STRESS	NEUTRALIZING_SALINITY_STRESS	SALINITY_STRESS-PROLINE_METABOLISM
argHA	INDIRECT_EFFECTS	STRESS_CONTROL|BIOCONTROL	NEUTRALIZING_ABIOTIC_STRESS	NEUTRALIZING_SALINITY_STRESS	SALINITY_STRESS-PROLINE_METABOLISM
argJ	INDIRECT_EFFECTS	STRESS_CONTROL|BIOCONTROL	NEUTRALIZING_ABIOTIC_STRESS	NEUTRALIZING_SALINITY_STRESS	SALINITY_STRESS-PROLINE_METABOLISM
argO	INDIRECT_EFFECTS	STRESS_CONTROL|BIOCONTROL	NEUTRALIZING_ABIOTIC_STRESS	NEUTRALIZING_SALINITY_STRESS	SALINITY_STRESS-PROLINE_METABOLISM
proA	INDIRECT_EFFECTS	STRESS_CONTROL|BIOCONTROL	NEUTRALIZING_ABIOTIC_STRESS	NEUTRALIZING_SALINITY_STRESS	SALINITY_STRESS-PROLINE_METABOLISM
proB	INDIRECT_EFFECTS	STRESS_CONTROL|BIOCONTROL	NEUTRALIZING_ABIOTIC_STRESS	NEUTRALIZING_SALINITY_STRESS	SALINITY_STRESS-PROLINE_METABOLISM
rnfA	INDIRECT_EFFECTS	STRESS_CONTROL|BIOCONTROL	NEUTRALIZING_ABIOTIC_STRESS	NEUTRALIZING_SALINITY_STRESS	SALINITY_STRESS-SODIUM_TRANSPORT
rsxA	INDIRECT_EFFECTS	STRESS_CONTROL|BIOCONTROL	NEUTRALIZING_ABIOTIC_STRESS	NEUTRALIZING_SALINITY_STRESS	SALINITY_STRESS-SODIUM_TRANSPORT
rnfB	INDIRECT_EFFECTS	STRESS_CONTROL|BIOCONTROL	NEUTRALIZING_ABIOTIC_STRESS	NEUTRALIZING_SALINITY_STRESS	SALINITY_STRESS-SODIUM_TRANSPORT
rsxB	INDIRECT_EFFECTS	STRESS_CONTROL|BIOCONTROL	NEUTRALIZING_ABIOTIC_STRESS	NEUTRALIZING_SALINITY_STRESS	SALINITY_STRESS-SODIUM_TRANSPORT
rnfC	INDIRECT_EFFECTS	STRESS_CONTROL|BIOCONTROL	NEUTRALIZING_ABIOTIC_STRESS	NEUTRALIZING_SALINITY_STRESS	SALINITY_STRESS-SODIUM_TRANSPORT
rsxC	INDIRECT_EFFECTS	STRESS_CONTROL|BIOCONTROL	NEUTRALIZING_ABIOTIC_STRESS	NEUTRALIZING_SALINITY_STRESS	SALINITY_STRESS-SODIUM_TRANSPORT
rnfD	INDIRECT_EFFECTS	STRESS_CONTROL|BIOCONTROL	NEUTRALIZING_ABIOTIC_STRESS	NEUTRALIZING_SALINITY_STRESS	SALINITY_STRESS-SODIUM_TRANSPORT
rsxD	INDIRECT_EFFECTS	STRESS_CONTROL|BIOCONTROL	NEUTRALIZING_ABIOTIC_STRESS	NEUTRALIZING_SALINITY_STRESS	SALINITY_STRESS-SODIUM_TRANSPORT
rnfE	INDIRECT_EFFECTS	STRESS_CONTROL|BIOCONTROL	NEUTRALIZING_ABIOTIC_STRESS	NEUTRALIZING_SALINITY_STRESS	SALINITY_STRESS-SODIUM_TRANSPORT
rsxE	INDIRECT_EFFECTS	STRESS_CONTROL|BIOCONTROL	NEUTRALIZING_ABIOTIC_STRESS	NEUTRALIZING_SALINITY_STRESS	SALINITY_STRESS-SODIUM_TRANSPORT
rnfG	INDIRECT_EFFECTS	STRESS_CONTROL|BIOCONTROL	NEUTRALIZING_ABIOTIC_STRESS	NEUTRALIZING_SALINITY_STRESS	SALINITY_STRESS-SODIUM_TRANSPORT
degQ	INDIRECT_EFFECTS	STRESS_CONTROL|BIOCONTROL	NEUTRALIZING_ABIOTIC_STRESS	NEUTRALIZING_SALINITY_STRESS	SALINITY_STRESS_SIGNALLING
hhoA	INDIRECT_EFFECTS	STRESS_CONTROL|BIOCONTROL	NEUTRALIZING_ABIOTIC_STRESS	NEUTRALIZING_SALINITY_STRESS	SALINITY_STRESS_SIGNALLING
ahpC	INDIRECT_EFFECTS	STRESS_CONTROL|BIOCONTROL	NEUTRALIZING_ABIOTIC_STRESS	NITROSATIVE|OXIDATIVE_STRESS|ROS_SCAVENGING	DETOXIFICATION_OF_PEROXIDIZED_COMPOUNDS
ahpF	INDIRECT_EFFECTS	STRESS_CONTROL|BIOCONTROL	NEUTRALIZING_ABIOTIC_STRESS	NITROSATIVE|OXIDATIVE_STRESS|ROS_SCAVENGING	DETOXIFICATION_OF_PEROXIDIZED_COMPOUNDS
bcp	INDIRECT_EFFECTS	STRESS_CONTROL|BIOCONTROL	NEUTRALIZING_ABIOTIC_STRESS	NITROSATIVE|OXIDATIVE_STRESS|ROS_SCAVENGING	DETOXIFICATION_OF_PEROXIDIZED_COMPOUNDS
PRXQ	INDIRECT_EFFECTS	STRESS_CONTROL|BIOCONTROL	NEUTRALIZING_ABIOTIC_STRESS	NITROSATIVE|OXIDATIVE_STRESS|ROS_SCAVENGING	DETOXIFICATION_OF_PEROXIDIZED_COMPOUNDS
DOT5	INDIRECT_EFFECTS	STRESS_CONTROL|BIOCONTROL	NEUTRALIZING_ABIOTIC_STRESS	NITROSATIVE|OXIDATIVE_STRESS|ROS_SCAVENGING	DETOXIFICATION_OF_PEROXIDIZED_COMPOUNDS
bsaA	INDIRECT_EFFECTS	STRESS_CONTROL|BIOCONTROL	NEUTRALIZING_ABIOTIC_STRESS	NITROSATIVE|OXIDATIVE_STRESS|ROS_SCAVENGING	DETOXIFICATION_OF_PEROXIDIZED_COMPOUNDS
gpx	INDIRECT_EFFECTS	STRESS_CONTROL|BIOCONTROL	NEUTRALIZING_ABIOTIC_STRESS	NITROSATIVE|OXIDATIVE_STRESS|ROS_SCAVENGING	DETOXIFICATION_OF_PEROXIDIZED_COMPOUNDS
btuE	INDIRECT_EFFECTS	STRESS_CONTROL|BIOCONTROL	NEUTRALIZING_ABIOTIC_STRESS	NITROSATIVE|OXIDATIVE_STRESS|ROS_SCAVENGING	DETOXIFICATION_OF_PEROXIDIZED_COMPOUNDS
cpo	INDIRECT_EFFECTS	STRESS_CONTROL|BIOCONTROL	NEUTRALIZING_ABIOTIC_STRESS	NITROSATIVE|OXIDATIVE_STRESS|ROS_SCAVENGING	DETOXIFICATION_OF_PEROXIDIZED_COMPOUNDS
gor	INDIRECT_EFFECTS	STRESS_CONTROL|BIOCONTROL	NEUTRALIZING_ABIOTIC_STRESS	NITROSATIVE|OXIDATIVE_STRESS|ROS_SCAVENGING	DETOXIFICATION_OF_PEROXIDIZED_COMPOUNDS
gst	INDIRECT_EFFECTS	STRESS_CONTROL|BIOCONTROL	NEUTRALIZING_ABIOTIC_STRESS	NITROSATIVE|OXIDATIVE_STRESS|ROS_SCAVENGING	DETOXIFICATION_OF_PEROXIDIZED_COMPOUNDS
ohrB	INDIRECT_EFFECTS	STRESS_CONTROL|BIOCONTROL	NEUTRALIZING_ABIOTIC_STRESS	NITROSATIVE|OXIDATIVE_STRESS|ROS_SCAVENGING	DETOXIFICATION_OF_PEROXIDIZED_COMPOUNDS
osmC	INDIRECT_EFFECTS	STRESS_CONTROL|BIOCONTROL	NEUTRALIZING_ABIOTIC_STRESS	NITROSATIVE|OXIDATIVE_STRESS|ROS_SCAVENGING	DETOXIFICATION_OF_PEROXIDIZED_COMPOUNDS
ohr	INDIRECT_EFFECTS	STRESS_CONTROL|BIOCONTROL	NEUTRALIZING_ABIOTIC_STRESS	NITROSATIVE|OXIDATIVE_STRESS|ROS_SCAVENGING	DETOXIFICATION_OF_PEROXIDIZED_COMPOUNDS
ykzA	INDIRECT_EFFECTS	STRESS_CONTROL|BIOCONTROL	NEUTRALIZING_ABIOTIC_STRESS	NITROSATIVE|OXIDATIVE_STRESS|ROS_SCAVENGING	DETOXIFICATION_OF_PEROXIDIZED_COMPOUNDS
ohrR	INDIRECT_EFFECTS	STRESS_CONTROL|BIOCONTROL	NEUTRALIZING_ABIOTIC_STRESS	NITROSATIVE|OXIDATIVE_STRESS|ROS_SCAVENGING	DETOXIFICATION_OF_PEROXIDIZED_COMPOUNDS
yfeX	INDIRECT_EFFECTS	STRESS_CONTROL|BIOCONTROL	NEUTRALIZING_ABIOTIC_STRESS	NITROSATIVE|OXIDATIVE_STRESS|ROS_SCAVENGING	DETOXIFICATION_OF_PEROXIDIZED_COMPOUNDS
cybB	INDIRECT_EFFECTS	STRESS_CONTROL|BIOCONTROL	NEUTRALIZING_ABIOTIC_STRESS	NITROSATIVE|OXIDATIVE_STRESS|ROS_SCAVENGING	DETOXIFICATION_OF_SUPEROXIDE_ANION_RADICALS
blc	INDIRECT_EFFECTS	STRESS_CONTROL|BIOCONTROL	NEUTRALIZING_ABIOTIC_STRESS	NITROSATIVE|OXIDATIVE_STRESS|ROS_SCAVENGING	NITROSATIVE|OXIDATIVE_STRESS|ROS_REGULATORY_PROTEINS
ABC_CD_A	INDIRECT_EFFECTS	STRESS_CONTROL|BIOCONTROL	NEUTRALIZING_ABIOTIC_STRESS	NITROSATIVE|OXIDATIVE_STRESS|ROS_SCAVENGING	OXIDATIVE_STRESS-ARYLPOLYENE_BIOSYNTHESIS
ABC_CD_P	INDIRECT_EFFECTS	STRESS_CONTROL|BIOCONTROL	NEUTRALIZING_ABIOTIC_STRESS	NITROSATIVE|OXIDATIVE_STRESS|ROS_SCAVENGING	OXIDATIVE_STRESS-ARYLPOLYENE_BIOSYNTHESIS
UPF0176_protein	INDIRECT_EFFECTS	STRESS_CONTROL|BIOCONTROL	NEUTRALIZING_ABIOTIC_STRESS	NITROSATIVE|OXIDATIVE_STRESS|ROS_SCAVENGING	OXIDATIVE_STRESS-ARYLPOLYENE_BIOSYNTHESIS
acpP	INDIRECT_EFFECTS	STRESS_CONTROL|BIOCONTROL	NEUTRALIZING_ABIOTIC_STRESS	NITROSATIVE|OXIDATIVE_STRESS|ROS_SCAVENGING	OXIDATIVE_STRESS-ARYLPOLYENE_BIOSYNTHESIS
mdoH	INDIRECT_EFFECTS	STRESS_CONTROL|BIOCONTROL	NEUTRALIZING_ABIOTIC_STRESS	NITROSATIVE|OXIDATIVE_STRESS|ROS_SCAVENGING	OXIDATIVE_STRESS-ARYLPOLYENE_BIOSYNTHESIS
grxC	INDIRECT_EFFECTS	STRESS_CONTROL|BIOCONTROL	NEUTRALIZING_ABIOTIC_STRESS	NITROSATIVE|OXIDATIVE_STRESS|ROS_SCAVENGING	OXIDATIVE_STRESS-CHAPERONES
grxD	INDIRECT_EFFECTS	STRESS_CONTROL|BIOCONTROL	NEUTRALIZING_ABIOTIC_STRESS	NITROSATIVE|OXIDATIVE_STRESS|ROS_SCAVENGING	OXIDATIVE_STRESS-CHAPERONES
yghU	INDIRECT_EFFECTS	STRESS_CONTROL|BIOCONTROL	NEUTRALIZING_ABIOTIC_STRESS	NITROSATIVE|OXIDATIVE_STRESS|ROS_SCAVENGING	OXIDATIVE_STRESS-GLUTATHION_METABOLISM
yfcG	INDIRECT_EFFECTS	STRESS_CONTROL|BIOCONTROL	NEUTRALIZING_ABIOTIC_STRESS	NITROSATIVE|OXIDATIVE_STRESS|ROS_SCAVENGING	OXIDATIVE_STRESS-GLUTATHION_METABOLISM
qor	INDIRECT_EFFECTS	STRESS_CONTROL|BIOCONTROL	NEUTRALIZING_ABIOTIC_STRESS	NITROSATIVE|OXIDATIVE_STRESS|ROS_SCAVENGING	OXIDATIVE_STRESS-OXIDOREDUCTASES
ydhL	INDIRECT_EFFECTS	STRESS_CONTROL|BIOCONTROL	NEUTRALIZING_ABIOTIC_STRESS	NITROSATIVE|OXIDATIVE_STRESS|ROS_SCAVENGING	OXIDATIVE_STRESS-OXIDOREDUCTASES
msrP	INDIRECT_EFFECTS	STRESS_CONTROL|BIOCONTROL	NEUTRALIZING_ABIOTIC_STRESS	NITROSATIVE|OXIDATIVE_STRESS|ROS_SCAVENGING	OXIDATIVE_STRESS-SULFOXIDE_REDUCTASES
yedY	INDIRECT_EFFECTS	STRESS_CONTROL|BIOCONTROL	NEUTRALIZING_ABIOTIC_STRESS	NITROSATIVE|OXIDATIVE_STRESS|ROS_SCAVENGING	OXIDATIVE_STRESS-SULFOXIDE_REDUCTASES
trxA	INDIRECT_EFFECTS	STRESS_CONTROL|BIOCONTROL	NEUTRALIZING_ABIOTIC_STRESS	NITROSATIVE|OXIDATIVE_STRESS|ROS_SCAVENGING	OXIDATIVE_STRESS-THIOREDOXINES|THIOESTERASES
trxB	INDIRECT_EFFECTS	STRESS_CONTROL|BIOCONTROL	NEUTRALIZING_ABIOTIC_STRESS	NITROSATIVE|OXIDATIVE_STRESS|ROS_SCAVENGING	OXIDATIVE_STRESS-THIOREDOXINES|THIOESTERASES
trxC	INDIRECT_EFFECTS	STRESS_CONTROL|BIOCONTROL	NEUTRALIZING_ABIOTIC_STRESS	NITROSATIVE|OXIDATIVE_STRESS|ROS_SCAVENGING	OXIDATIVE_STRESS-THIOREDOXINES|THIOESTERASES
acpK	INDIRECT_EFFECTS	STRESS_CONTROL|BIOCONTROL	NEUTRALIZING_BIOTIC_STRESS	BACTERICIDAL_COMPOUNDS|ANTIBIOTICS	BACTERICIDAL-BACILLAENE_METABOLISM
baeF	INDIRECT_EFFECTS	STRESS_CONTROL|BIOCONTROL	NEUTRALIZING_BIOTIC_STRESS	BACTERICIDAL_COMPOUNDS|ANTIBIOTICS	BACTERICIDAL-BACILLAENE_METABOLISM
cvpA	INDIRECT_EFFECTS	STRESS_CONTROL|BIOCONTROL	NEUTRALIZING_BIOTIC_STRESS	BACTERICIDAL_COMPOUNDS|ANTIBIOTICS	BACTERICIDAL-BACTERIOCINS|COLICINS
dcsE	INDIRECT_EFFECTS	STRESS_CONTROL|BIOCONTROL	NEUTRALIZING_BIOTIC_STRESS	BACTERICIDAL_COMPOUNDS|ANTIBIOTICS	BACTERICIDAL-CYCLOSERINE_METABOLISM
lgrB	INDIRECT_EFFECTS	STRESS_CONTROL|BIOCONTROL	NEUTRALIZING_BIOTIC_STRESS	BACTERICIDAL_COMPOUNDS|ANTIBIOTICS	BACTERICIDAL-GRAMICIDIN_METABOLISM
nocN	INDIRECT_EFFECTS	STRESS_CONTROL|BIOCONTROL	NEUTRALIZING_BIOTIC_STRESS	BACTERICIDAL_COMPOUNDS|ANTIBIOTICS	BACTERICIDAL-NOCARDICIN_A-D_METABOLISM
hmo	INDIRECT_EFFECTS	STRESS_CONTROL|BIOCONTROL	NEUTRALIZING_BIOTIC_STRESS	BACTERICIDAL_COMPOUNDS|ANTIBIOTICS	BACTERICIDAL-NOCARDICIN_A-D_METABOLISM
pltR	INDIRECT_EFFECTS	STRESS_CONTROL|BIOCONTROL	NEUTRALIZING_BIOTIC_STRESS	BACTERICIDAL_COMPOUNDS|ANTIBIOTICS	BACTERICIDAL-PYOLUTEORIN_METABOLISM
plti	INDIRECT_EFFECTS	STRESS_CONTROL|BIOCONTROL	NEUTRALIZING_BIOTIC_STRESS	BACTERICIDAL_COMPOUNDS|ANTIBIOTICS	BACTERICIDAL-PYOLUTEORIN_METABOLISM
yejA	INDIRECT_EFFECTS	STRESS_CONTROL|BIOCONTROL	NEUTRALIZING_BIOTIC_STRESS	BACTERICIDAL_COMPOUNDS|ANTIBIOTICS	BACTERICIDAL-SIDEROMYCINS|MICROCINS
yejB	INDIRECT_EFFECTS	STRESS_CONTROL|BIOCONTROL	NEUTRALIZING_BIOTIC_STRESS	BACTERICIDAL_COMPOUNDS|ANTIBIOTICS	BACTERICIDAL-SIDEROMYCINS|MICROCINS
yejE	INDIRECT_EFFECTS	STRESS_CONTROL|BIOCONTROL	NEUTRALIZING_BIOTIC_STRESS	BACTERICIDAL_COMPOUNDS|ANTIBIOTICS	BACTERICIDAL-SIDEROMYCINS|MICROCINS
yejF	INDIRECT_EFFECTS	STRESS_CONTROL|BIOCONTROL	NEUTRALIZING_BIOTIC_STRESS	BACTERICIDAL_COMPOUNDS|ANTIBIOTICS	BACTERICIDAL-SIDEROMYCINS|MICROCINS
aroA	INDIRECT_EFFECTS	STRESS_CONTROL|BIOCONTROL	NEUTRALIZING_BIOTIC_STRESS	BIOTIC_STRESS_RESISTANCE-PHENAZINE_DERIVATES	BIOTIC_STRESS_RESISTANCE-PHENAZINE-1-CARBOXYLIC_ACID_BIOSYNTHESIS
aroE	INDIRECT_EFFECTS	STRESS_CONTROL|BIOCONTROL	NEUTRALIZING_BIOTIC_STRESS	BIOTIC_STRESS_RESISTANCE-PHENAZINE_DERIVATES	BIOTIC_STRESS_RESISTANCE-PHENAZINE-1-CARBOXYLIC_ACID_BIOSYNTHESIS
chbG	INDIRECT_EFFECTS	STRESS_CONTROL|BIOCONTROL	NEUTRALIZING_BIOTIC_STRESS	FUNGICIDAL_COMPOUNDS|ANTIBIOTICS	FUNGICIDAL-CHITINOLYTIC_ACTIVITIES
chitin_deacetylase	INDIRECT_EFFECTS	STRESS_CONTROL|BIOCONTROL	NEUTRALIZING_BIOTIC_STRESS	FUNGICIDAL_COMPOUNDS|ANTIBIOTICS	FUNGICIDAL-CHITINOLYTIC_ACTIVITIES
lysS	INDIRECT_EFFECTS	STRESS_CONTROL|BIOCONTROL	NEUTRALIZING_BIOTIC_STRESS	FUNGICIDAL_COMPOUNDS|ANTIBIOTICS	FUNGICIDAL-MOTILITY-MEDIATED_DEFENSE_SIGNALLING
fitG	INDIRECT_EFFECTS	STRESS_CONTROL|BIOCONTROL	NEUTRALIZING_BIOTIC_STRESS	INSECTICIDAL_COMPOUNDS	INSECTICIDAL-FIT-SYSTEM
bacF	INDIRECT_EFFECTS	STRESS_CONTROL|BIOCONTROL	NEUTRALIZING_BIOTIC_STRESS	OTHER_BIOTIC_STRESS_RESISTANCE_GENES	BIOTIC_STRESS_RESISTANCE-BACILYSIN_METABOLISM
csbX	INDIRECT_EFFECTS	STRESS_CONTROL|BIOCONTROL	UNIVERSAL_STRESS_RESPONSE	STRESS_SIGNALLING_PROTEINS	OTHER_STRESS_RESPONSE_PROTEINS
uspA	INDIRECT_EFFECTS	STRESS_CONTROL|BIOCONTROL	UNIVERSAL_STRESS_RESPONSE	STRESS_SIGNALLING_PROTEINS	OTHER_STRESS_RESPONSE_PROTEINS
uspE	INDIRECT_EFFECTS	STRESS_CONTROL|BIOCONTROL	UNIVERSAL_STRESS_RESPONSE	STRESS_SIGNALLING_PROTEINS	OTHER_STRESS_RESPONSE_PROTEINS
yciH	INDIRECT_EFFECTS	STRESS_CONTROL|BIOCONTROL	UNIVERSAL_STRESS_RESPONSE	STRESS_SIGNALLING_PROTEINS	OTHER_STRESS_RESPONSE_PROTEINS
cstA	INDIRECT_EFFECTS	STRESS_CONTROL|BIOCONTROL	UNIVERSAL_STRESS_RESPONSE	STRESS_SIGNALLING_PROTEINS	STRESS_SIGNAL-CARBON_STARVATION_RESPONSE
prc	INDIRECT_EFFECTS	STRESS_CONTROL|BIOCONTROL	UNIVERSAL_STRESS_RESPONSE	STRESS_SIGNALLING_PROTEINS	STRESS_SIGNAL-CHAPERONE|PROTEASES
lexA	INDIRECT_EFFECTS	STRESS_CONTROL|BIOCONTROL	UNIVERSAL_STRESS_RESPONSE	STRESS_SIGNALLING_PROTEINS	STRESS_SIGNAL-DNA_DAMAGE_DEFENSE|REPAIR
radA	INDIRECT_EFFECTS	STRESS_CONTROL|BIOCONTROL	UNIVERSAL_STRESS_RESPONSE	STRESS_SIGNALLING_PROTEINS	STRESS_SIGNAL-DNA_DAMAGE_DEFENSE|REPAIR
uvrA	INDIRECT_EFFECTS	STRESS_CONTROL|BIOCONTROL	UNIVERSAL_STRESS_RESPONSE	STRESS_SIGNALLING_PROTEINS	STRESS_SIGNAL-DNA_DAMAGE_DEFENSE|REPAIR
uvrB	INDIRECT_EFFECTS	STRESS_CONTROL|BIOCONTROL	UNIVERSAL_STRESS_RESPONSE	STRESS_SIGNALLING_PROTEINS	STRESS_SIGNAL-DNA_DAMAGE_DEFENSE|REPAIR
uvrC	INDIRECT_EFFECTS	STRESS_CONTROL|BIOCONTROL	UNIVERSAL_STRESS_RESPONSE	STRESS_SIGNALLING_PROTEINS	STRESS_SIGNAL-DNA_DAMAGE_DEFENSE|REPAIR
psiE	INDIRECT_EFFECTS	STRESS_CONTROL|BIOCONTROL	UNIVERSAL_STRESS_RESPONSE	STRESS_SIGNALLING_PROTEINS	STRESS_SIGNAL-PHOSPHATE_STARVATION_RESPONSE
yjbA	INDIRECT_EFFECTS	STRESS_CONTROL|BIOCONTROL	UNIVERSAL_STRESS_RESPONSE	STRESS_SIGNALLING_PROTEINS	STRESS_SIGNAL-PHOSPHATE_STARVATION_RESPONSE
bolA	INDIRECT_EFFECTS	STRESS_CONTROL|BIOCONTROL	UNIVERSAL_STRESS_RESPONSE	STRESS_SIGNALLING_PROTEINS	STRESS_SIGNAL-TRANSCRIPTIONAL_REGULATION
ypdC	INDIRECT_EFFECTS	STRESS_CONTROL|BIOCONTROL	UNIVERSAL_STRESS_RESPONSE	STRESS_SIGNALLING_PROTEINS	STRESS_SIGNAL-TRANSCRIPTIONAL_REGULATION
