# Supplementary material for: Comparative genomics and metabolomics reveal phytohormone production, nutrient acquisition, and osmotic stress tolerance in Azotobacter chroococcum W5
Source: Front Microbiol. 2025 Jul 22;16:1626016. doi: 10.3389/fmicb.2025.1626016 (PMC12322734; doi:10.3389/fmicb.2025.1626016)
Supplement: Supplementary file 3 [file Table_3.xlsx]

## Sheet: Sheet1
Additional Table 3. Annotation summary of the 112 unique protein-coding genes identified in strain W5, including BLASTp results and KEGG mapping.
Gene ID	A.A sequence	BlAST Top Hit	E-value	% Identity	KEGG Mapping
>unique/40/15/Org15_Gene2703	MDIVVRGNGLHKSETNALSLMQQHLRDAWFAYASVVMTDSQGSMEFDVIVITHDRVLVVELKEWNGKLNNYDGNWYINDKYRSKSPYDVKRTQALRLAKIFETEIAHALGYKPYVEAHVVLCGSATPEYLPVSERRYVHTLQEFLKIREQEDYQRITQQLGFDYFENKRRPRPNSPECKQVFDDFFRGSRVQPADFKFMDYVAALHPDRVHGQQLFSEYPSNHKDQANRLAMMRRWDLSVLGLKFRDDETWRKVVMREEHLYRTATSTNSPLEQFLLRPIAPLVEEDINSDCVELYELRKNTRRLEQHINLYGAKWSAEQRLDLVRALLAPFAELHTTMGMAHRDIDTRNLWYSADHNIILTSGYHAAFIPEKGTVKDLSDKLRSSDTLLPEDVYGASG…	AAA domain-containing protein [Azotobacter chroococcum]	0	100
>unique/84/15/Org15_Gene467	MPKRYIVTPRTSAEGVLPESDDIAVVVRLDHGVLVDTDAKNALRLEQSGWRVKEVPDAHMIRIFDYAIDTKSGAVSPKAPSFKNAARVEDDAGRNHLVKLAGPVQESWLAVLADRGVQVVEAIGPLAYYVRADAATVNGLRALPFVEWTGPLTPELKVNPVLLAGNTEAKAGKGLGPIEAVDIGVLADGDVDTVAALVAELGGTVLRIGPKTGDAFRSIRATLSTEGLGAIAARDDVRWIDAVRTPLLEDERSAQIVLEDLDGAAAPNTGPVVGYAANLVALGIDGTGVTIAICDTGVDTNDATTMHADLAGRFAFAVDETGAAVAGGDTNGHGTHVAGIAAGNGASGDVDPQGFVLGQGVASASRVGLVRLGGSVQERVQESARQGADVMNNSWAMNG…	S8 family serine peptidase [Azotobacter chroococcum]	0	100
>unique/177/15/Org15_Gene468	MPSQRKLVGGVRTLSPSGERWAESATEALPAKVTVEFENGDTGFLDMRSARAVHWARMIDKLQRAKQPMYVEIDNETGVITNVRVPRRFKVEGIEPGDHGNLIVRLIPSSALHLLLRSDPNFETMRTSLAAAQLDASERLITETRDEHEIIDVRTPEPAPPGGPGESTPPEDDPSVSEARAKDIFNNMKAESCSPCSPTSDCIPFLFPDDGCWIRAHIMCHLMRTGGPDLTTNPPEDPEKVWIRGLLNAPTANHPDCHVLWGWHVAPTLATVLSAPNDKLVIDPSLSPLPESKDAWKSRQGNPGATLTDSPWTAYNSETDMSSVSLADSYQAMQSYRDELQDRCLDFGPPPYSCTRGCFFIIDRSTFSDGEVEAMLHVATPAIVQSAFYVVVDGFSPNQ…	protein-glutamine glutaminase family protein [Azotobacter chroococcum]	0	100
>unique/397/15/Org15_Gene1126	MDHDSIADHCQIEAMRVAATVASGKAVAFLGAGFSLGCKSVKNIDVPSAKELSKQISKLGKFSEDEDLRYTSDKYLENNPPSELIKFLKDTFTIKETCNHHEKIASANWRRCYTTNYDEVFEIASLKIGRRVESLDINSLPSQHYQKNNLCIHLNGHIKKLNEETINSSFKLSESSYVSPDSFLNSEWHYHFKTDIETCSALVFIGYSMYDMEIQKLLFDNESLKAKTYFITSTAPHEKEIHTLKKYGSIIPIGAEAFSELIGNAISQYQDQTSESDRILEGLELYELARPDIAIADRDVENLLVFGAIEQQSIDASITSDAEIPFLVKRNDLETVLRFLENNLNTVICSGFGNGKTIFLKSLLPYLHTRSFDVYQIVDSGADLIGDIDQIISNTQKSV…	SIR2 family protein [Azotobacter chroococcum]	0	100
>unique/444/15/Org15_Gene1452	MGRNGLWHGGIHFDGHTAAHLDQSGVRCIADGEVIAYRIDARYPHSEYGAGDGGTPAPFSTGFVLVRHRLQAPAIGEDRPPALTLYSLYMHLQDWMGYQAEGAAAPPPFLGEALYRIRADKAYDPIRGLRVRAGRKGTAEHATILALLPKGCRVRLGEADRERPQWRKLIALLEGRALPDLPAGGEGWVFGGELQDTDDPDVFLVGERANDIETGLAPGKGLNLRRDGSGERDDPITAMLPEGAVFTLGAGSGAYRPLGTVVEGGDLAPPGSDGLHGHVHFASLEPAGSSTPTLDRVQVLERPWPIKAGEPIGHLGLYRDHDGSAQPRLHLEVFSCDDVPAFVRRSRAWAARLPDTEKTLLKVHRGASKLIPHRAGIDADHPPRPGDAGVTVGVDLILP…	glycoside hydrolase family 24 protein [Azotobacter chroococcum]	0	100
>unique/517/15/Org15_Gene2914	MPTNWKSLEDHVRGIAQLRWSAPCIPEHINGVDFDGVVRVSADEIILIEITKERNLDKVRADISKILPTKITLATQGIICRAFVVLDEEPTPSMIEAGKTAHIAVTSKKKFERDFFDFESYDRLRNTQPFGSAVDSKTGENDPRNFIPVKYIESTKKENITIDRIVARLMRGAKVILTGDYGTGKSRCVREIYSSLAQRLNDAGAFPIAINLRDHWSSSNALEIIAGHLGNIGLSNSIDNIIRLLNSGHLILLLDGFDEIGAQSYDARVEDRKALRKHAVRGVRDLITKTKAGILVTGRSHFFDSDEEMLQSLGCNSTRDEILIISAPESFSMEEGQQYLKALNIDVPLPPWLPRKPLVFQVIVELARDEITNVLSRNHGEFEFWCAFINAVCIRESRG…	NACHT domain-containing protein [Azotobacter chroococcum]	0	100
>unique/723/15/Org15_Gene1664	MANIAPLPNAAGLGTSNPQRLALDNLIRRELKVGDPNDPMQVAQALLDRYKTDPRAAAIAQEARGLPFLQTTAAQPGLVAVHPSSSAAEWQQALDDIESDLRTLTSDAILKDVSPELQGWAQAIRSAVREGYNAACSALDPRNRDKAFGIRRQLNDYARVARLVGALTAGVTQYYRKLAQSLDEAAAVLLVAMGESLANVGFGGDRYLLQAPYTELQTRRDAVIYALRNLVGATQQAYGPNDWPRGLDAYRALYQQLEAQGQGDLRALLEENELSRTMDELIQRAAHGNTEGLRALGSTALIDLTRVRRFVSVAHQLAKPESPPLAAFLEALMLFAESFDSSGGIRLLRIARPPILLYGLYGMQSLELADERLLLIQKRGVLAGQLDCYTACDCSDDKA…	hypothetical protein [Azotobacter chroococcum]	0	100
>unique/902/15/Org15_Gene201	MNHHKPPEQPQDLHPATNPAGTSKSSEPQDLHRAPPRKKKRRHRVTPARAGTLIDLHTAIQKGHAVIDNFSLSSEEQALLMEENTERQATAHEYANHLKLPTWDRLNDNLKQVFRIASHGSHPHAVALSCNLSPKTATRALKAKKGSAYYVARIIKRVLTMAGLSPDMAITMELAHGRNSKNPELHIHGVIQVPPSLRDRITADLKQALASDYREVASNKAVLLKPINNPGGWAYYCVNQRKYTLDYLENPDFATHAACRTGRALYDETRTWLQALPPLEQPLESRESPPVPRAMTPAGLALIGLIEAHRALLTTRRELRRQRRKEIKQEFLEDPIGFRQKTLAGLQRRIYGTPTDLGFTAAPEYVREPPLQTHAESPYKPLQDTPERNGYTGSKKSNK…	hypothetical protein [Azotobacter chroococcum]	0	100
>unique/966/15/Org15_Gene1998	MTEAWILQTSEIRRPFSRATWIPLRASQNDEKGNVKEVGYVGDVFACGSVAFPKQHHGLAERLSWSDIGIGHTVAPYAYSDGHYSPIDEYQYNDKEPIGINLVFEHPQPVVGGRQWILNPDLVVALGLIKEGPNWVRPEEDFVVVAREMVDSDGSHRLIEIKREFLIDYLAARGLSLRLSYYRQRVENVASLKDSLYAGLNEIQEQREGGRYELRIKELDAVFGGSWALFRMWRTDVDEEEDAPIMGPETNDNTASESAKGHRSGYPGVRVEGEFWRDEWIEHQGKSTRVRGDQDQNLPHFIVDTDGSRKFSAELNDQDIGRWLWFRPSVVTELLTHRGFSLKWYTAETGAINSTSGYSTHFGINASELITVYAYDIAKLPAWEQFLWAASNVAPEGKV…	hypothetical protein [Azotobacter chroococcum]	0	100
>unique/999/15/Org15_Gene2907	MTNEARKLDWNDLHVAHGLEAVRAQLAQALALPRAPSVEAPADPDLSRTLSEVEPGAEGAAPAPEGGQGARWDADKVFQRFALIEGKTAVFDLFRKATVKRSAFEAFVTKELARAWFDRDDKKCIAEEQAKRIEDQAKLAGKARRLDDPEAMAATERYVYLDGSQDIWDRQLRCRLPAAAVKLALGDAFPLWVNSPDRRVIPTNNLVFDPRMRQDPARYINTFEGLPLAPVDDLERCRAIRYLIKFLCNGDEAAMHWLTCWLAYPLQNVGAKLDTAVLLHSTMEGSGKSLLLSDIMRPIYGEYGATVGQAQLESAWSQWQANKLYGVFEEVVSRDNRYNQVGKIKHMVTGKTVRIESKFVNGWEETNYMNAVFLSNEMMPWPISENDRRMFVMWPRETL…	DUF5906 domain-containing protein [Azotobacter chroococcum]	0	100
>unique/1035/15/Org15_Gene1523	MQNRKLPIRKIVSYLNDSEAEGGGFWLPNIQRPFVWSEEQICRLFDSIMREYPISTLLVWKTREEVKHRKFIDNYHRDVKLTDYRVPDNSRSKMMVLDGQQRLQSLFIGLKGSYSGRELYFDVLSGGDMAAPEDIRFRFAFKDKGNAAWPWVRFKDIVFLNNKLDLQIAQELAKLAPDELTADEQTTMQINIGRVRKEFVNDDNITFQELDGIDNPDAYRVDDIVEIFIRANSGGTKLGKSDLLFSLLTSSWDEADGEIEALLEDLNEGGFDFDRDFVLKCCLTVLNKGARYEVEKFRDGETKEEIIAQWQVIAEAIKDVRDFLVSKTYIRTDKALPSYLALIPLIYFRYHHPEQFKATPGLADYLLRSLITGVFGGSPDNLIDKLVRNIQEQDGFVLN…	GmrSD restriction endonuclease domain-containing protein [Azotobacter chroococcum]	0	100
>unique/1109/15/Org15_Gene2896	MTAKPEADRRLFDWDLYGRRVMAGEIPVCKWTRLAVERHYRDLEAGAGRGLRFSEAHAQHALEFFLYLRHSKGEWAGQQFVPSLWQQFWIAVAFGWMRADGSRRFREVWEEVPRKNGKSTKLSGTGLYLFFADGEGGAEIYTAATKLDQARITHDEAVRMVESSPLLRRHISVRRGELFLRGRADSFKPLGRDSKTIDGLNPHGAIFDEVHAHNDRGMIDVIKSGTGARRQWLIWMITTAGINLRGPGFELHGHAEKVLEGLIEDDAFLAIIYTVDDPEKWQDPLEWRKANPNFGVSVYEEGLREACERAAKVPSEQPEFKTKRLNIWLSGGAKWIPLAEWRRCEDKTLSLERFRGKRCWIGLDLAERRDIAAIALVFREAGKYYVFFRFYINEYQANL…	terminase large subunit [Azotobacter chroococcum]	0	100
>unique/1212/15/Org15_Gene3782	LDGLHGAGDAVFVWRQPTCPPMQASSSLISLIFRENFWGLLRDRGLSVRRYFASKTRELKSSQSNIHAIVNGVPEKELFYGAKNIGTAKAGRLIYIPALTTPAEQMKTSGPSPLRDMLNFMLKRVVSGSAAYKELETAFSKLNDEARGDEGFLSKISGPINEAIAHWGIRFDMGVGSVSPDDITKNLVKHGFIDAMLGDTVFSLDRYGHGFQRSFLYELIKLSPTFAESKKSEKKEFDPDFTLILFEEPEAFLHPSQQENMAYHLRRLAAGAGQQVIITTHSPTFVGKASDDLCQIVRVQRGKGVSTVAQITRERLNRVLGEGAGLLVALRAFVEDVNISNEQKKSARELLQSAPDNEEIAAQEERFRYQLWLDSDRSSMFFADRILLVEGATEKALFT…	ATP-dependent nuclease, partial [Azotobacter chroococcum]	0	100
>unique/1259/15/Org15_Gene3962	MSTAALQRSQPAKSQPTSNASHASLLLQRKCACGKSTTSLTGECAECASKTRLQTKLTVGASNDPLELEADRVADQVMAAPTSSPVRGVPLRIQRYTTQPSEADGVAPASVDRVLASPGRPLEPALRQDMESRFGYDFSRVLVHTGGAAEQSARDVSANAYTVGNDIVFGARRFSPGTHEERRLIAHELAHVLQHSDAGGTFGTGKEGHASPLERRGRAKQLQRQAGAADSEAVGTPAVDSISGALTLDGFASDSAELTPAHNAAVAGYKTLIAKLLKQYPDSFISVVGHTDATESEDHNQVLGLQRAEAVVAALGSGESTIPASIMSAANLGKTQLKIPTQGREAHNRRVEVYFSARKFGYRKVPEFRSTPDLGKSHYKLPERPPIYPSGSPPGPNYL…	eCIS core domain-containing protein [Azotobacter chroococcum]	0	100
>unique/1308/15/Org15_Gene2704	MHEEFDAVDPSGLRLCNTISLLVPAQTYHINCGWTKEISLPVVEEYTCRLLLALQEVLPGDIQEYFGLSKREAEVLVDTLVHNKLAVYSNDGHLAPSPMLLDRTKGNPNVAASLTKYEECIEDPVIELLTLSVMPKSRYSSSRFGLYEIPIPLVHKSIGTNQIAETFGSQYRAYLDTTRQQDRESKRKRLYKVGACEMGKPVQIPVDIDIWLLPSSAGDVQVIKRASERVGDIRQRPLSIELESRISDYLSEMKLPTGGMSLSEFCRVFDDTVLLRYVDERGLDSNRWLRDHHHRKTGYNDSQTRAMIGPVYAHNNRLTITRILQELAKDWEDGATHNALWLSSSVPLWAANGALLTEFCAKVAIHLSEERNTHGKITALLPADDRNDIHRLRRIYHAR…	hypothetical protein [Azotobacter chroococcum]	0	100
>unique/1433/15/Org15_Gene4091	MKLSPTEIQQELERVRSNNYHQFIKRVRLRNVRGFNDEFVEFKTPVTALVGTNGGGKSTILGSAALAYKGIKPSQFFPKAFVGDDNMADWSVELELVDKAVARDRTITRTARFTQSKWRRDDFQDRHVEYIEILRTVPAGEISRFKKFLAGNMADFDVCPLGADTITYATAVLDKSIENYRIVRKRDNPTVKMYVGSTSNEIGYSQFHFGAGEASIIETIDRIESSPNNALILVEEVENGLHPVAVRLLVQYLQNAARRKRLQIIFTTHSQEAVNELPPEAVWASINKRTWNGKLSIESLRAITGQVTNTRVTYVEDEFVKEWVENALGRYGNGLAETTRVFAAGGYPNLVKVSQFHNDNPLLTIPSVALVDGDIYNQQTSPALPPHAKFIGEGFPGSI…	ATP-dependent nuclease [Azotobacter chroococcum]	0	100
>unique/1534/15/Org15_Gene3913	MTLKYKLSSVAISIFFINTIYAADFPCDPPPSGLATLNTAQNVYPRLTKFAVSVEKNTPHLTNTKDLTSFSAGFVHPGPIGAPRPPLDFQYPTEPPPLRPDSLPQLVDPEKFAKLYWYQREEQNPKLIFDTQTKITLGNLWKPDPSILRQSDPKSAIDEAKKRSVLKLSDSEHERIESSATCSKAFDTLLTTFESQKTKIGFWTDETNNNLANFINWYYQSDLPKENRDKAAPIIKAQKKYEQACLEKTIPTEINPALIQQAVGLLSFENKVFCTALRLSKNEILTTKHCFLSPDNGTHLEDVIAALENKGQIWFTYEAEPSNRFGICKTSLPKATFKSFGPESDNVKLRISTTNAPVAPLRWASSKKDGGPLEDGTSLYLRGYFPFTETASTDLERLR…	trypsin-like serine peptidase [Azotobacter chroococcum]	0	100
>unique/1584/15/Org15_Gene1526	MRLNKVTLNNFRCFEHLELDLHPRLTVLVGKNGAGKTAILDAIAVGLSPVLRYLSSANQRLSGVGIKDLDIRIEPWSKRGEQERWGACDYAQVIVETASGLSWDAWKPSAKGKQPKTKVGESELARAMASILDGFRSEQRELLPIFAYYGAQRGYIEIPQRLRAGNQNYDHPASALVDALDARSDFREMLKWFDLEESAELRANKGCRPEEYEESAALSAVRVAIEQVLGGDYSNPRFNREHKFVVDAEEGPTPLQVSQLSQGYQSMLALAMDFARRMAIGNGHLHRFFSLFHDESVEAFLEKLRELNPQWFDKPEGLDLPSFSTPTLLAPGIMLIDEVDLHLHPAWQQRVLDDLLRTFPSTQFIVTTHSPQVLSTVRRENIRTLGPDASGRIVASQPL…	AAA family ATPase [Azotobacter chroococcum]	0	100
>unique/1756/15/Org15_Gene3451	MFKTEELTKTELDNLLKKKETHYLDFKSSDISGKDLQRHIVGFANADGGEIYVGIAEKNGEFYIHSFQNIESANQLLQAAIIEINPNIEDLIVDFLQTNKDSYLIRFVIPKSPKLHHTSSGDCYVRLSAQTQKIKGEEVASLAYSKGFFKYEEQPVNSTTPDEIIEQGHLNDYLSRIGSSQDPKRFMRRNRLLESTENSEKVNVGCALLFDSDPDEVLSTKASIKILRMKTTSDQYKREQLHSHEKLSGPLESLVKKTEERILQHMQDAAFEIDGVKFEVSYPTEAVHEVLVNAFLHRDYSIADEIQITIFDNRIEIKSPGRLPGGVTKDNILNAHFARNPNLVRLINKLPKPLNHDLGEGLDTAFRAMNRAGLVYPDILQTENSVIVTLLHKKAASYE…	ATP-binding protein [Azotobacter chroococcum]	0	100	K03655
>unique/1791/15/Org15_Gene2332	MKRHSLHAFKAAPRRQRGAVLVLLTVAMVALLAMAALALDGGHLMVNKTRLQNAVDAAALSGAKTLSLAYGSTEAGSSSAAAAWRTLRANANAPGNEELAKALPAAGSESSFASVEFASSVYGPFSPTLPTDGRYVRVTVQNYGLAGFFWGILEMFTDSPPDKRVAAVAVAGPSPTAPCDLAPLLVCGDLSKPPTSTSTDFWGYKFGQLEVLKSTNWKDGDVGPGNFQLLDFGPGANALSEALEGGLNRCYSIGQEVTTEPGNKVGPVRSGFNTRFEGDTRDLVPYYDEPLLKYDDAFDPPITKSNQAVESNSSGDVYVVGGSSVYGYNDWRAAMAACTPTNNCPGAVAERRMLKIVVGNCDVPEASGEGIANAGKVDIPVLGFGCFFVLQPIAENGGG…	Tad domain-containing protein [Azotobacter chroococcum]	0	100
>unique/1807/15/Org15_Gene185	MSQYKAYPAYKDSGVEWLGRVPEHWQIKRLKHIANVQTGVAKGKDNEGKDTIEVPYLRVANVQDGYLSLDDVTTIEIPREDLECYSLQPGDVLMNEGGDFDKLGRGSVWQGEIEPCIHQNHVFAVRPTAVPSAWLNAFTGSLAAQFYFMGRAKQSTNLASISSSNIMELPVALPPEAEMDLLLDLVDHETARIDALVAKKTRFIELLREKRQALITHAVTKGLDPNVKMKDSGVEWLGEVPEHWSKPISLLSLAKSEQHSFVNGPFGSDLLTTELMDEGVPVIYIRDIRASAYRRVSEVFVSPAKAEQLRFCNVLPGDVVISKVGDPPGIAAVYPAGEEEGIVTQDVMRLRVDEQQVEPDFMAMLINSDYGRFNISQVSVESTRLRVGLGDFKQLKFTI…	restriction endonuclease subunit S [Azotobacter chroococcum]	0	100
>unique/2049/15/Org15_Gene2901	MRLKNPNINFSWCQLKSEYLITFDSKDMFCANVANFKSLLTSHSSIELKGSDKIIFKGSEFPLEIARGELSDGSVYYDITISSNDKDLNVYSELLRDMRVICSRMSGRSIITLQDGIGEHYCNLGYPIIYKTENLMRKLIAKFMAISIGYDWGDSSTPKEVLDSVRTGSKKEKANFLQEVDFIQLSNFLFKRYTKADSARFMESLRDKGDEETVKVGDLKLYTPFTNWEKYFSPRVDCSSEYLQTKWDRLYDYRCKIAHCRAISKSEFDDLASISKEVCEKIQSALSSIEDVHIGDEDRDELAENLSGEASKGAAEFIAKYNNMASLLKSACELSSSEDDVFSKYDTNKSNIKMQARYLLKNKGMINREIAEKVDKAQQFRNIIVHHMGLIEISEAELT…	HEPN domain-containing protein [Azotobacter chroococcum]	0	100
>unique/2174/15/Org15_Gene193	MLTVEEFRDMDIPDSLLLPSGELLAYPEVIERNFFSIRYKKGKPVFQAGGWVGVIPINDKLCLNITPKVPISNLERLVFLSNHKPDVLKNFKRRYSPHHYSSKNLNEFLTDCFIRHVEDIINTGLFKRFTKIEKRTLFPSGKINFIKTIRARGKTNDAHVVTSHYERTTDNEPNRFLKKICLEFSRNPDLMKDKHRRLSIQYILNSLAEVSDHYNLLDAETDPHLNRDNLKESYQDAIGLALILTSGKGISFGPLGATSANSLILNLAEAFEWYVLEILRIAYQNNQAIKVLDGNKGGLDGGKKPLLTPPENILNNQKPIMATPDIVLKASKDDEIRSIVLDVKYKSIDKLPDRDDLNQIISYAASYGASHGILILPANANNPSGLNLIGELPGMKFYS…	5-methylcytosine restriction system specificity protein McrC [Azotobacter chroococcum]	0	100
>unique/2217/15/Org15_Gene3912	MKTLEQGNFKILTIALSAGAISLCFWSGTCSAQELRAAFAPECPTTNFPRTEGMIETPAIPLAIASSFAGLLVDNGISSIKKTVNPENANIEAQFLEQGLYMYEGDPNAESNNPPPDKTNTPKPIVKPSHKMGCLVVAVGEFTVAEYGVQGWKLPFKSERPDPKEEDRQISSNWRIGNTLGLMGPATLALYMEATRVFSSDKTAITWRPVRLYIGKYLNDSIWGGKSRSTSIEIRLYKPGIKEAFLSQTFAFGAVRKPVDKNSKDFDSSNIGTWSTLPAAPALPANFKPLKEGRAFAPYTLEVRVVEAPKPYMLAQAFAGAIETNKDAIKKEASNAIDQNAKITSNLTAEDTTLDAINIFLTTLQTVATTCTTDKTKDDTGKFACLISRDKALTARQKA…	hypothetical protein [Azotobacter chroococcum]	0	100
>unique/2277/15/Org15_Gene2895	MEPVLGADRAPVSTGDREAILDLFNVSASHAGPVVNARTAMRSSAVYACVATIAGAIAALPLPVYQRTANGRERADHPLWWLLNEQPTPGFSAYAFWEYVVSSKLLRGDGLAMIARNNAGQPQELIPLPRGQTLIEKRDGRLVYYVELDGDYIGLDQDDVLHFPSLGFDGIKSPSVISLAAKQGVGVSLAAEEYAGRFFSNGARPDFALSHPGNPTRQQVDLIREMWAERHQGTANRHLPAVLVGGMEVKELTMSAEDSQLLETRKWQVVDIARAFGVPPHMIGETEKSSSWGTGIEQMSIGFVRWTLNRHLKPIEQELNRKLWPRSARYFVEFNREGLMAGDSKAEAEYFTKALGGPGAQGYMTVNEVRRIKNLPPVEGGDILYRPENASNAQPPAEP…	phage portal protein [Azotobacter chroococcum]	0	100
>unique/2317/15/Org15_Gene2893	MPSIQQKREQRSALATETRALMDAHPGEQWGDEQQQKYDGLVAQIERLDAEISREQKVLDIEARQKHKVRDRARRDGVSDDEAEHLQNQDKAVFRAWLAGGVDNLSAEQREVVAQRREALRNTMSTTTGSEGGYLVPNEFSATLLESLKDYGGMRSVAEVIRTETGASMDFPTTDATSEEGEIVGENATVSNADASFGTLAHVVYKFSSKDIAVPFELLQDSAIDLEAHIRMRLTERLGRITNRMFTTGTGTGQPHGVVAGAASGKIGTTGQTTSVIWEDLIDLIHSVDPAYRRSASCSLMFHDNTLRELKKLKDSQGRPLWLPGIDVAEPATIAGQRYTVNQDMPVMAASAKSILFGDFSRYIIRDVMQVALFRMTDSAYTKKGQVGFLAFMRSGGRL…	phage major capsid protein [Azotobacter chroococcum]	0	100
>unique/2322/15/Org15_Gene204	MGKLTVKTIEKLAKGMTPGMTGDGDGLYFQISKTGGTSWIYRYRISGKTRHMGLGKYPETSLAKARSDAAEARKLAVAGKDPLAVRDAEREAQREAQRLQEAKKTLFRALAIDYQSAHGSTWSDKWRRGWMRKLELYAFPHIGDLPPSEIGTAHVLEVLQPIWGTKTRTADEVRGQLEQILDAAKARGLREGENPARWRGHLDNLLSRAEKRKARKRQHFLAMKWQDVPALIATLRANETLVSAATQLLILTGTRTHMVRFARWDEFDLETRVWALPPERMKMRVGFDVPLADEVIHLLRKIPRLDGSPYLFPGHGRTGVMHANAIRNLLHSLGHDDVTRHGFRSSFRDWAGECTHYPREICELALAHDERDQTEGAYSRSDFFHKRRKLMAGWARYAT…	tyrosine-type recombinase/integrase [Azotobacter chroococcum]	0	100
>unique/2463/15/Org15_Gene196	MNDLFTISGGNCEPATGDLFDRVTISSGKQVNGSDYDFLRKQNAPSFSGEDNHVSLVDLFCGAGGISLGIAEAVNDLGLSLRIPLAVDFEAAAVNVYKENFSFANAIQEDLSNIFSSSDQFDQLTDTEKRLREEVGKIDILVGGPPCQGHSDLNNYSRRKDPKNSLYFIMARAAYVLQPSHIIIENVLGARHDKNGVVHKTISALQELGYRVEMAPVDLTTIGVPQTRRRLIIIASKVVQPDITGAVEKFSTTTRNLEWAIKDLEDCNSSNLEETPSKPSKNNLTRINYLFEHDLDDLPNHMRPPCHAHGNHSYKSIYGRLKWSEPSQTITSGFYSMCMGRYVHPSRRRTLTAREAARLQFFPDYFTFGAAGSRTAIAKIIGNAVPPKLSYIFAYSMLC…	DNA cytosine methyltransferase [Azotobacter chroococcum]	0	100	K00558
>unique/2521/15/Org15_Gene3964	MAAPAQSPVSSALPRIQRYMTQPSMAAGVAPASVHRVLASPGRPLELGLRQDMEQRFGHDFSQVRVHTGSAAEQSAREVNANAYTVGHDIVFGGGRFAPTSNAGQRLIAHELTHVMQQSASRRRVDSNNENRSLSPVSVIADNCRPTTPLHGIAAPSLQRAPSGDGESSYEAGAIGSLQFCIDFCTGNFEVLGWIWVGGGKRVFKVFVGPSAMYEGTIAKGNEPSLGLLKSICGECDPECDVKKGYFGDSGVAPGIPFFSDLVKGGKQIRLASLECGVLIVPHSKCNVDVELICFANLLPYMGAVGKALSTFASKIKAEAKAGIDGGVTLEFCKGADGNWVMPKAQVCLGAFVEFGWVKETPPGKSPPKKSAPSKDAAPALPAPPKAPDVEPLDPKLIS	eCIS core domain-containing protein [Azotobacter chroococcum]	0	100
>unique/2724/15/Org15_Gene195	MTHKIIQDSQSGPTVCGLFSGIGGLELGFHLNGFHSQLLCEIDPVASHVLKVRFPGIELVSDVRDVSSLRNADVLCAGFPCQNLSSSGNKIGISGTQSSLVDEIFRLLESNHPKWVVIENVRFMLHLNQGEAMRRIVDNFEQLGYNWAYRVIDSQSFGVPQRRHRVYFIASRTEDPRNVILSDDSIRPEALKDLTIEEPIGFYWTEGAYAAGLNRNAIPPLKAGSTIGIPSPPAICFPDGLVGTPDIRDAERVQGFHENWTKPAEEVAKPSIRWRLLGNSVTVNVSEWIAQKILRPIPYDASKDRPLDKKWPMAAWSIDKQRHESFSSDWPFNSRMAQISDFLRHPIKPLSVRATNGFLSRAYKGNLKYPKGFLEILSNHSGSK	DNA cytosine methyltransferase [Azotobacter chroococcum]	0	100	K00558
>unique/2745/15/Org15_Gene3391	MQITRLILKNWRNFKQADIPLDSRTYLIGANASGKSNLLDVFRFFRDICKASGGGLQKAIADRGGITRLRCLQARQDTEVRLEIHLSEHPNDPVATWQYALAFKAEGKGAQRILLTEERVHHRGQEILCRPDPADASDTLRLTQTHLEQINNNQQFRAIAEHFQDLTYLHLVPQLLKHAREINGHFLEDDPFGQGLLQRIACTPKNTRDARLKRTQQVLALAVSQFSELRFCKDEVSGLPHLEACYQHWRPNGAWQREDQFSDGTLRLIGLLWALQEGNGLLLLEEPELSLNDAIVGQIPLMIDRILRKRKLNRQVIISTHSETLLAGLGSADQVLLLEPTKDGTRIRPANEEEKQLLDAGLNPAEVLLPKTRLANMDQLGLL	AAA family ATPase [Azotobacter chroococcum]	0	100
>unique/3234/15/Org15_Gene4031	MASIFQDISFKKIILHNVHKPNDNGAVNPTISTALTTLAPAGREKLEQRISSVLGSGSSSLEMDIADTSTGSCHEIAKQLIGATESEFISSSAEIAKLHTKIHTSRQWPDGTLIIIYGTLDTDKKRCIIIIKAEQQFGFTETLKKGKIVLDYLENLILTPQAKLYKIGVFYEPTPQKKGAPIKLFAHVFDSNIKANDDRQAARYFYSNFLGLKKLNNGAQRTRDFYDLTTEFISTLKVDDEKKLDLQQALYTYLKVDNRQTIEVSEFAGDYLDKAVRDDYAYYMKRKSFPESAVAKDTRLISRKLTRRKLTFSGDVKLTAPSARFSELVEITDSTDSYTTLRILGKLVGQE	nucleoid-associated protein [Azotobacter chroococcum]	0	100
>unique/3526/15/Org15_Gene4032	MNEEEYLSRYRLETPSLQAWGHYLVEQINSLIQTKYGKETYDAWIKTPPSIRIKDEDSLIIKAFLRNKGWFPSIHDDITDKVGIRYVVGLTEQIDKISELVHSSSLWLCSQSREFNDWIKSDPRIFDYQSAHLILTSHQDIYFGETKIPSGTSCELQIRTLLQHAYAELSHDTLYKSNITSQPEVHRLFAKSMALMETTDDMLLRAKHKSDETAAVLVRWKKRAHELNKTYLSTVRFSATDREDDYLLDKIREILSEDLAEDFSSFMKDKADLLSRKIKERQATNGAFRINSISLIYFLSERKRILLPDLFPLDRSILEKTYSDLGLAPSWPYR	hypothetical protein [Azotobacter chroococcum]	0	100
>unique/3565/15/Org15_Gene194	MEASKEAIGPATPVFLLTNINTNSAVEDFYLKHFKNLQGQNFSFKRNEILLGEVQENLTPKKPQFLIPEDNEIYLKVLELLDDGYGGIIFTGDPGTSKSWFARQIALRLTNGDQDLVKFIQFHPGYQYEDFVESYIPNENGGFDLVDKVFLRACEAARDNPGSTSVLVIDELSRTDVVRVFGEALTYLEQSNRELTFSLSSGRSYAVPANLIVLCTMNPWDRGVEELDLALERRFAKIHFEPKVELLRQALADSQLSDERKGKVEQFFFLTSRHSNRLCSLGHAYFLKVKDDNSLRRLWNHQLSFHYKRVLKNDPEQLATITSAWNRIFDEP	McrB family protein [Azotobacter chroococcum]	0	100
>unique/3580/15/Org15_Gene186	MSEILIYQADNQPVEVRLQGDSVWLTQRQLAELLGTTTDNISLHLKNIYNDGELDEAATTEESSVVQQEGKRQVTRRLKLYNLDAIISVAYRVNSKRGVQFRQWATQVLREHLTRGFTLNRQRFETNARELEAALLMVRRLAGNPQLGADAGRGLADIVSRYAQTFLLLQRYDEGLLTEPVVQAGGVLPTESEARQALADLKASLMARGEACELFARERGDGLAALLGNLDQSVFGEPAYPSVEAKAAHLLYFVIKNHPFADGNKRSGAFLFVDFLHRNGRLLDAAGQPVINDIGLAALALLVAESDPVQKDTLIRLIMNMLAGPVEGAQP	RhuM family protein [Azotobacter chroococcum]	0	100
>unique/3653/15/Org15_Gene444	MLVLGAEHILPFLESASAGHGSTDATGTVVAELRHHLGEISEILFFLLGAMTIVELIDAHEGFKVITDRIQTCKRVHLLWIIGFITLFLSSVLDNLTTTIVMVSLLRKLVRSRPERGLCVGMVVIAANAGGAWSPIGDVTTTMRWIATEIIHRHKNAEDKHPLSVVGVLRKVDTPSVLFFLGILLAVSSLATAGHLTQVATALRESPGNIYAINYAIGLLSAVVDNVPLVAGAMKMYPLAGEQALAAAASAESGWLSQFITDGTFWELLAFCAGTGGSTLIIGSAAGVAAMGMERIGVICYLKRISLLAFLGYSAGAATYIVLLALS	sodium:proton antiporter [Azotobacter chroococcum]	0	100
>unique/3978/15/Org15_Gene3554	MKIHSLTINEKSYPEYWIFAYNRQLEFLERGKSQDSILNKYKFTNCYRFTDRVSQHLIKNIINREGLSPQDTFVQVILFKIFNKIETWESICCEFGNTNFEKLDLSRLQLFLDNLKQNNKIYSAAYIMPSGLKEFGSRVKHHNNLAMIKLMITKELHKKVWEKQNLREIYELFLSIPSIGKFLAYQYSIDIAYSKYSPAEEHQYVIAGPGAERGIKKCFMDTGKYNLQDVIKIMRDHQHDEFSRLGLDFTFLGGRELQLIDCQNIFCEVDKYLRVKIPELNKRNTKIKQIYKPNNLKINYEAPQKWNLNFLV	nucleotide kinase domain-containing protein [Azotobacter chroococcum]	0	100
>unique/4346/15/Org15_Gene1010	MSFEDGDMFAPFTDNVPHVPIERLRELQRRAKWLLRKRTTEQLKEARKTIEWLIEEYFYKEKEKWIYDQLERGGSVLRFLKYEDRTTAGLRELVDHSHDPDITCEFDFPSAENTSELEALENSLSDFDLDDEGFPEAQAYEYLAVLALVQIASALNVFFYDEWPPSLKEDVPIMSLMGIANDAINIMETVCSAEALQDKHQVMKRAEFLLRDNMNNVIPAEAEALARKKMSLTASKAASIRHKENREQKAAILAEWEATGSQYNSRADFARIVGELRGIKYRTLYDWIAAHEKTKP	hypothetical protein [Azotobacter chroococcum]	0	100
>unique/4380/15/Org15_Gene2185	MIQKLSISLLLSGSLISGCATQSIQQAKDLSTSGVAYADAMDKLLDVTVNRMIDFDAAELKKARRGSSLREMIAEKNYALLSVLDEFGRFRSQTKLLKTYFINLQALADSPIESDAGGALKALSDSIGKLNKTLGEDDKESLTEDQKIQIGALAGLVAHNVQGAKVKHALERDAEIIGTYLALQENQIEGMSNILEDRFLAENDLFLNEKIIAPYVNKDTPLSESWEKDRKEWVKTQFVSQQFVMAREAAKQLRGVWSDILEGKADIGSISILISDVNEFVMTAQSLETASKAK	hypothetical protein [Azotobacter chroococcum]	0	100
>unique/4408/15/Org15_Gene1016	MTCSPEVLFRDALQSVFGPLDWLPVPDGAIQRFHVPGDRSGTLNGWYALFLDGIASGAFGSWKTGEIHRWSIRKPADHLEAHLIAQRIEQARHQREAEQHQRQQAAANEASARWSRAVPASQNHPYLVAKGVKPHGLRQSGDVLLAPLYADGELVNLQRIAPDGGKRFLPGALVKGAYSPLGRIEAGKPLYICEGWATGATIHEETGCPVACAMNAGNLLAVGQYLRRRYPDAVLIVAGDDDRQTESNPGRTKANHAAALLGCGVVFPPWPAGAPLHLTDFNDLRQWLEAHP	toprim domain-containing protein [Azotobacter chroococcum]	0	100
>unique/4436/15/Org15_Gene743	MKLVSRLAGKTLTMLVTLLALLGQSTLTRAEVTVETLHRYSNTRGVEVANLIPVNFSDLSPLLPAGYTPVPASELGIGSATQGIVVIVNFRGTNVSIDGKKPRKQEQVAIDIGVLVVEPELAEAADLNIPGAFHFYALAIYTDDARYAASLRSGDMPVEFVSQITYQRDYDDESGVGELSVKIPAQSSPFMSFNEGFGYALQPDPINAVFWHDGREGTTALHFLDDPFRRGEARSKLYTEPQSRWHTLFSDSNPSTCATDPETGFACMEVASVNLRYDNGAVGELLLFVPE	hypothetical protein [Azotobacter chroococcum]	0	100
>unique/4838/15/Org15_Gene1501	MSTDFGVVSNYISERGFGFVRGLLLGNSSKVFFHIKTIKKTDAQLAARLSSEPFSEGFHFWFETEVTPKGVQVRTVLSPEQVRRGVITVPTRLVESIESYWRDLRRQKPSWLDDVTSDLVGRDRADELSLERGRLEVEEQKKRELERKEFEAREAIEQEKRQRQRDAERAQEQLEEDEFKNLVAEMTRFGFTHSSQVSNYIVSNRLGYKYKNISGILQMELDGTTWNFKGGFPPKIYARLCDELGLSNNGTRARAVAFESFGNLEERSRRK	cold shock domain-containing protein [Azotobacter chroococcum]	0	100
>unique/5077/15/Org15_Gene2886	MSNPDQYHYGQGKLLLAIINANGTTGPWRWVGDVSALSGAFAEETVSARESWSGSKSKVREFNISKDMTWSATLHSLVSENLALFTDGTATEIAAGTVTGEVLPSGLVAGDIVALQNIGISDLVITDSAGTPATLDPQHYTLAANTGSIEIVSLPTSPAPTQPFKAAYTHAAASQVAFLKAAARPNVALRYEGINLAENGAAVVVELYKLSPSLLQELSLIADGTDVLGMPVSFSSLRDTRQSATGAFGQFGRILQGVAA	hypothetical protein [Azotobacter chroococcum]	0	100
>unique/5375/15/Org15_Gene1147	MSWLLKRKPWLTLADAAAYLTGSTGEYVTEADLLLLAVEGQLKIAARFTDWTAAIAGTVIEPYSDFFREIIEEDAQPLPHGIEGVFDLRLTTPSMVRLNLKGEIESRAFGLEFNTAIPDRVVRITTLTLPAAAHWVVKSTVLLEFEAEIGSVTRQQCKIFSETSLETSESRSEAQPKSRGYCQEQEILAVLRQLGYDPKALPLRPAGHSGAKADARDLLLARKDLFTDSSFDKAWGRLRASGEIIGGK	hypothetical protein [Azotobacter chroococcum]	0	100
>unique/5395/15/Org15_Gene2902	MKPLPTLSEFTTENYRNYQHKNMIDDFFEYPEGKERLVLRNQAIQRIDDIIIFHRFVMATHENNQKSIEPAFKLLNKHYDGMFDNIRHDNPEEVSTARMAFKGFDIYKQQEQVMSIANESLVINLWATIEQYATRALKLIFPANTAISHVWAEVEKKFAQKNINIKLLPSYDTINEIRVLNNKIKHSYCVDNALANFPSFSEHKGKTISEVPLRVQDYTIATYHFIIQIINKIGPSERYTDDEEENP	hypothetical protein [Azotobacter chroococcum]	0	100
>unique/5406/15/Org15_Gene2186	MSEERFKAWLTFWQFVLGTVVVGIFSTVISHQIQTREVEIKEQESNAKLLEQALQEDVGVRRRLSQYFANVTRSAELRTRWGEYARLVEAEYQETLSEKQRLQQEVKSPSLDAMVRDELQRRIAELERQLSPKPATIVTPLQARVYMHIGSDGQRSAAEQTASALRADSISVPGIELRPNSPQRTELRYFRIAERAEAEGLTATVRGVWPDAAAKYVPGYEASTAIRPRHYELWISASSAPRVNMKP	hypothetical protein [Azotobacter chroococcum]	0	100
>unique/5564/15/Org15_Gene3525	MALLTNADLIGIISSDIDEPDEAKLIVNPFDKGSLTPVGYDLRVGKNYVVDGEEKGLEDGDYLRISPRNIALIHTLEEIRMPRNKSLSAIINSKVSLSCKGLSNISTTVDADWKGSLLIAVHNNSNKEIKLKFKDAFCTILFMENKSPATEGRHAKPNGRSDILKDAFKKNTKASPIVTTLINAVPPAVAVLGLYFSYRFFKESPYLIGAMTAVSVFVASYITKFVDAAISFMGRSSSK	dCTP deaminase [Azotobacter chroococcum]	0	100
>unique/5595/15/Org15_Gene2894	MPSPLLNLIKDNLKAKKTFEIRNAESDAPEIFLYDAIGDWYGIGAESIARALRELDGKDVSLRINSPGGDVFEGRAMATAIAAHKGRVTAYIDGLAASAATYVALAAAEVVMAPGSFFMIHNAWTLAMGNADELDETAALLRKVDDSIVDDYRRKTGADLEQVRDWMKAETWFNADEALANGFVDRLAGQQASAGNHWNLAAYNNTPAALLNRQSDSPGYDRARAERRLALLERIAA	head maturation protease, ClpP-related [Azotobacter chroococcum]	0	100
>unique/5699/15/Org15_Gene203	MPLSIAKLAMHKESLSNDIKLRMKIRKELKALEWLTTDQALTALEDMGCTKVDKSYLVDHCQHGNCEVYILADGQRGQCIDAIPYGKDEWTYECYGIGYQKILSPDKLLAPSLAKLILTGTVRNDDRPEPEVFDYIDWEIEALPRSLKLYYKIDQIESLGIKIISSGKSGTLDPRERKSAGQIIAVLAAMAGVDRSKPYAAVAALQAAAATEGIPFDLSPETIVKYLEMPDK	hypothetical protein [Azotobacter chroococcum]	0	100
>unique/5720/15/Org15_Gene1502	MEMLNIQVTEHVGFIPKHCRIYREIISLVKSCSNDLSMFFYNKESELFEYLSERERIRVELLLSSVGAVDENRKYLILAVSPETGEFLGFAICSPNLVQPDSASITMIAVKEPFRSKGVFREIMKFIQSNFSHISLTCKPELVPLYKKFGFNISGVFQANICMSRGNERGLGKLISVDDEYVMSHPSVIKAYQKLVAKIGKMRVDACVSKWQKDFSLAESEAQKFYANNTK	GNAT family N-acetyltransferase [Azotobacter chroococcum]	0	100
>unique/5756/15/Org15_Gene3553	MFLSGDTLKKNLESFIQSSNQSSVYVDCAAITLTVGNEIYITPSDDKAPHLKIILEEKKPQFEIPCGQFALITTEEIIKVPPEYLAFISFKATYKFKGLINVSGFHVDPGWNGQLTFSVFNAGPRNIVMEKGDAFALIWYAKLDLESTVDYRKNLKEPIKGLSSEKVTNMTGEVYSPFKLRSELEELKKDFLTLESKIINRYAAILFSIFSAFILYIFRKEINKLFEFS	dCTP deaminase [Azotobacter chroococcum]	0	100	K01494
>unique/5888/15/Org15_Gene2767	MAIADGDAKLLWGRAAGICSNPDCRADLTAVLEETRSYNVGEMAHIIARSEQGPRGTVGGGADTYENLILLCPTCHRHIDKSPEGTFTIEQLLNWKRDHEQGIRTQFSNVALDNLHDLKLEVTRLLIDNHSAWSNYGPESQTALDDPGSNAYKFWSLRKLDLIIPNNRKIINLIETNKHLLDIPALKVFAQFKTHAESFEQNQYERLDRYVTFPKEFSEIFEL	HNH endonuclease signature motif containing protein [Azotobacter chroococcum]	0	100	K07451
>unique/5996/15/Org15_Gene2237	MSFVPHFVEHLIGHLQKEERHRMLASLAVTSAPEHWLSLESAALLGVDREKFGLAERLDERPNVPRWLVAAERKKVDLWIEDLKGVLPPVSIEFKVVHNNKNAYQKIWEIRRDIAKIIPDTEHNDSVERWAVVMLVFSRFYDDQSGNYSYGNFDDSQSFLEAFSKGLCDNDPWYQDAPRLESEIGPVQICSLDAAAFIEPGHGSGIYLTLMKRKKES	hypothetical protein [Azotobacter chroococcum]	0	100
>unique/6116/15/Org15_Gene1014	MTHQKGGLKPAVASLGLKKARPARYLAIHEAGHALAHWWNGQPIEYAAAFAVPTADPEFQRLIMGGVVGQSFVLSAPEDCVELSDLVGRDMLVSIAGPAAQAKYGRYSLDRVLCAGGRSDEQAAFDFLGCLQGDDEDDDADWMAPFRLTVARSRELVRRYWPAIEALADLLQERGRVNGEEIEALFRTVTGESPTLRGNPLADLDKRGARHA	hypothetical protein [Azotobacter chroococcum]	0	100
>unique/6373/15/Org15_Gene3552	MTLFDQLKTMQLKQLQHDEKYHKEIWLLDVQRRATHMVLHFAKYSSKINTAIYLKDNSCLTRQLIDMAIIAISTANIFNVSLYTFALTERERSCSNITELAEELFASLDIKGTNPEYEISIKINNSIAGMCKAAEALDHLEDFPFKTSIINGTAELFRYSLALLHTIEARDIPSIIGDRLVMIEKKNFFFEETGNYITGYK	hypothetical protein [Azotobacter chroococcum]	0	100
>unique/6473/15/Org15_Gene3390	MKQIVLVGEDPLCVALGESLIRHCLPGWHLAQSISKHGITKLLPDLPRFQQLARVMPVLCIADTDRACPINCLQKWLPHKPPADFLFRLAVTESESWVLADRTGFAGFLGIAASKVEPAPDELPDAKRHLLQLARHSKVRLYRQEMVTASGDKQGTGYNQHLTTFVREHWSPEIAAASSPSLARAMQRLRQLATES	hypothetical protein [Azotobacter chroococcum]	0	100
>unique/6520/15/Org15_Gene1163	MDKVQRTAIGVLALFLTISASGAQFESVIGAMEIEEDESSTGSGGRAGWESTKKIKKVRWEWPYYEAGAHDFFMSGSTKVGRSKNPNIGATTVEVYGSRTMISMVIIDVANESAEIKDLGEGKTTKIATTCDDDLMSMSIEFYRFVRKGYYPLFVRRQASYGAGGSGGEELAIAYDLEDLLLTSWDNPCQLVNR	hypothetical protein [Azotobacter chroococcum]	0	100
>unique/6567/15/Org15_Gene2005	MKFPSSVVLKFLGIGCCFALLACSKKPEEPKAIAPAKFYAWQVPGQLADAQQAGFSCAKSQDKSIECVIKDAEICGAKIDARLFLYGGKPSPDYSAITLIARKPYYHLEDVCPEEDGIVLVDTNGREIKKKKNPNCARDRRVVLDESLTGCGWKKVYRRTTYYYTHAEYPVEISHRPDDEAFVVTRSEGEAP	hypothetical protein [Azotobacter chroococcum]	0	100
>unique/6744/15/Org15_Gene1665	MNTTTTSPELAALKNQLTDLLNNPGHTQLHRVLRANAAANLATATTELQLEQRITCIEKKLEKLTQTTDELLWAARQRMKNEQVLLRLARAWYFYAFTAPKLKETSKINGHIRKLTKLYNAQKDISCIERKVFDNLKQASFDIDIDLNEQQQAVLTECSRRCDVISNLIIEILEETHEQGQPK	hypothetical protein [Azotobacter chroococcum]	0	100
>unique/6748/15/Org15_Gene2889	MQVNIRLQGVEQFQRALAAAGRKIDPVLRGALNTTATKARAERYTTPLRPVLKPKFVRSAMKIKRARRGMMNSRIIPSSSGVPVTRYASWGFDPIDKTRARLWVRGPNGRKVAAGFVNPASVGKQPWRTRGVKRAGTLQPALGPSVAYWFKSLTDQQTITWISDFLQREFEARLQKELAKGAR	hypothetical protein [Azotobacter chroococcum]	0	100
>unique/6766/15/Org15_Gene2890	MRAGRLNTPTDILILAADLGLQVLDWIWTNIAAKDSADAPAPTSLRSPAKVEVRAWWDDRLLQGRYLRAEGRLFHIDSVRDVTGQQAELTLTATELVGAVAEYRPAVGAPVACRVLLTHGAPYLDELGQVTDYRTRAEVALIEVGRPQVDDQLLVGGTLYTVIAYADDTDDGVVRGLWLEAS	head-tail joining protein [Azotobacter chroococcum]	0	100
>unique/6875/15/Org15_Gene2891	MRLSRIQPPAAEPVTLDEAKYQCKVRHTQADAALTRAIRAARELAEQHTGRALITQQWRQTDPCAPAEIRLRIWPVTAIDKVTVDGVDLTPADYTAYLGDDPRLLPNGDVVWQGRRVDVEYTAGYGASGDDVPAPITRWMLHQIANAHEHSGSVVLGISVSELTFVDHLLDPWIVPR	head-tail connector protein [Azotobacter chroococcum]	0	100
>unique/6944/15/Org15_Gene2897	MDTRYPRVIEGGLGDIDSAAAKTVEAESPEPAAKLSAKERKLWDYVTQAMVDYGLIHRTDGMLLTIICKTFCDWVAQEEFLQKLVRENGSYYVKTPNGYEQPHQAYYVARDKKRELLKWLPEAALTIPSFHKLKAEQLQPQGDLFDDPIEQFRARKAKLGMRVIPGGVIDDGET	P27 family phage terminase small subunit [Azotobacter chroococcum]	0	100
>unique/7017/15/Org15_Gene3502	MNDLSAYLDSTHSSVQIDLRDDQWHHLGIPTAPGWYFISTNAPVSLLQQQSLWAPTYPRAKDQKVVNVKNYDLQRRANRYSESLSTYFNTKAVYSGLASNLRSRAREHTFADPGTAGLSLSKYPALHDYEWVFNFVTLKRFMADCQCQAVLLRLGEQMWRAKHGWPVLCAE	hypothetical protein [Azotobacter chroococcum]	0	100
>unique/7107/15/Org15_Gene2327	MAIFIVLSAFLLGSVIYDFISHRLPNLYLLLGLLVALILQAWLGGWAGIISGGTGFLAAFLLFIPFYALGGMAAGDVKLMAVVGSFLGASGALEAGVYTLLAGGLLGILYLVYRGQFGRFLSRYWAMASLHTYIPAQVNDPARHRFPYAIAVFTGTLISLFWQPFGP	A24 family peptidase [Azotobacter chroococcum]	0	100	K02654
>unique/7165/15/Org15_Gene3781	MRVLLSTLCGRSIFFLNLGGARVKVYCDNGACPAELKELQKQGKVTLYMFKYENKNKYIKESGVPSKATWNDMRNYTWDAVPSNWSTCSESSKYKDIIKIVGLANKRVDILHLDSAYKTKCEIFMTNDKDDIWTHRNELEKLLDIRIFCISEISECVDYIAGHQN	hypothetical protein [Azotobacter chroococcum]	0	100
>unique/7180/15/Org15_Gene4016	MHHKAIKKIADQLKEIASQVSAPDLGDGESFQMHHGVFYQLPNDAVIAFKELVAQILRNDDFHKRFSEKYVEEKLKEVFAGLLKDSAIDLESALMALVGEMDEYEKKCIVLLSVEGVRLSVCTILGKVKLAPCDESLFSFMQEKAQFVMESSIHGEGVKSVFRGC	hypothetical protein [Azotobacter chroococcum]	0	100
>unique/7437/15/Org15_Gene4030	MANYTPPVDNDELAKRWLKRARESQLGHYAMVDSQSSKHVTLGLITIIITACLGITNVFTDLPEPFKIGLGILGLIASFVTAMQTFFQFEEKANSHRLAAIEYGKIRRKLEAAIASGIISTDLTNEIRARLDELAANSPNIPEKFHVETKEKVEK	SLATT domain-containing protein [Azotobacter chroococcum]	0	100
>unique/7759/15/Org15_Gene2888	MTRATDLSEAILARLAAISVANGFHTDIQSVYGFGERKPDRALPPYLLVRIDADEAIKRSCNTAQRMATYSIEGVLSRAAGLQDLQRLHHDILRSLGMGQMPIVSRQRAEWLAEESVEFDPDQNGSTARTLICTLQIHYLEEY	hypothetical protein [Azotobacter chroococcum]	0	100
>unique/7764/15/Org15_Gene3928	MYEYKGSGLDGIFLKNGYRIVETPYGPGVSIDDIDGLHRAIALDILRRKTPMTGSQFRFLRKEQDLVQEEAAAIFRVDVQTIANWEKRGNEEIPGPPDVAMRAFYAAYIHANFGPIMFEPSTQPVERAVFEHEENAWIESIAA	helix-turn-helix domain-containing protein [Azotobacter chroococcum]	0	100
>unique/7789/15/Org15_Gene3963	MIGASNDPLELEADLVADQVIAAPAHAPVSGALPRIQRYTVQPSAAVASFSVERVLASPGSPLEPALRQDMEQRFGHDFSRVRVHTDNAAEESARDVSANAYTVGFAVAGQGRHAAAARERRACRTRCQAATRRAERGAGYR	eCIS core domain-containing protein [Azotobacter chroococcum]	0	100
>unique/7898/15/Org15_Gene1455	MAASEFVGYKSATKYALKKVNKNTDFPGCYVFIDGNKPVYVGISRGLVKRLVQHLNFESHNTASLVYKMAKEDYPHEMKRDQAMKDEQFRVVFLAAQEQLRNMYVAYVEIGNDLELYLFEVYASMKLDTDTWNTFRTH	GIY-YIG nuclease family protein [Azotobacter chroococcum]	0	100	K03703
>unique/7932/15/Org15_Gene2333	MVEFAISVPILLLLLLAMGEVGRMLSQYNVLLQSSRDAVRYAAHHAWNSTTGAIDRAKVQGVVENLAVYGSPAVQAKPLIYGLGAGNVVFSDDGVDHVQVTIRYTFVPAVGNVLPGFFGRDIPLGVELVATTVMRVL	TadE/TadG family type IV pilus assembly protein [Azotobacter chroococcum]	0	100
>unique/8026/15/Org15_Gene2898	MARHAPRPCIHPGCGRLVDTGSYCGEHQALADLRRAEQRRKVHVQYNRTRSESDSFYGSVAWRRFRNSYLILHPDCEVCLAHGLVVEAKVVDHIKPYKERPDLGLDESNMRSLCRACDNRLRHDRTGRGGSKV	HNH endonuclease signature motif containing protein [Azotobacter chroococcum]	0	100
>unique/8055/15/Org15_Gene3268	MDIESIQIIPIEASDPKSFISDLKKIFESKEAEDAKSVVYFFLSKRPIPRLKSESRILYIGKTINTLKQRWLPNVEKLNSKNNRAFYEHIIQSYGGLQIGYIRSTDPRADERAAFKKYMETHLEFPPKSKVG	hypothetical protein [Azotobacter chroococcum]	0	100
>unique/8060/15/Org15_Gene2786	MYLDVCYCQGNLPLDVGYGMCMFLSLLHCSRLQLVQGDVVGFHGRAAAGGFETVQQSCYLGKQDVQLVDEALMVGSVHCWGSTRCSLEDVQIHPSFFCVLENNKAPKGALLFFRRAGSEEPALALCQLTQQG	hypothetical protein [Azotobacter chroococcum]	0	100
>unique/8115/15/Org15_Gene4011	MVLDSFFRLAVASLFFGSLAGCSSSSSVDESPVIRSFVLPNTTLEDVYFKLTANRPAWTICSTPLSPQYYPGRQEFRVYYGGVSALGPSHHLGVYGTQEGQNVKVDMKVKMWTDRSARQIENYLRTGDCS	hypothetical protein [Azotobacter chroococcum]	0	100
>unique/8147/15/Org15_Gene192	MRSVRRENTTPEIKVRKALHRLGYRFRLHDKSLPGSPDIVLKKFKTVIFVHGCFWHRHPMCKYTTFPKTRIEFWSKKFDANIIRDNLNTGKLTNMGWNVLIIWECQTKDPSFLDQLLLTLRPIEKTSNG	putative endonuclease [Azotobacter chroococcum]	0	100	K07458
>unique/8177/15/Org15_Gene1012	MKKATPQYQQSSPSRDQSITASASPDELLAKAPTKIARILTYLLEPGNSLNRFEAEKHGDHCLHTTISTLANSHGLEIQRQTEEVPTNWGEPCNVTRYSLPESQYQQARAVLAQMGKRSKGRKKEVA	hypothetical protein [Azotobacter chroococcum]	0	100
>unique/8334/15/Org15_Gene2903	MHEVKSNLYPCAHCGGTGTCKNGSDNSSCAVCQKEQEVKGKGLIGLPCSVCGGIGQAEPRTERLNKRMPALLGFVVIFLLLLGVFSAAVFKSPYFSEVLAFSGPLIGTVLGFYYSARGKQVT	molecular chaperone DnaJ [Azotobacter chroococcum]	0	100
>unique/8399/15/Org15_Gene1155	MAALDYLCRAGLVAEINGDGLRLRPVERITDAVRQFVRDHRAQLLAELIAANDAQPLQATAAAPAPAPAPAAERPAEARRNAWTITRGGNKPVCTICGAPMTRDEALAEARWRWPDADIE	hypothetical protein [Azotobacter chroococcum]	0	100
>unique/8425/15/Org15_Gene1503	MKSLLPHEMNKPRSRRLRKKLRIGEFQEFGIDITIPFNKEIITFDSALDLWIEFIESKGWAFGGGGSENSELFSGFICQVNRGSLGEHDLAEIQKWSKNQNWIKGAITQQLQDAWHGHD	50S ribosome-binding protein YggL [Azotobacter chroococcum]	0	100
>unique/8572/15/Org15_Gene2184	MVTVDTAWTQQALDSLRVVRRKLYAIPESELGAMSLDDQVKYGDSLHQTGLAILKLEAAKLKGVNDQFKEKEEGLKDAAVRLESDASALADAVKIIRVISDGIKLVTNIVTLLR	hypothetical protein [Azotobacter chroococcum]	0	100
>unique/8719/15/Org15_Gene2238	MQVVLIEQLRECYPEVYGELHEVDCGDGWFAILDALGEALTYCADVDNRRPPPVLSCKQKFGRLVFGKLHLERQDRRTFEIATAMSLRFCEHCGGPKGLFQSAAHCVCSA	hypothetical protein [Azotobacter chroococcum]	0	100
>unique/8849/15/Org15_Gene3110	MKPSMLAAAVLGFGLAAQAVAGNQSSPDFGMPLGEMFAESLPPGPGHSPDRTPRRAGRAEEAGEPESPLFQAIYSVGGWSQDRRPPDGEHADTERSRVAARRAFFF	hypothetical protein [Azotobacter chroococcum]	0	100
>unique/8900/15/Org15_Gene1149	MKKPLAPGEGQSGLKNIVPHQSTRLPSQRIRLLAYMRAHGSINTFEAIRDLNIVRLGARIAELRAAGHNIRTQLGELRDDQGRLHPKVATYYLSADPINSEEVAA	helix-turn-helix domain-containing protein [Azotobacter chroococcum]	0	100
>unique/9145/15/Org15_Gene798	MSFDGFMAFDPYRTFAEGEQGSQERIFLRADGTPTATWHDLRHDGHGYLSSLWRTGCDAYATVAEKAGVQSTAEYFKAAAAYLREFERECTPEGSTVNQ	hypothetical protein [Azotobacter chroococcum]	0	100
>unique/9296/15/Org15_Gene3503	MDATNRDRKKTWKLQQRKLAQDAFPISDSLLESMFKAVDAKVEAMGCDHTLRFTESWISENTQPKTNVLSWLREHGGFCDCEVLANAADHWEQNR	DUF2695 domain-containing protein [Azotobacter chroococcum]	0	100
>unique/9376/15/Org15_Gene3501	MHKRLRVLLASTAALVSVPAFAWLAAELAAYYEMFSTGMNSRAELGEDLGFGILLFMVVPPVTLFGSLFVWWFVWSRTGRTKTTVTNGDANA	hypothetical protein [Azotobacter chroococcum]	0	100
>unique/9727/15/Org15_Gene197	MRTVQELGRAVAERRHRLGLKQGLVATEAGISQECLSRFERGRSEELGSRKLLAILKILGLELSLQAISSDSLGDKIKVSADE	helix-turn-helix domain-containing protein [Azotobacter chroococcum]	0	100
>unique/9741/15/Org15_Gene1454	MIKIEILSVRSPKWANEDGSAINCLVRTNTLMQETPFTATPCDSEARSILIVTRQELIRKFHDDNELTTDYFLSNFEINKSA	hypothetical protein [Azotobacter chroococcum]	0	100
>unique/9792/15/Org15_Gene2268	MFKLVQYGCLIKTTGLHWIFCSSGHRFISRGHRHNSDGLQKDGTKPRLAGHSKTKAPNDVSGQDRPFLYLIHFDAVTGESH	hypothetical protein [Azotobacter chroococcum]	0	100
>unique/9821/15/Org15_Gene1018	MLKASPFLAFILMWFFIYSQIYSQNEKYPLFRQLFDQFQAHPDDALLALVIVVTSLPRGGGWHGGLGRDSLPGRWHGWQE	hypothetical protein [Azotobacter chroococcum]	0	100
>unique/9857/15/Org15_Gene3930	MSALSKAVESVGGPILAAKACGISRQAIDRWLTKGMLPRTEYTGETTYAVRLAAAAAERGFPFNAAWLLAEAAPKKTAA	helix-turn-helix domain-containing protein [Azotobacter chroococcum]	0	100
>unique/9937/15/Org15_Gene2768	MGKTMVQRAQEEFGHLSIIYIGGGWNACTIEAKEYCMSENIGIYVSDEMTGALWRNDYWNYFKRDRDGNTIQFIREE	hypothetical protein [Azotobacter chroococcum]	0	100
>unique/9985/15/Org15_Gene3172	MKNSNKPFLLNRPRTIALSLLLAGILPGAQAEFLDDAKGTLTLRNFYIHRNFVDDGATRSKAEEWTQSFILDLQSG	OprD family outer membrane porin, partial [Azotobacter chroococcum]	0	100
>unique/10268/15/Org15_Gene3504	MQKFVEIPKKDKDYEKENLWFEKCRREKTPFITLKTRTKFADVHWDYIIYPSEVDQHLAAHKESTIKKP	hypothetical protein [Azotobacter chroococcum]	0	100
>unique/10272/15/Org15_Gene2892	MANPKTVKALVLVDEPAHGLKCGAVAEIPAELAEQLARAGRIDTHAKAVAAAEAAQPAAPAADVIEAED	hypothetical protein [Azotobacter chroococcum]	0	100
>unique/10462/15/Org15_Gene107	MATSARVDVGTFPDARPIGARQWRVLLLGYFVNGVSPGGYALSAQSYPTRMRATGIGRLAAPAL	hypothetical protein [Azotobacter chroococcum]	0	100
>unique/10472/15/Org15_Gene1013	MTKKRHILTLNPLKARAAAHRAMALAALRADSSLSVRLRRYAEHMAHATEIEASTLDCRDAIED	hypothetical protein [Azotobacter chroococcum]	0	100
>unique/10541/15/Org15_Gene3718	MKDYYGKRSAVAHGGSKLITDAEFYTLLVICGSVIMKVIEMLDSCSSQNDLMDWIQDKRLS	hypothetical protein [Azotobacter chroococcum]	0	100
>unique/10570/15/Org15_Gene188	MKKAGLWPAFYFSKYLILLALKTIIYFDPYADPHPEPRLNLLRGRLARQQVAVQLTGRDCL	hypothetical protein [Azotobacter chroococcum]	0	100
>unique/10575/15/Org15_Gene2646	MERNGFCLWLKRLESERFKTLPEPGDEAIVLTAQELNYRDQSRTIQSGPDRLRSVRVRQSR	IS66 family insertion sequence element accessory protein TnpB [Azotobacter chroococcum]	0	100
>unique/10653/15/Org15_Gene2887	MATVTVTLVKPHTHAGRQYPAGAELRLSPSDAKYLLDRKVIAKLPAVTSTTDKEAPHE	DUF7210 family protein [Azotobacter chroococcum]	0	100
>unique/10660/15/Org15_Gene2742	MDKEQQAWLFKAEPKDCQNMYSLLSNIELALLNADACYSTLHGDGQQVDCLSCLGPLP	hypothetical protein [Azotobacter chroococcum]	0	100
>unique/10769/15/Org15_Gene2320	MAINLRCSIIEQKLTGSNMVAVAPVPHREIGAWSKSIFMKYRITAAAVGRVSP	hypothetical protein [Azotobacter chroococcum]	0	100
>unique/10876/15/Org15_Gene3859	MSQRLKTLALDARKYMGVAPLLVGVNNNHSCLLPPLGKLGKNASADK	hypothetical protein [Azotobacter chroococcum]	0	100
>unique/10889/15/Org15_Gene2705	MDGRSHPPSFGFAIGLLLQDLPEQTWRALTIPLGRLETTLRRWGLL	hypothetical protein [Azotobacter chroococcum]	0	100
>unique/10893/15/Org15_Gene2919	MIKAVDLFAGLGGWRQRPVGRNSMGLIQPEPHNTLPGLRRAGDFCL	hypothetical protein [Azotobacter chroococcum]	0	100
>unique/10909/15/Org15_Gene421	MNFSTLAAPDGAAKIIPQWDKKSLAGAEKYFFLSSVLLYQQSQTA	hypothetical protein [Azotobacter chroococcum]	0	100
>unique/10919/15/Org15_Gene3983	MGLSLKVREGACVDGGQAGEAVDERLEVVFTSSETVPPDKTLLIQ	hypothetical protein [Azotobacter chroococcum]	0	100
>unique/10920/15/Org15_Gene119	MIDDYMKIIASIVQISTACKVTDDSGLDYLCFGLDSNNLYQLLDT	hypothetical protein [Azotobacter chroococcum]	0	100
