# Supplementary material for: Comparative genomics and metabolomics reveal phytohormone production, nutrient acquisition, and osmotic stress tolerance in Azotobacter chroococcum W5
Source: Front Microbiol. 2025 Jul 22;16:1626016. doi: 10.3389/fmicb.2025.1626016 (PMC12322734; doi:10.3389/fmicb.2025.1626016)
Supplement: Supplementary file 4 [file Table_4.xlsx]

## Sheet: Sheet1
Additional Table 4. BiG-SCAPE annotations for BGC network construction with Azotobacter strains
BGC	Accession ID	Description	Product Prediction	BiG-SCAPE class	Organism	Taxonomy
BGC0000001	BGC0000001	Verrucosispora maris AB-18-032 protein methyltransferase (orfP), putative hydrolase, pathway-specific SARP activator (abyR), cytochrome P450 (abyX), LuxR family transcriptional regulator (abyH), pathway-specific SARP activator (abyI), YD repeat protein (abyK), 3-oxoacyl-ACP synthase III (abyA1), phosphatase and glyceryl transferase (abyA2), acyl-carrier protein (abyA3), pyruvate/2-oxoglutarate de…	T1PKS	PKSI	Micromonospora maris AB-18-032	Bacteria,Actinobacteria,Micromonosporales,Micromonosporaceae,Micromonospora
BGC0000002	BGC0000002	Kutzneria albida DSM 43870, complete genome	T1PKS.oligosaccharide	Others	Kutzneria albida DSM 43870	Bacteria,Actinobacteria,Pseudonocardiales,Pseudonocardiaceae,Kutzneria
BGC0000003	BGC0000003	Alternaria alternata AF-toxin biosynthesis gene cluster (Aft9-1, Aft10-1, Aft11-1, Aft12-1, AftR-2, Aft3-2), complete cds	T1PKS	PKSI	Alternaria alternata	Eukaryota,Fungi,Dikarya,Ascomycota,Pezizomycotina,Dothideomycetes,Pleosporomycetidae,Pleosporales,Pleosporineae,Pleosporaceae,Alternaria,Alternaria sect. Alternaria,Alternaria alternata complex
BGC0000004	BGC0000004	Aspergillus oryzae DNA, aflatoxin biosynthesis gene cluster, complete sequence, strain: RIB40	T1PKS	PKSI	Aspergillus oryzae	Eukaryota,Fungi,Dikarya,Ascomycota,Pezizomycotina,Eurotiomycetes,Eurotiomycetidae,Eurotiales,Aspergillaceae,Aspergillus,Aspergillus subgen. Circumdati
BGC0000006	BGC0000006	Aspergillus flavus isolate AF13 aflatoxin biosynthesis gene cluster, complete sequence	T1PKS	PKSI	Aspergillus flavus	Eukaryota,Fungi,Dikarya,Ascomycota,Pezizomycotina,Eurotiomycetes,Eurotiomycetidae,Eurotiales,Aspergillaceae,Aspergillus,Aspergillus subgen. Circumdati
BGC0000007	BGC0000007	Aspergillus flavus isolate BN008 aflatoxin biosynthesis gene cluster, complete sequence	T1PKS	PKSI	Aspergillus flavus	Eukaryota,Fungi,Dikarya,Ascomycota,Pezizomycotina,Eurotiomycetes,Eurotiomycetidae,Eurotiales,Aspergillaceae,Aspergillus,Aspergillus subgen. Circumdati
BGC0000008	BGC0000008	Aspergillus flavus isolate AF70 aflatoxin biosynthesis gene cluster, complete sequence	T1PKS	PKSI	Aspergillus flavus	Eukaryota,Fungi,Dikarya,Ascomycota,Pezizomycotina,Eurotiomycetes,Eurotiomycetidae,Eurotiales,Aspergillaceae,Aspergillus,Aspergillus subgen. Circumdati
BGC0000009	BGC0000009	Aspergillus nomius isolate AN13137 aflatoxin biosynthesis gene cluster, complete sequence	T1PKS	PKSI	Aspergillus nomiae	Eukaryota,Fungi,Dikarya,Ascomycota,Pezizomycotina,Eurotiomycetes,Eurotiomycetidae,Eurotiales,Aspergillaceae,Aspergillus
BGC0000010	BGC0000010	Aspergillus flavus isolate AF36 aflatoxin biosynthesis gene cluster, complete sequence		Others	Aspergillus flavus	Eukaryota,Fungi,Dikarya,Ascomycota,Pezizomycotina,Eurotiomycetes,Eurotiomycetidae,Eurotiales,Aspergillaceae,Aspergillus,Aspergillus subgen. Circumdati
BGC0000011	BGC0000011	Aspergillus ochraceoroseus strain SRRC 1432 aflatoxin/sterigmatocystin gene cluster, complete sequence	T1PKS	PKSI	Aspergillus ochraceoroseus	Eukaryota,Fungi,Dikarya,Ascomycota,Pezizomycotina,Eurotiomycetes,Eurotiomycetidae,Eurotiales,Aspergillaceae,Aspergillus,Aspergillus subgen. Nidulantes
BGC0000012	BGC0000012	Alternaria solani alt1, alt2, alt3, alt4, alt5 genes for cytochrome P-450, cytochrome, P-450, cytochrome P-450, FAD/FMN-dependent oxygenase/oxidase, polyketide synthase, complete cds	T1PKS	PKSI	Alternaria solani	Eukaryota,Fungi,Dikarya,Ascomycota,Pezizomycotina,Dothideomycetes,Pleosporomycetidae,Pleosporales,Pleosporineae,Pleosporaceae,Alternaria,Alternaria sect. Porri
BGC0000013	BGC0000013	TPA_asm: Aspergillus nidulans FGSC A4 chromosome IV	T1PKS	PKSI	Aspergillus nidulans FGSC A4	Eukaryota,Fungi,Dikarya,Ascomycota,Pezizomycotina,Eurotiomycetes,Eurotiomycetidae,Eurotiales,Aspergillaceae,Aspergillus,Aspergillus subgen. Nidulantes
BGC0000014	BGC0000014	Polyangium cellulosum strain So ce10 histidine kinase response regulator gene, partial cds; hypothetical protein genes, complete cds; ambruticin gene cluster, complete sequence; and hypothetical protein genes, complete cds	NRPS-like.T1PKS	PKS-NRP_Hybrids	Sorangium cellulosum	Bacteria,Proteobacteria,Deltaproteobacteria,Myxococcales,Sorangiineae,Polyangiaceae,Sorangium
BGC0000016	BGC0000016	Streptomyces nodosus amphotericin biosynthetic gene cluster, partial sequence		Others	Streptomyces nodosus	Bacteria,Actinobacteria,Streptomycetales,Streptomycetaceae,Streptomyces
BGC0000017	BGC0000017	Oscillatoria sp. PCC 6506 anatoxin-a and homoanatoxin-a biosynthetic gene cluster, complete sequence	T1PKS	PKSI	[Oscillatoria] sp. PCC 6506	Bacteria,Cyanobacteria,Oscillatoriophycideae,Oscillatoriales,Kamptonema
BGC0000018	BGC0000018	Streptomyces eurythermus strain ATCC 23956 anglomycin biosynthesis gene cluster, complete sequence	T1PKS	PKSI	Streptomyces eurythermus	Bacteria,Actinobacteria,Streptomycetales,Streptomycetaceae,Streptomyces
BGC0000019	BGC0000019	Streptomyces eurythermus angolamycin biosynthesis gene cluster, complete sequence		Others	Streptomyces eurythermus	Bacteria,Actinobacteria,Streptomycetales,Streptomycetaceae,Streptomyces
BGC0000020	BGC0000020	Actinosynnema pretiosum subsp. auranticum maytansinoid antitumor agent ansamitocin biosynthetic gene cluster I, partial sequence	NRPS-like.T1PKS	PKS-NRP_Hybrids	Actinosynnema pretiosum subsp. auranticum	Bacteria,Actinobacteria,Pseudonocardiales,Pseudonocardiaceae,Actinosynnema
BGC0000021	BGC0000021	Nocardiopsis sp. FU40 apoptolidin gene cluster, complete sequence	T1PKS	PKSI	Amycolatopsis sp. FU40	Bacteria,Actinobacteria,Pseudonocardiales,Pseudonocardiaceae,Amycolatopsis,unclassified Amycolatopsis
BGC0000022	BGC0000022	Aspergillus nidulans FGSC A4 chromosome VIII ANcontig1.15, whole genome shotgun sequence	T1PKS	PKSI	Aspergillus nidulans FGSC A4	Eukaryota,Fungi,Dikarya,Ascomycota,Pezizomycotina,Eurotiomycetes,Eurotiomycetidae,Eurotiales,Aspergillaceae,Aspergillus,Aspergillus subgen. Nidulantes
BGC0000023	BGC0000023	Stigmatella aurantiaca aurafuron biosynthetic gene cluster, strain DW4/3-1	T1PKS	PKSI	Stigmatella aurantiaca DW4/3-1	Bacteria,Proteobacteria,Deltaproteobacteria,Myxococcales,Cystobacterineae,Archangiaceae,Stigmatella
BGC0000024	BGC0000024	Streptomyces thioluteus aureothin biosynthesis gene cluster (aurABCDEFGHI genes), strain HKI-22	T1PKS	PKSI	Streptomyces thioluteus	Bacteria,Actinobacteria,Streptomycetales,Streptomycetaceae,Streptomyces
BGC0000025	BGC0000025	Streptomyces avermitilis avermectin biosynthetic gene cluster (orf1, aveBI, aveBII, aveBIII, aveBIV, aveBV, aveBVI, aveBVII, aveBVIII), complete cds		Others	Streptomyces avermitilis	Bacteria,Actinobacteria,Streptomycetales,Streptomycetaceae,Streptomyces
BGC0000026	BGC0000026	Streptomyces viridochromogenes Tue57 Avilamycin A biosynthetic gene cluster, complete sequence	T1PKS.PKS-like.oligosaccharide	Others	Streptomyces viridochromogenes Tue57	Bacteria,Actinobacteria,Streptomycetales,Streptomycetaceae,Streptomyces
BGC0000027	BGC0000027	Monascus pilosus pigment biosynthetic gene cluster, complete sequence	T1PKS	PKSI	Monascus pilosus	Eukaryota,Fungi,Dikarya,Ascomycota,Pezizomycotina,Eurotiomycetes,Eurotiomycetidae,Eurotiales,Aspergillaceae,Monascus
BGC0000028	BGC0000028	Streptomyces lohii strain ATCC BAA-1276 bafilomycin biosynthetic gene cluster, complete sequence; and putative LuxR-like protein, putative malonyl transferase, and putative CoA ligase genes, complete cds	T1PKS	PKSI	Streptomyces lohii	Bacteria,Actinobacteria,Streptomycetales,Streptomycetaceae,Streptomyces
BGC0000029	BGC0000029	Streptomyces sp. DSM 21069 putative secreted metal-binding protein, putative lipoprotein, and hypothetical protein genes, complete cds; BE-14106 biosynthetic gene cluster, complete sequence; putative tripeptidylaminopeptidase and putative urease accessory proteins genes, complete cds; and putative urease accessory protein gene, partial cds	T1PKS	PKSI	Streptomyces sp. DSM 21069	Bacteria,Actinobacteria,Streptomycetales,Streptomycetaceae,Streptomyces
BGC0000030	BGC0000030	Fusarium fujikuroi IMI 58289 draft genome, chromosome FFUJ_chr05	T1PKS	PKSI	Fusarium fujikuroi IMI 58289	Eukaryota,Fungi,Dikarya,Ascomycota,Pezizomycotina,Sordariomycetes,Hypocreomycetidae,Hypocreales,Nectriaceae,Fusarium,Fusarium fujikuroi species complex
BGC0000031	BGC0000031	Streptomyces parvulus Tu4055 cluster for borrelidin biosynthesis	T1PKS	PKSI	Streptomyces parvulus	Bacteria,Actinobacteria,Streptomycetales,Streptomycetaceae,Streptomyces
BGC0000032	BGC0000032	Streptomyces chartreusis pyrrole polyether antibiotic calcimycin (A23187) biosynthesis gene cluster, complete sequence	T1PKS	PKSI	Streptomyces chartreusis NRRL 3882	Bacteria,Actinobacteria,Streptomycetales,Streptomycetaceae,Streptomyces
BGC0000033	BGC0000033	Micromonospora echinospora calicheamicin biosynthetic locus, complete sequence	T1PKS.PKS-like.oligosaccharide	Others	Micromonospora echinospora	Bacteria,Actinobacteria,Micromonosporales,Micromonosporaceae,Micromonospora
BGC0000034	BGC0000034	Streptomyces sp. FR-008 heptaene macrolide complex synthesis gene cluster, complete sequence	NRPS-like.T1PKS	PKS-NRP_Hybrids	Streptomyces sp. FR-008	Bacteria,Actinobacteria,Streptomycetales,Streptomycetaceae,Streptomyces
BGC0000035	BGC0000035	Streptomyces bikiniensis strain NRRL 2737 chalcomycin biosynthetic gene cluster, partial sequence	T1PKS	PKSI	Streptomyces bikiniensis	Bacteria,Actinobacteria,Streptomycetales,Streptomycetaceae,Streptomyces
BGC0000036	BGC0000036	Streptomyces antibioticus acetyltransferase gene, partial cds; hypothetical protein and Orf0 genes, complete cds; chlorothricin biosynthetic gene cluster, complete sequence; ChlC7, ChlB1, ChlB4, ChlB2, ChlB3, ChlH, ChlC5, ChlC4, ChlC3, ChlI, ChlJ, ChlF2, ChlK, ChlC2, ChlC1, ChlC6, ChlL, peptidase M20, putative helicase, and ankyrin genes, complete cds; tankyrase1-binding protein gene, partial cds…	T1PKS.PKS-like	PKSother	Streptomyces antibioticus	Bacteria,Actinobacteria,Streptomycetales,Streptomycetaceae,Streptomyces
BGC0000037	BGC0000037	TPA_asm: Aspergillus nidulans FGSC A4 chromosome I	T1PKS	PKSI	Aspergillus nidulans FGSC A4	Eukaryota,Fungi,Dikarya,Ascomycota,Pezizomycotina,Eurotiomycetes,Eurotiomycetidae,Eurotiales,Aspergillaceae,Aspergillus,Aspergillus subgen. Nidulantes
BGC0000038	BGC0000038	Streptomyces coelicolor A3(2) complete genome	T1PKS.butyrolactone	Others	Streptomyces coelicolor A3(2)	Bacteria,Actinobacteria,Streptomycetales,Streptomycetaceae,Streptomyces,Streptomyces albidoflavus group
BGC0000039	BGC0000039	Penicillium citrinum ML-236B (compactin) biosynthetic gene cluster (mlcH, mlcG, mlcF, mlcA, mlcC, mlcB, mlcD, mlcE, mlcR), complete cds	T1PKS	PKSI	Penicillium citrinum	Eukaryota,Fungi,Dikarya,Ascomycota,Pezizomycotina,Eurotiomycetes,Eurotiomycetidae,Eurotiales,Aspergillaceae,Penicillium
BGC0000040	BGC0000040	Streptomyces neyagawaensis concanamycin A biosynthetic gene cluster, complete sequence	T1PKS	PKSI	Streptomyces neyagawaensis	Bacteria,Actinobacteria,Streptomycetales,Streptomycetaceae,Streptomyces
BGC0000041	BGC0000041	Pseudomonas syringae coronafacic acid biosynthetic gene cluster, complete sequence	T1PKS	PKSI	Pseudomonas syringae	Bacteria,Proteobacteria,Gammaproteobacteria,Pseudomonadales,Pseudomonadaceae,Pseudomonas
BGC0000042	BGC0000042	Streptomyces sp. MJ635-86F5 DNA, cremimycin biosynthetic gene cluster, complete sequence	T1PKS	PKSI	Streptomyces sp. MJ635-86F5	Bacteria,Actinobacteria,Streptomycetales,Streptomycetaceae,Streptomyces
BGC0000043	BGC0000043	Moorea producens 19L curacin A biosynthetic gene cluster, partial sequence	T1PKS	PKSI	Moorena producens 19L	Bacteria,Cyanobacteria,Oscillatoriophycideae,Oscillatoriales,Oscillatoriaceae,Moorena
BGC0000044	BGC0000044	Stigmatella aurantiaca DW4/3-1, complete genome	T1PKS	PKSI	Stigmatella aurantiaca DW4/3-1	Bacteria,Proteobacteria,Deltaproteobacteria,Myxococcales,Cystobacterineae,Archangiaceae,Stigmatella
BGC0000045	BGC0000045	Aspergillus terreus strain AH-02-30-F7 dehydrocurvularin biosynthetic gene cluster, complete sequence	T1PKS	PKSI	Aspergillus terreus	Eukaryota,Fungi,Dikarya,Ascomycota,Pezizomycotina,Eurotiomycetes,Eurotiomycetidae,Eurotiales,Aspergillaceae,Aspergillus,Aspergillus subgen. Circumdati
BGC0000046	BGC0000046	Alternaria brassicicola strain MUCL 202097 depudecin gene cluster, complete sequence	T1PKS	PKSI	Alternaria brassicicola	Eukaryota,Fungi,Dikarya,Ascomycota,Pezizomycotina,Dothideomycetes,Pleosporomycetidae,Pleosporales,Pleosporineae,Pleosporaceae,Alternaria,Alternaria sect. Brassicicola
BGC0000047	BGC0000047	Streptomyces sp. KCTC 0041BP dihydrochalcomyin biosynthesis gene cluster, complete sequence	T1PKS	PKSI	Streptomyces sp. KCTC 0041BP	Bacteria,Actinobacteria,Streptomycetales,Streptomycetaceae,Streptomyces
BGC0000048	BGC0000048	Mycosphaerella pini hypothetical protein (DS34) gene, partial cds; hypothetical protein (DS33), putative methionine permease (DS32), putative translation elongation factor (DS31), hypothetical protein (DS30), hypothetical protein (DS29), putative MFS multidrug transporter (DS28), hypothetical protein (DS27), hypothetical protein (DS26), putative amino acid permease (DS25), putative flavin-binding…	T1PKS	PKSI	Dothistroma septosporum	Eukaryota,Fungi,Dikarya,Ascomycota,Pezizomycotina,Dothideomycetes,Dothideomycetidae,Mycosphaerellales,Mycosphaerellaceae,Dothistroma
BGC0000050	BGC0000050	Streptomyces aculeolatus A gene locus, complete sequence	T1PKS	PKSI	Streptomyces aculeolatus	Bacteria,Actinobacteria,Streptomycetales,Streptomycetaceae,Streptomyces
BGC0000051	BGC0000051	UNVERIFIED: Streptomyces aburaviensis ebelactone gene cluster, complete sequence	T1PKS	PKSI	Kitasatospora aburaviensis	Bacteria,Actinobacteria,Streptomycetales,Streptomycetaceae,Kitasatospora
BGC0000052	BGC0000052	Streptomyces aizunensis strain NRRL B-11277 glycosyltransferase, polyketide synthase type Is, acyl transferase, membrane protein, ABC transporter, sugar dehydratase/epimerase, sugar epimerase, sugar nucleotidyltransferase, sugar dehydratase/epimerase, thioesterase, acyl CoA ligase, amine oxidase, phosphopantetheinyl transferase, transcriptional regulator, carboxylase/carboxyltransferase, amidinoh…	T1PKS	PKSI	Streptomyces aizunensis	Bacteria,Actinobacteria,Streptomycetales,Streptomycetaceae,Streptomyces
BGC0000053	BGC0000053	Sequence 49 from patent US 7595187	T1PKS	PKSI	Unknown. Unclassified.
BGC0000054	BGC0000054	Aeromicrobium erythreum putative transcriptional repressor and putative dehydrogenase/reductase genes, complete cds; erythromycin biosynthesis gene cluster, complete sequence; putative oxidoreductase and LipN genes, complete cds; monoamine oxidase gene, partial cds; and unknown gene	T1PKS	PKSI	Aeromicrobium erythreum	Bacteria,Actinobacteria,Propionibacteriales,Nocardioidaceae,Aeromicrobium
BGC0000055	BGC0000055	Saccharopolyspora erythraea NRRL2338 complete genome	T1PKS	PKSI	Saccharopolyspora erythraea NRRL 2338	Bacteria,Actinobacteria,Pseudonocardiales,Pseudonocardiaceae,Saccharopolyspora
BGC0000056	BGC0000056	Actinomadura verrucosospora strain ATCC 39334 esperamicin enediyne iterative type I polyketide synthase gene locus, partial sequence	T1PKS	PKSI	Actinomadura verrucosospora	Bacteria,Actinobacteria,Streptosporangiales,Thermomonosporaceae,Actinomadura
BGC0000057	BGC0000057	Aspergillus nidulans FGSC A4 chromosome II ANcontig1.135, whole genome shotgun sequence	T1PKS	PKSI	Aspergillus nidulans FGSC A4	Eukaryota,Fungi,Dikarya,Ascomycota,Pezizomycotina,Eurotiomycetes,Eurotiomycetidae,Eurotiales,Aspergillaceae,Aspergillus,Aspergillus subgen. Nidulantes
BGC0000058	BGC0000058	Streptomyces graminofaciens DNA, FD-891 producer gene cluster	T1PKS	PKSI	Streptomyces graminofaciens	Bacteria,Actinobacteria,Streptomycetales,Streptomycetaceae,Streptomyces
BGC0000059	BGC0000059	Streptomyces avermitilis MA-4680 = NBRC 14893 DNA, complete genome	T1PKS	PKSI	Streptomyces avermitilis MA-4680 = NBRC 14893	Bacteria,Actinobacteria,Streptomycetales,Streptomycetaceae,Streptomyces
BGC0000060	BGC0000060	Streptomyces pulveraceus strain ATCC 31906 fostriecin biosynthetic gene cluster, complete sequence	T1PKS	PKSI	Streptomyces pulveraceus	Bacteria,Actinobacteria,Streptomycetales,Streptomycetaceae,Streptomyces
BGC0000062	BGC0000062	Gibberella moniliformis fumonisin biosynthetic gene cluster, complete sequence	T1PKS	PKSI	[Gibberella] fujikuroi var. moniliformis	Eukaryota,Fungi,Dikarya,Ascomycota,Pezizomycotina,Sordariomycetes,Hypocreomycetidae,Hypocreales,Nectriaceae,Fusarium,Fusarium fujikuroi species complex
BGC0000063	BGC0000063	Fusarium oxysporum strain FRC O-1890 fumonisin biosynthetic gene cluster, complete sequence	T1PKS	PKSI	Fusarium oxysporum	Eukaryota,Fungi,Dikarya,Ascomycota,Pezizomycotina,Sordariomycetes,Hypocreomycetidae,Hypocreales,Nectriaceae,Fusarium,Fusarium oxysporum species complex
BGC0000064	BGC0000064	Gibberella fujikuroi FUSS (fusA) gene, complete cds	T1PKS.NRPS	PKS-NRP_Hybrids	Fusarium verticillioides	Eukaryota,Fungi,Dikarya,Ascomycota,Pezizomycotina,Sordariomycetes,Hypocreomycetidae,Hypocreales,Nectriaceae,Fusarium,Fusarium fujikuroi species complex
BGC0000065	BGC0000065	Streptomyces galbus strain KCCM 41354 transcriptional regulator, dehydrogenase, oxidoreductase, hydrolase, DNA binding protein, and O-methyltransferase genes, complete cds; methoxymalonyl-ACP biosynthesis gene locus, complete sequence; monooxygenase, beta-ketoacyl synthases, acyltransferase, oxidoreductase, transcriptional regulator, dehydratase, transport protein, dehydratase, transcriptional re…	PKS-like	PKSother	Streptomyces galbus	Bacteria,Actinobacteria,Streptomycetales,Streptomycetaceae,Streptomyces
BGC0000066	BGC0000066	Streptomyces hygroscopicus strain NRRL 3602 geldanamycin biosynthesis gene cluster, partial sequence	NRPS-like.T1PKS	PKS-NRP_Hybrids	Streptomyces hygroscopicus	Bacteria,Actinobacteria,Streptomycetales,Streptomycetaceae,Streptomyces,Streptomyces violaceusniger group
BGC0000067	BGC0000067	Streptomyces hygroscopicus subsp. duamyceticus strain JCM4427 geldanamycin biosynthesis gene cluster, partial sequence	NRPS-like.T1PKS	PKS-NRP_Hybrids	Streptomyces hygroscopicus subsp. duamyceticus	Bacteria,Actinobacteria,Streptomycetales,Streptomycetaceae,Streptomyces,Streptomyces violaceusniger group
BGC0000068	BGC0000068	Streptomyces hygroscopicus strain 17997 geldanamycin biosynthesis gene cluster, partial sequence	T1PKS	PKSI	Streptomyces hygroscopicus	Bacteria,Actinobacteria,Streptomycetales,Streptomycetaceae,Streptomyces,Streptomyces violaceusniger group
BGC0000069	BGC0000069	Cystobacter violaceus strain Cb vi76 gephyronic acid biosynthetic gene cluster, complete sequence	T1PKS	PKSI	Archangium violaceum Cb vi76	Bacteria,Proteobacteria,Deltaproteobacteria,Myxococcales,Cystobacterineae,Archangiaceae,Archangium
BGC0000070	BGC0000070	Penicillium aethiopicum strain IBT 5753 griseofulvin biosynthetic gene cluster, complete sequence; and unknown genes	T1PKS	PKSI	Penicillium aethiopicum	Eukaryota,Fungi,Dikarya,Ascomycota,Pezizomycotina,Eurotiomycetes,Eurotiomycetidae,Eurotiales,Aspergillaceae,Penicillium
BGC0000072	BGC0000072	Pyxidicoccus fallax strain DSM 28991 gulmirecin biosynthesis gene cluster, complete sequence	T1PKS	PKSI	Pyxidicoccus fallax	Bacteria,Proteobacteria,Deltaproteobacteria,Myxococcales,Cystobacterineae,Myxococcaceae,Pyxidicoccus
BGC0000073	BGC0000073	Streptomyces halstedii halstoctacosanolide biosynthetic gene cluster (hlsA, hlsB, hlsC, hlsD, hlsE, hlsF, hlsG, hlsH, hlsI), complete cds	T1PKS	PKSI	Streptomyces halstedii	Bacteria,Actinobacteria,Streptomycetales,Streptomycetaceae,Streptomyces
BGC0000074	BGC0000074	Streptomyces hygroscopicus strain AM 3672 herbimycin polyketide biosynthetic gene cluster, complete sequence	NRPS-like.T1PKS	PKS-NRP_Hybrids	Streptomyces hygroscopicus	Bacteria,Actinobacteria,Streptomycetales,Streptomycetaceae,Streptomyces,Streptomyces violaceusniger group
BGC0000075	BGC0000075	Streptomyces sp. LZ35 hygrocin biosynthetic gene cluster, complete sequence	NRPS-like.T1PKS	PKS-NRP_Hybrids	Streptomyces sp. LZ35	Bacteria,Actinobacteria,Streptomycetales,Streptomycetaceae,Streptomyces
BGC0000076	BGC0000076	Hypomyces subiculosus strain DSM11931 hypothemycin gene cluster, partial sequence	T1PKS	PKSI	Hypomyces subiculosus	Eukaryota,Fungi,Dikarya,Ascomycota,Pezizomycotina,Sordariomycetes,Hypocreomycetidae,Hypocreales,Hypocreaceae,Hypomyces
BGC0000077	BGC0000077	Hypomyces subiculosus strain DSM11932 hypothemycin gene cluster, complete sequence; and oxidoreductase gene, complete cds	T1PKS	PKSI	Hypomyces subiculosus	Eukaryota,Fungi,Dikarya,Ascomycota,Pezizomycotina,Sordariomycetes,Hypocreomycetidae,Hypocreales,Hypocreaceae,Hypomyces
BGC0000078	BGC0000078	Streptomyces sp. ML694-90F3 DNA, incednine biosynthetic gene cluster	T1PKS.oligosaccharide	Others	Streptomyces sp. ML694-90F3	Bacteria,Actinobacteria,Streptomycetales,Streptomycetaceae,Streptomyces
BGC0000079	BGC0000079	Streptomyces antibioticus strain NRRL8167 indanomycin biosynthetic gene cluster, complete sequence	T1PKS	PKSI	Streptomyces antibioticus	Bacteria,Actinobacteria,Streptomycetales,Streptomycetaceae,Streptomyces
BGC0000080	BGC0000080	Polyangium cellulosum strain So ce307 conserved hypothetical protein gene, partial cds; and jerangolid gene cluster, partial sequence	T1PKS	PKSI	Sorangium cellulosum	Bacteria,Proteobacteria,Deltaproteobacteria,Myxococcales,Sorangiineae,Polyangiaceae,Sorangium
BGC0000081	BGC0000081	Streptoalloteichus sp. ATCC 53650 kedarcidin biosynthetic gene cluster, complete sequence	NRPS-like.T1PKS.arylpolyene.NRPS	Others	Streptoalloteichus sp. ATCC 53650	Bacteria,Actinobacteria,Pseudonocardiales,Pseudonocardiaceae,Streptoalloteichus,unclassified Streptoalloteichus
BGC0000082	BGC0000082	Actinomadura kijaniata fructokinase gene, partial cds; kijanimicin gene cluster, complete sequence; and D-ala, D-ala carboxypeptidase, conserved hypothetical protein, permease, and selenium binding protein genes, complete cds	T1PKS.oligosaccharide	Others	Actinomadura kijaniata	Bacteria,Actinobacteria,Streptosporangiales,Thermomonosporaceae,Actinomadura
BGC0000083	BGC0000083	Streptomyces amphibiosporus strain ATCC 53964 lactimidomycin gene cluster, complete sequence	transAT-PKS	PKSother	Streptomyces amphibiosporus	Bacteria,Actinobacteria,Streptomycetales,Streptomycetaceae,Streptomyces
BGC0000084	BGC0000084	Streptomyces sp. CS684 hypothetical protein, putative cytochrome c oxidase, putative histidine kinase sensor, and putative magnesium/manganese-dependent protein phosphatase genes, complete cds; laidlomycin biosynthetic gene cluster, complete sequence; putative membrane protein, putative major facilitator superfamily transporter, putative succinic semialdehyde dehydrogenase, hypothetical proteins,…	T1PKS	PKSI	Streptomyces sp. CS684	Bacteria,Actinobacteria,Streptomycetales,Streptomycetaceae,Streptomyces
BGC0000085	BGC0000085	Streptomyces rochei plasmid pSLA2-L DNA, complete sequence	T1PKS	PKSI	Streptomyces rochei	Bacteria,Actinobacteria,Streptomycetales,Streptomycetaceae,Streptomyces,Streptomyces rochei group
BGC0000086	BGC0000086	Streptomyces lasaliensis plasmid pKSL polyether antibiotic lasalocid biosynthesis gene cluster, partial sequence	T1PKS	PKSI	Streptomyces lasalocidi	Bacteria,Actinobacteria,Streptomycetales,Streptomycetaceae,Streptomyces
BGC0000087	BGC0000087	Streptomyces lasaliensis lasalocid biosynthetic gene cluster, strain NRRL 3382R	T1PKS	PKSI	Streptomyces lasalocidi	Bacteria,Actinobacteria,Streptomycetales,Streptomycetaceae,Streptomyces
BGC0000088	BGC0000088	Aspergillus terreus strain ATCC 20542 esterase, cytochrome P450 monooxygenase (lovA), enoyl reductase (lovC), transesterase (lovD), hydroxymethylglutaryl-coenzyme A reductase, regulatory protein (lovE), polyketide synthase (lovF), regulatory protein, and cytochrome P450 monooxygenase genes, complete cds; and unknown genes	T1PKS	PKSI	Aspergillus terreus	Eukaryota,Fungi,Dikarya,Ascomycota,Pezizomycotina,Eurotiomycetes,Eurotiomycetidae,Eurotiales,Aspergillaceae,Aspergillus,Aspergillus subgen. Circumdati
BGC0000090	BGC0000090	Actinosynnema pretiosum subsp. pretiosum strain ATCC 31280 macbecin biosynthesis gene cluster, complete sequence	NRPS-like.T1PKS	PKS-NRP_Hybrids	Actinosynnema pretiosum subsp. pretiosum	Bacteria,Actinobacteria,Pseudonocardiales,Pseudonocardiaceae,Actinosynnema
BGC0000091	BGC0000091	Streptomyces sp. CNQ-617 marineosin biosynthetic gene cluster, complete sequence	NRPS-like.prodigiosin.T1PKS	PKS-NRP_Hybrids	Streptomyces sp. CNQ-617	Bacteria,Actinobacteria,Streptomycetales,Streptomycetaceae,Streptomyces
BGC0000092	BGC0000092	Micromonospora megalomicea subsp. nigra megalomicin biosynthetic gene cluster, partial sequence	T1PKS	PKSI	Micromonospora megalomicea subsp. nigra	Bacteria,Actinobacteria,Micromonosporales,Micromonosporaceae,Micromonospora
BGC0000093	BGC0000093	Streptomyces nanchangensis strain NS3226 meilingmycin biosynthetic gene cluster, partial sequence	T1PKS	PKSI	Streptomyces nanchangensis	Bacteria,Actinobacteria,Streptomycetales,Streptomycetaceae,Streptomyces
BGC0000094	BGC0000094	Streptomyces venezuelae methymycin/pikromycin polyketide synthase gene cluster, complete sequence	T1PKS	PKSI	Streptomyces venezuelae	Bacteria,Actinobacteria,Streptomycetales,Streptomycetaceae,Streptomyces
BGC0000096	BGC0000096	Midecamycin biosynthetic gene cluster	T1PKS	PKSI	Streptomyces mycarofaciens	Bacteria,Actinobacteria,Streptomycetales,Streptomycetaceae,Streptomyces
BGC0000097	BGC0000097	Streptomyces sp. MP39-85 putative lipoprotein and hypothetical protein genes, complete cds; and ML-449 biosynthetic gene cluster, complete sequence	T1PKS	PKSI	Streptomyces sp. MP39-85	Bacteria,Actinobacteria,Streptomycetales,Streptomycetaceae,Streptomyces
BGC0000098	BGC0000098	Monascus pilosus monacolin K biosynthetic gene cluster, complete sequence	T1PKS	PKSI	Monascus pilosus	Eukaryota,Fungi,Dikarya,Ascomycota,Pezizomycotina,Eurotiomycetes,Eurotiomycetidae,Eurotiales,Aspergillaceae,Monascus
BGC0000099	BGC0000099	Penicillium marneffei strain PM1 putative polyketide synthase PKS3 gene, complete cds	T1PKS	PKSI	Talaromyces marneffei	Eukaryota,Fungi,Dikarya,Ascomycota,Pezizomycotina,Eurotiomycetes,Eurotiomycetidae,Eurotiales,Trichocomaceae,Talaromyces,Talaromyces sect. Talaromyces
BGC0000100	BGC0000100	Streptomyces cinnamonensis polyether antibiotic monensin biosynthesis gene cluster, partial sequence	T1PKS	PKSI	Streptomyces virginiae	Bacteria,Actinobacteria,Streptomycetales,Streptomycetaceae,Streptomyces
BGC0000102	BGC0000102	Micromonospora griseorubida gene cluster for the polyketide macrolide mycinamicin, partial and comeplete cds	T1PKS	PKSI	Micromonospora griseorubida	Bacteria,Actinobacteria,Micromonosporales,Micromonosporaceae,Micromonospora
BGC0000103	BGC0000103	Mycobacterium ulcerans plasmid pMUM001, complete plasmid genome	T1PKS	PKSI	Mycobacterium ulcerans Agy99	Bacteria,Actinobacteria,Corynebacteriales,Mycobacteriaceae,Mycobacterium
BGC0000104	BGC0000104	Penicillium brevicompactum mycophenolic acid biosynthesis gene cluster, complete sequence	T1PKS	PKSI	Penicillium brevicompactum	Eukaryota,Fungi,Dikarya,Ascomycota,Pezizomycotina,Eurotiomycetes,Eurotiomycetidae,Eurotiales,Aspergillaceae,Penicillium
BGC0000105	BGC0000105	Streptomyces nanchangensis NS3226 polyether ionophore nanchangmycin biosynthetic gene cluster, complete sequence	T1PKS	PKSI	Streptomyces nanchangensis	Bacteria,Actinobacteria,Streptomycetales,Streptomycetaceae,Streptomyces
BGC0000106	BGC0000106	Streptomyces sp. CS naphthomycin biosynthetic gene cluster, partial sequence	NRPS-like.T1PKS	PKS-NRP_Hybrids	Streptomyces sp. CS	Bacteria,Actinobacteria,Streptomycetales,Streptomycetaceae,Streptomyces
BGC0000107	BGC0000107	TPA_asm: Aspergillus nidulans FGSC A4 chromosome II	T1PKS	PKSI	Aspergillus nidulans FGSC A4	Eukaryota,Fungi,Dikarya,Ascomycota,Pezizomycotina,Eurotiomycetes,Eurotiomycetidae,Eurotiales,Aspergillaceae,Aspergillus,Aspergillus subgen. Nidulantes
BGC0000108	BGC0000108	Streptomyces chattanoogensis strain L10 natamycin biosynthetic gene cluster, partial sequence	NRPS-like.T1PKS	PKS-NRP_Hybrids	Streptomyces chattanoogensis	Bacteria,Actinobacteria,Streptomycetales,Streptomycetaceae,Streptomyces
BGC0000109	BGC0000109	Streptomyces cyaneogriseus subsp. noncyanogenus gene cluster (nemR, nemG, nemF, nemA1-1, nemA1-2, nemA2, nemC, nemD, nemE, nemA3, nemA4, orf1), complete cds	T1PKS	PKSI	Streptomyces cyaneogriseus subsp. noncyanogenus	Bacteria,Actinobacteria,Streptomycetales,Streptomycetaceae,Streptomyces
BGC0000110	BGC0000110	Streptomyces orinoci neoaureothin biosynthetic gene cluster	T1PKS	PKSI	Streptomyces orinoci	Bacteria,Actinobacteria,Streptomycetales,Streptomycetaceae,Streptomyces
BGC0000111	BGC0000111	Streptomyces carzinostaticus DNA, biosynthetic gene cluster for antitumor antibiotic Neocarzilin, complete and partial cds	T1PKS	PKSI	Streptomyces carzinostaticus	Bacteria,Actinobacteria,Streptomycetales,Streptomycetaceae,Streptomyces
BGC0000112	BGC0000112	Streptomyces carzinostaticus subsp. neocarzinostaticus neocarzinostatin biosynthetic locus, complete sequence	T1PKS.butyrolactone	Others	Streptomyces carzinostaticus subsp. neocarzinostaticus	Bacteria,Actinobacteria,Streptomycetales,Streptomycetaceae,Streptomyces
BGC0000113	BGC0000113	Streptomyces caelestis cytochrome P-450 hydroxylase homolog (nidi) gene, partial cds; polyketide synthase modules 1 through 7 (nidA) genes, complete cds; and N-methyltransferase homolog gene, partial cds	T1PKS	PKSI	Streptomyces caelestis	Bacteria,Actinobacteria,Streptomycetales,Streptomycetaceae,Streptomyces
BGC0000114	BGC0000114	Streptomyces violaceusniger strain DSM 4137 polyether nigericin biosynthetic gene cluster, complete sequence	T1PKS	PKSI	Streptomyces violaceusniger	Bacteria,Actinobacteria,Streptomycetales,Streptomycetaceae,Streptomyces,Streptomyces violaceusniger group
BGC0000115	BGC0000115	Streptomyces noursei ATCC 11455 nystatin biosynthetic gene cluster, complete sequence	T1PKS	PKSI	Streptomyces noursei ATCC 11455	Bacteria,Actinobacteria,Streptomycetales,Streptomycetaceae,Streptomyces
BGC0000116	BGC0000116	Pseudonocardia autotrophica strain KCTC9441 polyene biosynthetic gene cluster, complete sequence	T1PKS	PKSI	Pseudonocardia autotrophica	Bacteria,Actinobacteria,Pseudonocardiales,Pseudonocardiaceae,Pseudonocardia
BGC0000117	BGC0000117	Streptomyces avermitilis oligomycin biosynthetic gene cluster	T1PKS	PKSI	Streptomyces avermitilis	Bacteria,Actinobacteria,Streptomycetales,Streptomycetaceae,Streptomyces
BGC0000118	BGC0000118	Streptomyces pactum pactamycin biosynthetic gene cluster, partial and complete cds, strain: NBRC 13433	T1PKS.arylpolyene.PKS-like	Others	Streptomyces pactum	Bacteria,Actinobacteria,Streptomycetales,Streptomycetaceae,Streptomyces
BGC0000119	BGC0000119	Streptomyces pactum strain ATCC 27456 pactamycin biosynthetic gene cluster, partial sequence	T1PKS.arylpolyene.PKS-like	Others	Streptomyces pactum	Bacteria,Actinobacteria,Streptomycetales,Streptomycetaceae,Streptomyces
BGC0000120	BGC0000120	Penicillium expansum strain NRRL 35695 patulin biosynthetic gene cluster, complete sequence	T1PKS	PKSI	Penicillium expansum	Eukaryota,Fungi,Dikarya,Ascomycota,Pezizomycotina,Eurotiomycetes,Eurotiomycetidae,Eurotiales,Aspergillaceae,Penicillium
BGC0000121	BGC0000121	Pestalotiopsis fici strain CGMCC3.15140 pestheic acid biosynthetic gene cluster, complete sequence	T1PKS	PKSI	Pestalotiopsis fici	Eukaryota,Fungi,Dikarya,Ascomycota,Pezizomycotina,Sordariomycetes,Xylariomycetidae,Xylariales,Sporocadaceae,Pestalotiopsis
BGC0000122	BGC0000122	Nannocystis pusilla strain B150 phenylnannolone gene cluster, partial sequence	NRPS-like.T1PKS	PKS-NRP_Hybrids	Nannocystis pusilla	Bacteria,Proteobacteria,Deltaproteobacteria,Myxococcales,Nannocystineae,Nannocystaceae,Nannocystis
BGC0000123	BGC0000123	Streptomyces sp. HK803 PlmR5 (plmR5), PlmR4 (plmR4), PlmR3 (plmR3), PlmR2 (plmR2), Plm8 (plm8), Plm4 (plm4), Plm5 (plm5), Plm6 (plm6), Plm7 (plm7), PlmT8 (plmT8), PlmT7 (plmT7), PlmT6 (plmT6), PlmT5 (plmT5), PlmT4 (plmT4), PlmT3 (plmT3), PlmT2 (plmT2), PlmT1 (plmT1), Plm1 (plm1), Plm2-3 (plm2-3), PlmJK (plmJK), PlmL (plmL), ChcA (chcA), PlmM (plmM), PlmR1 (plmR1), PlmI (plmI), PlmS2 (plmS2), PlmS…	T1PKS	PKSI	Streptomyces sp. HK803	Bacteria,Actinobacteria,Streptomycetales,Streptomycetaceae,Streptomyces
BGC0000124	BGC0000124	Streptomyces piomogenus piericidin A1 gene cluster, partial sequence	T1PKS	PKSI	Streptomyces piomogenus	Bacteria,Actinobacteria,Streptomycetales,Streptomycetaceae,Streptomyces
BGC0000125	BGC0000125	Streptomyces natalensis pimaricin biosynthetic gene cluster	NRPS-like.T1PKS	PKS-NRP_Hybrids	Streptomyces natalensis	Bacteria,Actinobacteria,Streptomycetales,Streptomycetaceae,Streptomyces
BGC0000126	BGC0000126	Streptomyces platensis pldAI, pldAII, pldAIII, pldAIV, pldB, pldC, pldD, pldR gene cluster, complete cds, strain: Mer-11107	T1PKS	PKSI	Streptomyces platensis	Bacteria,Actinobacteria,Streptomycetales,Streptomycetaceae,Streptomyces
BGC0000127	BGC0000127	Pseudomonas fluorescens strain Pf-5 pyoluteorin biosynthetic gene cluster, partial sequence	T1PKS	PKSI	Pseudomonas protegens Pf-5	Bacteria,Proteobacteria,Gammaproteobacteria,Pseudomonadales,Pseudomonadaceae,Pseudomonas
BGC0000128	BGC0000128	Pseudomonas sp. M18 pyoluteorin biosynthetic and ABC transporter gene cluster, partial sequence	T1PKS	PKSI	Pseudomonas sp. M18	Bacteria,Proteobacteria,Gammaproteobacteria,Pseudomonadales,Pseudomonadaceae,Pseudomonas
BGC0000129	BGC0000129	Aspergillus fumigatus Af293 chromosome 6, whole genome shotgun sequence	T1PKS	PKSI	Aspergillus fumigatus Af293	Eukaryota,Fungi,Dikarya,Ascomycota,Pezizomycotina,Eurotiomycetes,Eurotiomycetidae,Eurotiales,Aspergillaceae,Aspergillus,Aspergillus subgen. Fumigati
BGC0000130	BGC0000130	Streptomyces vitaminophilus ATCC 31673 pyrrolomycin biosynthetic gene cluster, complete sequence	T1PKS	PKSI	Streptomyces vitaminophilus	Bacteria,Actinobacteria,Streptomycetales,Streptomycetaceae,Streptomyces
BGC0000131	BGC0000131	Streptomyces sp. UC 11065 pyrrolomycin biosynthetic gene cluster, partial sequence		Others	Streptomyces sp. UC 11065	Bacteria,Actinobacteria,Streptomycetales,Streptomycetaceae,Streptomyces
BGC0000132	BGC0000132	Streptomyces sp. UC 11065 pyrrolomycin biosynthetic gene cluster, partial sequence	T1PKS	PKSI	Streptomyces sp. UC 11065	Bacteria,Actinobacteria,Streptomycetales,Streptomycetaceae,Streptomyces
BGC0000133	BGC0000133	Amycolatopsis orientalis quartromicin biosynthetic gene cluster, complete sequence	T1PKS	PKSI	Amycolatopsis orientalis	Bacteria,Actinobacteria,Pseudonocardiales,Pseudonocardiaceae,Amycolatopsis
BGC0000134	BGC0000134	Pochonia chlamydosporia strain ATCC 16683 radicicol gene cluster, partial sequence	T1PKS	PKSI	Pochonia chlamydosporia	Eukaryota,Fungi,Dikarya,Ascomycota,Pezizomycotina,Sordariomycetes,Hypocreomycetidae,Hypocreales,Clavicipitaceae,Pochonia
BGC0000135	BGC0000135	Streptomyces sp. SN-593 DNA, reveromycin biosynthetic gene cluster, complete sequence	T1PKS	PKSI	Streptomyces sp. SN-593	Bacteria,Actinobacteria,Streptomycetales,Streptomycetaceae,Streptomyces
BGC0000136	BGC0000136	Amycolatopsis mediterranei rifamycin biosynthetic gene cluster	NRPS-like.T1PKS	PKS-NRP_Hybrids	Amycolatopsis mediterranei S699	Bacteria,Actinobacteria,Pseudonocardiales,Pseudonocardiaceae,Amycolatopsis
BGC0000137	BGC0000137	Salinispora arenicola CNS-205, complete genome	NRPS-like.T1PKS	PKS-NRP_Hybrids	Salinispora arenicola CNS-205	Bacteria,Actinobacteria,Micromonosporales,Micromonosporaceae,Salinispora
BGC0000138	BGC0000138	Streptomyces diastaticus polyketide rim gene cluster, partial sequence	NRPS-like.T1PKS	PKS-NRP_Hybrids	Streptomyces diastaticus	Bacteria,Actinobacteria,Streptomycetales,Streptomycetaceae,Streptomyces,Streptomyces diastaticus group
BGC0000140	BGC0000140	Streptomyces sp. 88-682 putative dipeptidyl aminopeptidase gene, complete cds; tetronate RK-682 biosynthetic gene cluster, complete sequence; and putative beta-lactamase domain-containing protein gene, complete cds	T1PKS	PKSI	Streptomyces sp. 88-682	Bacteria,Actinobacteria,Streptomycetales,Streptomycetaceae,Streptomyces
BGC0000141	BGC0000141	Streptomyces achromogenes subsp. rubradiris complete rubradirin gene cluster, strain NRRL 3061	NRPS-like.aminocoumarin.T1PKS	Others	Streptomyces rubradiris	Bacteria,Actinobacteria,Streptomycetales,Streptomycetaceae,Streptomyces
BGC0000142	BGC0000142	Salinispora tropica CNB-440, complete genome	RRE-containing.T1PKS	Others	Salinispora tropica CNB-440	Bacteria,Actinobacteria,Micromonosporales,Micromonosporaceae,Salinispora
BGC0000143	BGC0000143	Streptomyces albus strain CCM4719 salinomycin biosynthetic gene cluster, partial sequence	T1PKS	PKSI	Streptomyces albus	Bacteria,Actinobacteria,Streptomycetales,Streptomycetaceae,Streptomyces
BGC0000144	BGC0000144	Streptomyces albus strain XM211 polyether ionophore salinomycin biosynthetic gene cluster, complete sequence and flanking region	T1PKS.butyrolactone	Others	Streptomyces albus	Bacteria,Actinobacteria,Streptomycetales,Streptomycetaceae,Streptomyces
BGC0000145	BGC0000145	Salinispora tropica strain CNB-476 salinosporamide A biosynthetic gene cluster, partial sequence	NRPS-like.T1PKS.transAT-PKS-like	PKS-NRP_Hybrids	Salinispora tropica	Bacteria,Actinobacteria,Micromonosporales,Micromonosporaceae,Salinispora
BGC0000146	BGC0000146	Alternaria solani solanapyrone biosynthetic gene cluster (sol6, sol5, sol4, sol3, sol2, sol1), complete cds	T1PKS	PKSI	Alternaria solani	Eukaryota,Fungi,Dikarya,Ascomycota,Pezizomycotina,Dothideomycetes,Pleosporomycetidae,Pleosporales,Pleosporineae,Pleosporaceae,Alternaria,Alternaria sect. Porri
BGC0000147	BGC0000147	Sorangium cellulosum acyl-CoA dehydrogenase (sorE), beta-hydroxybutyryl-CoA dehydrogenase (sorD), putative methoxymalonyl-CoA synthase (sorC), reductase (sorR), soraphen polyketide synthase A (sorA), soraphen polyketide synthase B (sorB), O-methyltransferase (sorM), beta-mannanase, and xylanse-arabinofuranosidase bifunctional enzyme genes, complete cds; and unknown genes	T1PKS	PKSI	Sorangium cellulosum	Bacteria,Proteobacteria,Deltaproteobacteria,Myxococcales,Sorangiineae,Polyangiaceae,Sorangium
BGC0000148	BGC0000148	Saccharopolyspora spinosa probable lysR-type transcriptional regulator, probable keto acyl reductase, spinosad biosynthetic gene cluster, complete sequence, and probable exodeoxyribonuclease V genes, complete cds; and unknown gene	T1PKS	PKSI	Saccharopolyspora spinosa	Bacteria,Actinobacteria,Pseudonocardiales,Pseudonocardiaceae,Saccharopolyspora
BGC0000149	BGC0000149	Polyangium cellulosum spirangien biosynthetic gene cluster, strain So ce90	T1PKS	PKSI	Sorangium cellulosum	Bacteria,Proteobacteria,Deltaproteobacteria,Myxococcales,Sorangiineae,Polyangiaceae,Sorangium
BGC0000150	BGC0000150	Salinispora tropica CNB-440, complete genome	NRPS-like.T1PKS	PKS-NRP_Hybrids	Salinispora tropica CNB-440	Bacteria,Actinobacteria,Micromonosporales,Micromonosporaceae,Salinispora
BGC0000151	BGC0000151	Streptomyces ambofaciens ATCC 23877 right chromosomal arm	T1PKS	PKSI	Streptomyces ambofaciens ATCC 23877	Bacteria,Actinobacteria,Streptomycetales,Streptomycetaceae,Streptomyces
BGC0000152	BGC0000152	Emericella nidulans sterigmatocystin biosynthetic gene cluster: (stcA), (stcB), (stcC), (stcE), (aflR), (stcF), (stcI), (stcJ), (stcK), (stcL), (stcO), (stcQ), (stcS), (stcT), (stcU), (stcV) and (stcW) genes, complete cds	T1PKS	PKSI	Aspergillus nidulans	Eukaryota,Fungi,Dikarya,Ascomycota,Pezizomycotina,Eurotiomycetes,Eurotiomycetidae,Eurotiales,Aspergillaceae,Aspergillus,Aspergillus subgen. Nidulantes
BGC0000153	BGC0000153	Stigmatella aurantiaca ORF8, ORF7, ORF6, ORF5, ORF4, ORF3, ORF2, ORF1, stiA gene, stiB gene, stiC gene, stiD gene, stiE gene, stiF gene, stiG gene, stiH gene, stiJ gene, stiK gene, stiL gene and ORF9	T1PKS	PKSI	Stigmatella aurantiaca Sg a15	Bacteria,Proteobacteria,Deltaproteobacteria,Myxococcales,Cystobacterineae,Archangiaceae,Stigmatella
BGC0000154	BGC0000154	Talaromyces stipitatus ATCC 10500 scf_1105507295555 genomic scaffold, whole genome shotgun sequence	T1PKS	PKSI	Talaromyces stipitatus ATCC 10500	Eukaryota,Fungi,Dikarya,Ascomycota,Pezizomycotina,Eurotiomycetes,Eurotiomycetidae,Eurotiales,Trichocomaceae,Talaromyces,Talaromyces sect. Talaromyces
BGC0000156	BGC0000156	Aspergillus niger strain ATCC 1015 TAN-1612 biosynthetic gene cluster, partial sequence	T1PKS	PKSI	Aspergillus niger	Eukaryota,Fungi,Dikarya,Ascomycota,Pezizomycotina,Eurotiomycetes,Eurotiomycetidae,Eurotiales,Aspergillaceae,Aspergillus,Aspergillus subgen. Circumdati
BGC0000157	BGC0000157	Streptomyces sp. CK4412 tautomycetin biosynthetic gene cluster, complete sequence	T1PKS	PKSI	Streptomyces sp. CK4412	Bacteria,Actinobacteria,Streptomycetales,Streptomycetaceae,Streptomyces
BGC0000158	BGC0000158	Streptomyces griseochromogenes tautomycetin biosynthetic gene cluster, complete sequence	T1PKS	PKSI	Streptomyces griseochromogenes	Bacteria,Actinobacteria,Streptomycetales,Streptomycetaceae,Streptomyces
BGC0000159	BGC0000159	Streptomyces spiroverticillatus conserved hypothetical protein, hypothetical proteins, putative dehydrogenase, putative MOSC ferredoxin--oxidoreductase, and hypothetical protein genes, complete cds; tautomycin gene cluster, complete sequence; and hypothetical protein genes, complete cds	T1PKS	PKSI	Streptomyces spiroverticillatus	Bacteria,Actinobacteria,Streptomycetales,Streptomycetaceae,Streptomyces
BGC0000160	BGC0000160	Aspergillus terreus NIH2624 scaffold_9 genomic scaffold, whole genome shotgun sequence	T1PKS	PKSI	Aspergillus terreus NIH2624	Eukaryota,Fungi,Dikarya,Ascomycota,Pezizomycotina,Eurotiomycetes,Eurotiomycetidae,Eurotiales,Aspergillaceae,Aspergillus,Aspergillus subgen. Circumdati
BGC0000161	BGC0000161	Aspergillus terreus NIH2624 scaffold_1 genomic scaffold, whole genome shotgun sequence	T1PKS	PKSI	Aspergillus terreus NIH2624	Eukaryota,Fungi,Dikarya,Ascomycota,Pezizomycotina,Eurotiomycetes,Eurotiomycetidae,Eurotiales,Aspergillaceae,Aspergillus,Aspergillus subgen. Circumdati
BGC0000162	BGC0000162	Micromonospora chalcea tetrocarcin A gene cluster, complete sequence	T1PKS	PKSI	Micromonospora chalcea	Bacteria,Actinobacteria,Micromonosporales,Micromonosporaceae,Micromonospora
BGC0000163	BGC0000163	Streptomyces longisporoflavus strain NCIMB 11426 putative ABC transporter permease protein gene, partial cds; putative ABC transporter permease protein, conserved hypothetical protein, putative sugar kinase, zinc-binding dehydrogenase, integral membrane sugar transport protein, putative ABC transporter permease protein, putative multiple sugar ABC transporter solute-binding protein, DeoR family t…	T1PKS	PKSI	Streptomyces longisporoflavus	Bacteria,Actinobacteria,Streptomycetales,Streptomycetaceae,Streptomyces
BGC0000164	BGC0000164	Streptomyces sp. NRRL 11266 tetronomycin biosynthetic gene cluster, partial and complete cds	T1PKS	PKSI	Streptomyces sp. NRRL 11266	Bacteria,Actinobacteria,Streptomycetales,Streptomycetaceae,Streptomyces
BGC0000165	BGC0000165	Dactylosporangium aurantiacum subsp. hamdenensis strain NRRL 18085 tiacumicin biosynthesis gene cluster, genomic sequence	T1PKS.PKS-like	PKSother	Dactylosporangium aurantiacum subsp. hamdenensis	Bacteria,Actinobacteria,Micromonosporales,Micromonosporaceae,Dactylosporangium
BGC0000166	BGC0000166	Streptomyces fradiae tylactone synthase, starter module and modules 1-7, (tylG) gene, complete cds	T1PKS	PKSI	Streptomyces fradiae	Bacteria,Actinobacteria,Streptomycetales,Streptomycetaceae,Streptomyces
BGC0000167	BGC0000167	Streptomyces halstedii vicenistatin biosynthetic gene cluster (vinR1, vinA, vinB, vinC, vinP2, vinP3, vinP4, vinG, vinF, vinD, vinE, vinH, vinI, vinJ, vinK, vinL, vinM, vinN, vinO, vinP1), partial and complete cds	T1PKS	PKSI	Streptomyces halstedii	Bacteria,Actinobacteria,Streptomycetales,Streptomycetaceae,Streptomyces
BGC0000168	BGC0000168	Penicillium aethiopicum strain IBT 5753 viridicatumtoxin biosynthetic gene cluster, complete sequence; and unknown genes	T1PKS.indole	Others	Penicillium aethiopicum	Eukaryota,Fungi,Dikarya,Ascomycota,Pezizomycotina,Eurotiomycetes,Eurotiomycetidae,Eurotiales,Aspergillaceae,Penicillium
BGC0000170	BGC0000170	Aspergillus niger ATCC 1015, whole genome shotgun sequence	T1PKS	PKSI	Aspergillus niger ATCC 1015	Eukaryota,Fungi,Dikarya,Ascomycota,Pezizomycotina,Eurotiomycetes,Eurotiomycetidae,Eurotiales,Aspergillaceae,Aspergillus,Aspergillus subgen. Circumdati
BGC0000171	BGC0000171	Streptomyces himastatinicus ATCC 53653 9-methylstreptimidone biosynthesis gene cluster	transAT-PKS	PKSother	Streptomyces himastatinicus ATCC 53653	Bacteria,Actinobacteria,Streptomycetales,Streptomycetaceae,Streptomyces,Streptomyces violaceusniger group
BGC0000172	BGC0000172	Brevibacillus laterosporus PE36 PE_F_(paired)_contig_20, whole genome shotgun sequence	transAT-PKS	PKSother	Brevibacillus laterosporus PE36	Bacteria,Firmicutes,Bacilli,Bacillales,Paenibacillaceae,Brevibacillus
BGC0000173	BGC0000173	Burkholderia gladioli strain DMSZ11318 putative regulator gene, partial cds; putative regulator gene, complete cds; and bongkrekic acid biosynthentic gene cluster, partial sequence	transAT-PKS.T3PKS.PKS-like	PKSother	Burkholderia gladioli	Bacteria,Proteobacteria,Betaproteobacteria,Burkholderiales,Burkholderiaceae,Burkholderia
BGC0000174	BGC0000174	Candidatus Endobugula sertula isolate DEEP bryostatin ABCDX gene cluster, complete sequence	transAT-PKS-like	PKSother	Candidatus Endobugula sertula	Bacteria,Proteobacteria,Gammaproteobacteria,Cellvibrionales,Cellvibrionaceae,Candidatus Endobugula
BGC0000175	BGC0000175	Streptomyces sp. YIM 56141 hypothetical protein genes, complete cds; cycloheximide biosynthetic gene cluster, complete sequence; and hypothetical protein genes, complete cds	transAT-PKS.NRPS-like.lanthipeptide-class-iv	Others	Streptomyces sp. YIM 56141	Bacteria,Actinobacteria,Streptomycetales,Streptomycetaceae,Streptomyces
BGC0000176	BGC0000176	Bacillus amyloliquefaciens dif gene cluster directing synthesis of difficidin/oxydifficidin, strain FZB42	transAT-PKS	PKSother	Bacillus velezensis FZB42	Bacteria,Firmicutes,Bacilli,Bacillales,Bacillaceae,Bacillus,Bacillus amyloliquefaciens group
BGC0000177	BGC0000177	Streptomyces platensis subsp. rosaceus strain NRRL 18993 dorrigocin/migrastatin gene cluster, complete sequence	transAT-PKS	PKSother	Streptomyces platensis subsp. rosaceus	Bacteria,Actinobacteria,Streptomycetales,Streptomycetaceae,Streptomyces
BGC0000178	BGC0000178	Chitinophaga sancti major facilitator superfamily protein gene, complete cds; and biosynthesis gene cluster, complete sequence	transAT-PKS.NRPS-like.T3PKS.PKS-like	PKS-NRP_Hybrids	Chitinophaga sancti	Bacteria,Bacteroidetes,Chitinophagia,Chitinophagales,Chitinophagaceae,Chitinophaga
BGC0000179	BGC0000179	Sorangium cellulosum 'So ce 56' complete genome	transAT-PKS	PKSother	Sorangium cellulosum So ce56	Bacteria,Proteobacteria,Deltaproteobacteria,Myxococcales,Sorangiineae,Polyangiaceae,Sorangium
BGC0000180	BGC0000180	Legionella parisiensis strain ATCC 35299 lgl gene cluster, complete sequence	NRPS-like.transAT-PKS-like	PKS-NRP_Hybrids	Legionella parisiensis	Bacteria,Proteobacteria,Gammaproteobacteria,Legionellales,Legionellaceae,Legionella
BGC0000181	BGC0000181	Bacillus amyloliquefaciens pks2 gene cluster, strain FZB42	transAT-PKS	PKSother	Bacillus velezensis FZB42	Bacteria,Firmicutes,Bacilli,Bacillales,Bacillaceae,Bacillus,Bacillus amyloliquefaciens group
BGC0000182	BGC0000182	Pseudomonas fluorescens NCIMB 10586 mupirocin biosynthetic gene cluster	transAT-PKS.hserlactone.PKS-like	Others	Pseudomonas fluorescens	Bacteria,Proteobacteria,Gammaproteobacteria,Pseudomonadales,Pseudomonadaceae,Pseudomonas
BGC0000184	BGC0000184	Sorangium cellulosum strain So ce12 sorangicin gene cluster, complete sequence	transAT-PKS	PKSother	Sorangium cellulosum	Bacteria,Proteobacteria,Deltaproteobacteria,Myxococcales,Sorangiineae,Polyangiaceae,Sorangium
BGC0000185	BGC0000185	Teredinibacter turnerae T7901, complete genome	transAT-PKS	PKSother	Teredinibacter turnerae T7901	Bacteria,Proteobacteria,Gammaproteobacteria,Cellvibrionales,Cellvibrionaceae,Teredinibacter
BGC0000186	BGC0000186	Burkholderia thailandensis E264 chromosome II, complete sequence	transAT-PKS.NRPS.PKS-like	PKS-NRP_Hybrids	Burkholderia thailandensis E264	Bacteria,Proteobacteria,Betaproteobacteria,Burkholderiales,Burkholderiaceae,Burkholderia,pseudomallei group
BGC0000187	BGC0000187	Streptomyces nodosus subsp. asukaensis strain ATCC 29757 hypothetical protein genes, complete cds; asukamycin biosynthetic gene cluster, complete sequence	furan	Others	Streptomyces nodosus subsp. asukaensis	Bacteria,Actinobacteria,Streptomycetales,Streptomycetaceae,Streptomyces
BGC0000188	BGC0000188	Cylindrospermopsis raciborskii T3 toxin biosynthesis gene cluster, complete sequence		Others	Cylindrospermopsis raciborskii T3	Bacteria,Cyanobacteria,Nostocales,Aphanizomenonaceae,Cylindrospermopsis
BGC0000189	BGC0000189	Xenorhabdus bovienii SS-2004 chromosome, complete genome		Others	Xenorhabdus bovienii SS-2004	Bacteria,Proteobacteria,Gammaproteobacteria,Enterobacterales,Morganellaceae,Xenorhabdus
BGC0000190	BGC0000190	Streptomyces sp. SANK 61196 SAN biosynthetic gene cluster, complete sequence	T2PKS	PKSother	Streptomyces sp. SANK 61196	Bacteria,Actinobacteria,Streptomycetales,Streptomycetaceae,Streptomyces
BGC0000191	BGC0000191	Streptomyces galilaeus aklavinone-aclacinomycin biosynthesis gene cluster, complete cds	T2PKS.PKS-like	PKSother	Streptomyces galilaeus	Bacteria,Actinobacteria,Streptomycetales,Streptomycetaceae,Streptomyces
BGC0000192	BGC0000192	Streptomyces galilaeus aclacinomycin biosynthesis gene cluster, partial sequence	T2PKS.PKS-like	PKSother	Streptomyces galilaeus	Bacteria,Actinobacteria,Streptomycetales,Streptomycetaceae,Streptomyces
BGC0000193	BGC0000193	Streptomyces galilaeus aclacinomycin biosynthetic gene cluster, partial sequence		Others	Streptomyces galilaeus	Bacteria,Actinobacteria,Streptomycetales,Streptomycetaceae,Streptomyces
BGC0000194	BGC0000194	Streptomyces coelicolor A3(2) complete genome	T2PKS	PKSother	Streptomyces coelicolor A3(2)	Bacteria,Actinobacteria,Streptomycetales,Streptomycetaceae,Streptomyces,Streptomyces albidoflavus group
BGC0000195	BGC0000195	Streptomyces sp. CM020 alnumycin gene cluster, complete sequence	T2PKS	PKSother	Streptomyces sp. CM020	Bacteria,Actinobacteria,Streptomycetales,Streptomycetaceae,Streptomyces
BGC0000196	BGC0000196	Photorhabdus luminescens subsp. laumondii TTO1 complete genome		Others	Photorhabdus laumondii subsp. laumondii TTO1	Bacteria,Proteobacteria,Gammaproteobacteria,Enterobacterales,Morganellaceae,Photorhabdus
BGC0000197	BGC0000197	Streptomyces echinatus aranciamycin biosynthetic gene cluster, complete sequence	T2PKS	PKSother	Streptomyces echinatus	Bacteria,Actinobacteria,Streptomycetales,Streptomycetaceae,Streptomyces
BGC0000198	BGC0000198	Salinispora arenicola CNB527 B033DRAFT_scaffold_1.2_C, whole genome shotgun sequence	T2PKS	PKSother	Salinispora arenicola CNB527	Bacteria,Actinobacteria,Micromonosporales,Micromonosporaceae,Salinispora
BGC0000199	BGC0000199	Uncultured bacterium clone AZ129 arimetamycin gene cluster, complete sequence	T2PKS.oligosaccharide	Others	uncultured bacterium	Bacteria,environmental samples
BGC0000200	BGC0000200	Uncultured bacterium arixanthomycin gene cluster, complete sequence	T2PKS	PKSother	uncultured bacterium	Bacteria,environmental samples
BGC0000201	BGC0000201	Streptomyces aureofaciens strain CCM3239 plasmid pSA3239, complete sequence	T2PKS	PKSother	Streptomyces aureofaciens	Bacteria,Actinobacteria,Streptomycetales,Streptomycetaceae,Streptomyces
BGC0000202	BGC0000202	Kibdelosporangium sp. MJ126-NF4 azicemicins biosynthetic gene cluster, complete sequence	T2PKS	PKSother	Kibdelosporangium sp. MJ126-NF4	Bacteria,Actinobacteria,Pseudonocardiales,Pseudonocardiaceae,Kibdelosporangium,unclassified Kibdelosporangium
BGC0000203	BGC0000203	Amycolatopsis orientalis subsp. vinearia strain BA-07585 BE-7585A biosynthetic gene cluster, complete sequence	T2PKS	PKSother	Amycolatopsis orientalis subsp. vinearia	Bacteria,Actinobacteria,Pseudonocardiales,Pseudonocardiaceae,Amycolatopsis
BGC0000204	BGC0000204	Streptomyces sp. A2991200 benG gene, benF gene, benE gene, benD gene, benA gene, benB gene, benC gene, benH gene, benJ gene, benR gene, benL gene and benQ gene	T2PKS	PKSother	Streptomyces sp. A2991200	Bacteria,Actinobacteria,Streptomycetales,Streptomycetaceae,Streptomyces
BGC0000205	BGC0000205	Candidatus Endobugula sertula isolate DEEP transposase-like protein gene, complete cds; bryostatin PQRS gene cluster, complete sequence; and oxidoreductase gene, complete cds	T3PKS.PKS-like	PKSother	Candidatus Endobugula sertula	Bacteria,Proteobacteria,Gammaproteobacteria,Cellvibrionales,Cellvibrionaceae,Candidatus Endobugula
BGC0000207	BGC0000207	Streptomyces chartreusis HKI-249 chartreusin biosynthesis gene cluster B		Others	Streptomyces chartreusis	Bacteria,Actinobacteria,Streptomycetales,Streptomycetaceae,Streptomyces
BGC0000208	BGC0000208	Amycolatopsis sulphurea strain NRRL 2822 chelocardin biosynthesis gene cluster, complete sequence	T2PKS	PKSother	Amycolatopsis sulphurea	Bacteria,Actinobacteria,Pseudonocardiales,Pseudonocardiaceae,Amycolatopsis
BGC0000209	BGC0000209	Streptomyces aureofaciens strain F3 chlortetracycline biosynthesis gene cluster, partial sequence	T2PKS	PKSother	Kitasatospora aureofaciens	Bacteria,Actinobacteria,Streptomycetales,Streptomycetaceae,Kitasatospora
BGC0000210	BGC0000210	Streptomyces griseus subsp. griseus chromomycin A3 biosynthesis gene cluster, strain ATCC13273	T2PKS.oligosaccharide	Others	Streptomyces griseus subsp. griseus	Bacteria,Actinobacteria,Streptomycetales,Streptomycetaceae,Streptomyces
BGC0000211	BGC0000211	Streptomyces albaduncus chrysomycin biosynthetic gene cluster	T2PKS	PKSother	Streptomyces albaduncus	Bacteria,Actinobacteria,Streptomycetales,Streptomycetaceae,Streptomyces
BGC0000212	BGC0000212	Streptomyces sp. SPB74 genomic scaffold supercont3.1, whole genome shotgun sequence	T2PKS.PKS-like	PKSother	Streptomyces sp. SPB074	Bacteria,Actinobacteria,Streptomycetales,Streptomycetaceae,Streptomyces
BGC0000213	BGC0000213	Streptomyces aureus strain SOK1/5-04 genomic sequence	furan.ladderane	Others	Streptomyces aureus	Bacteria,Actinobacteria,Streptomycetales,Streptomycetaceae,Streptomyces
BGC0000214	BGC0000214	Streptomyces olindensis DAUFPE 5622 cosmomycin gene cluster, partial sequence	T2PKS	PKSother	Streptomyces olindensis	Bacteria,Actinobacteria,Streptomycetales,Streptomycetaceae,Streptomyces
BGC0000215	BGC0000215	S.curacoi polyketide synthase gene cluster	T2PKS	PKSother	Streptomyces cyaneus	Bacteria,Actinobacteria,Streptomycetales,Streptomycetaceae,Streptomyces
BGC0000216	BGC0000216	Dactylosporangium sp. SC14051 dactylocycline biosynthetic gene cluster, complete sequence	T2PKS	PKSother	Dactylosporangium sp. SC14051	Bacteria,Actinobacteria,Micromonosporales,Micromonosporaceae,Dactylosporangium,unclassified Dactylosporangium
BGC0000217	BGC0000217	Streptomyces sp. aklaviketone reductase (dauE) gene; cyclase/dehydrase (dauA) gene; polyketide reductase (dauB) gene; oxygenase, polyketide synthase, acyltransferase (dauA) genes; aklanonic acid methyltransferase (dauC) gene	T2PKS	PKSother	Streptomyces sp.	Bacteria,Actinobacteria,Streptomycetales,Streptomycetaceae,Streptomyces
BGC0000218	BGC0000218	Streptomyces peucetius daunorubicin-doxorubicin polyketide synthase (dnrH, dpsA-dpsF) genes, ORF5 and ORF8, complete cds	T2PKS	PKSother	Streptomyces peucetius	Bacteria,Actinobacteria,Streptomycetales,Streptomycetaceae,Streptomyces
BGC0000219	BGC0000219	Streptomyces olivaceus elloramycin gene cluster, strain Tu 2353	T2PKS	PKSother	Streptomyces olivaceus	Bacteria,Actinobacteria,Streptomycetales,Streptomycetaceae,Streptomyces
BGC0000220	BGC0000220	Streptomyces maritimus enterocin biosynthetic gene cluster, complete sequence	T2PKS	PKSother	Streptomyces maritimus	Bacteria,Actinobacteria,Streptomycetales,Streptomycetaceae,Streptomyces
BGC0000221	BGC0000221	Uncultured soil bacterium V167 Erd gene cluster, complete sequence; and unknown genes	T2PKS	PKSother	uncultured soil bacterium V167	Bacteria,environmental samples
BGC0000222	BGC0000222	Streptomyces sp. TA-0256 DNA, FD-594 producer gene cluster	T2PKS	PKSother	Streptomyces sp. TA-0256	Bacteria,Actinobacteria,Streptomycetales,Streptomycetaceae,Streptomyces
BGC0000223	BGC0000223	Uncultured bacterium BAC AB649/1850 fluostatin biosynthetic gene cluster, complete sequence	T2PKS	PKSother	uncultured bacterium BAC AB649/1850	Bacteria,environmental samples
BGC0000224	BGC0000224	Streptomyces griseus fredericamycin biosynthetic gene cluster, complete sequence	T2PKS	PKSother	Streptomyces griseus	Bacteria,Actinobacteria,Streptomycetales,Streptomycetaceae,Streptomyces
BGC0000225	BGC0000225	Streptomyces roseofulvus frenolicin biosynthetic gene cluster, complete sequence	T2PKS	PKSother	Streptomyces roseofulvus	Bacteria,Actinobacteria,Streptomycetales,Streptomycetaceae,Streptomyces
BGC0000226	BGC0000226	Streptomyces griseoflavus strain Goe 3592 gilvocarcin biosynthetic gene cluster, complete sequence	T2PKS	PKSother	Streptomyces griseoflavus	Bacteria,Actinobacteria,Streptomycetales,Streptomycetaceae,Streptomyces
BGC0000227	BGC0000227	Streptomyces violaceoruber Tu22 granaticin biosynthetic gene cluster	RRE-containing.T2PKS	Others	Streptomyces violaceoruber	Bacteria,Actinobacteria,Streptomycetales,Streptomycetaceae,Streptomyces,Streptomyces anthocyanicus group
BGC0000229	BGC0000229	Streptomyces lusitanus strain SCSIO LR32 grincamycin gene cluster, partial sequence	T2PKS.oligosaccharide	Others	Streptomyces lusitanus	Bacteria,Actinobacteria,Streptomycetales,Streptomycetaceae,Streptomyces
BGC0000230	BGC0000230	Streptomyces sp. JP95 griseorhodin biosynthesis gene cluster, complete sequence	T2PKS	PKSother	Streptomyces sp. JP95	Bacteria,Actinobacteria,Streptomycetales,Streptomycetaceae,Streptomyces
BGC0000231	BGC0000231	S.griseus genes for ketosynthase, acyl carrier protein, ketoreductase, cyclase and dehydrase	T2PKS	PKSother	Streptomyces griseus	Bacteria,Actinobacteria,Streptomycetales,Streptomycetaceae,Streptomyces
BGC0000232	BGC0000232	Streptomyces sp. 2238-SVT4 hatomarubigin biosynthesis gene cluster (orf1, hrbR1, hrbA, hrbB, hrbC, hrbD, hrbE, hrbF, hrbG, hrbH, hrbI, hrbJ, hrbK, hrbL, hrbM, hrbN, hrbO, hrbP, hrbQ, hrbR, hrbS, hrbT, hrbU, hrbV, hrbW, hrbX, hrbR2, hrbY, hrbR3, hrbZ1, hrbZ2, orf2, orf3), complete cds	T2PKS	PKSother	Streptomyces sp. 2238-SVT4	Bacteria,Actinobacteria,Streptomycetales,Streptomycetaceae,Streptomyces
BGC0000233	BGC0000233	Streptomyces griseoruber heda cluster, complete sequence	T2PKS.T1PKS.PKS-like	PKSother	Streptomyces griseoruber	Bacteria,Actinobacteria,Streptomycetales,Streptomycetaceae,Streptomyces
BGC0000234	BGC0000234	Streptomyces venezuelae JadJ (jadJ), jadomycin polyketide synthase cyclase (jadI), jadomycin polyketide ketosynthase (jadA), chain length determinant, acyl carrier protein (acp), ketoreductase, and bifunctional cyclase/dehydrase genes, complete cds	T2PKS	PKSother	Streptomyces venezuelae ATCC 10712	Bacteria,Actinobacteria,Streptomycetales,Streptomycetaceae,Streptomyces
BGC0000235	BGC0000235	Streptomyces sp. W007 contig00151, whole genome shotgun sequence	T2PKS	PKSother	Streptomyces sp. W007	Bacteria,Actinobacteria,Streptomycetales,Streptomycetaceae,Streptomyces
BGC0000236	BGC0000236	Streptomyces murayamaensis putative vitamin B12-dependent ribonucleotide reductase gene, partial cds; putative arylamine N-acetyltransferase, putative hydrolase, putative transmembrane efflux protein, putative transcriptional regulator, putative ribonuclease HII, putative ATP-dependent DNA helicase, putative bifunctional enzyme deaminase/reductase, putative TetR/AcrR-family transcriptional regula…	T2PKS	PKSother	Streptomyces murayamaensis	Bacteria,Actinobacteria,Streptomycetales,Streptomycetaceae,Streptomyces
BGC0000237	BGC0000237	Streptomyces sanglieri strain AK 623 lactonamycin Z biosynthetic gene cluster, partial sequence	T2PKS	PKSother	Streptomyces sanglieri	Bacteria,Actinobacteria,Streptomycetales,Streptomycetaceae,Streptomyces
BGC0000238	BGC0000238	Streptomyces rishiriensis strain MJ773-88K4 tyrosinase, putative small membrane protein, acyl carrier protein, phosphatase/acyl transferase, N-acetyltransferase, hypothetical protein, and S-adenosylmethionine decarboxylase genes, complete cds; lactonamycin biosynthetic gene cluster, complete sequence; and putative IS1650 family transposase gene, complete cds	T2PKS.butyrolactone	Others	Streptomyces rishiriensis	Bacteria,Actinobacteria,Streptomycetales,Streptomycetaceae,Streptomyces
BGC0000239	BGC0000239	Streptomyces cyanogenus landomycin biosynthetic gene cluster, complete sequence	T2PKS.oligosaccharide	Others	Streptomyces cyanogenus	Bacteria,Actinobacteria,Streptomycetales,Streptomycetaceae,Streptomyces
BGC0000240	BGC0000240	Salinispora pacifica strain DPJ-0016 lomaiviticin gene cluster, complete sequence	T2PKS	PKSother	Salinispora pacifica	Bacteria,Actinobacteria,Micromonosporales,Micromonosporaceae,Salinispora
BGC0000241	BGC0000241	Salinispora tropica CNB-440, complete genome	T2PKS	PKSother	Salinispora tropica CNB-440	Bacteria,Actinobacteria,Micromonosporales,Micromonosporaceae,Salinispora
BGC0000242	BGC0000242	Streptomyces tendae lysolipin biosynthesis gene cluster, strain Tu 4042	T2PKS	PKSother	Streptomyces tendae	Bacteria,Actinobacteria,Streptomycetales,Streptomycetaceae,Streptomyces
BGC0000243	BGC0000243	Streptomyces griseus subsp. griseus macrotetrolide biosynthesis gene cluster, upstream region		Others	Streptomyces griseus subsp. griseus	Bacteria,Actinobacteria,Streptomycetales,Streptomycetaceae,Streptomyces
BGC0000244	BGC0000244	Streptomyces griseus subsp. griseus macrotetrolide biosynthesis gene cluster, downstream region		Others	Streptomyces griseus subsp. griseus	Bacteria,Actinobacteria,Streptomycetales,Streptomycetaceae,Streptomyces
BGC0000245	BGC0000245	Streptomyces sp. AM-7161 medermycin biosynthetic gene cluster (med-ORF1 - 30) and ORF P - Z, partial and complete cds	T2PKS	PKSother	Streptomyces sp. AM-7161	Bacteria,Actinobacteria,Streptomycetales,Streptomycetaceae,Streptomyces
BGC0000247	BGC0000247	Streptomyces argillaceus mithramycin biosynthetic gene cluster	T2PKS.oligosaccharide	Others	Streptomyces argillaceus	Bacteria,Actinobacteria,Actinobacteridae,Actinomycetales,Streptomycineae,Streptomycetaceae,Streptomyces
BGC0000248	BGC0000248	Streptomyces arenae strain DSM 40737 scaffold23.1, whole genome shotgun sequence	T2PKS	PKSother	Streptomyces arenae	Bacteria,Actinobacteria,Streptomycetales,Streptomycetaceae,Streptomyces
BGC0000249	BGC0000249	Streptomyces nogalater nogalamycin biosynthetic gene cluster, complete sequence		Others	Streptomyces nogalater	Bacteria,Actinobacteria,Streptomycetales,Streptomycetaceae,Streptomyces
BGC0000252	BGC0000252	Streptomyces griseus subsp. griseus nonactin biosynthesis gene cluster, partial sequence		Others	Streptomyces griseus subsp. griseus	Bacteria,Actinobacteria,Streptomycetales,Streptomycetaceae,Streptomyces
BGC0000253	BGC0000253	Streptomyces antibioticus oviedomycin biosynthetic gene cluster, strain ATCC 11891	T2PKS	PKSother	Streptomyces antibioticus	Bacteria,Actinobacteria,Streptomycetales,Streptomycetaceae,Streptomyces
BGC0000254	BGC0000254	Streptomyces rimosus oxytetracycline gene cluster, complete sequence	T2PKS	PKSother	Streptomyces rimosus	Bacteria,Actinobacteria,Streptomycetales,Streptomycetaceae,Streptomyces
BGC0000255	BGC0000255	Symbiont bacterium of Paederus fuscipes tRNA-Arg gene, complete sequence; MutM gene, complete cds; and pederin biosynthesis gene cluster, complete sequence	T3PKS.PKS-like	PKSother	symbiont bacterium of Paederus fuscipes Bacteria.
BGC0000256	BGC0000256	Actinomadura hibisca strain P157-2 pradimicin biosynthetic gene cluster, complete sequence	T2PKS	PKSother	Actinomadura hibisca	Bacteria,Actinobacteria,Streptosporangiales,Thermomonosporaceae,Actinomadura
BGC0000257	BGC0000257	Streptomyces griseoviridis DNA, includes prodigiosin biosynthetic gene cluster, strain: 2464-S5	NRPS-like.prodigiosin.T1PKS	PKS-NRP_Hybrids	Streptomyces griseoviridis	Bacteria,Actinobacteria,Streptomycetales,Streptomycetaceae,Streptomyces
BGC0000258	BGC0000258	Serratia sp. ATCC 39006 prodigiosin biosynthesis gene cluster	prodigiosin	PKSother	Serratia sp.	Bacteria,Proteobacteria,Gammaproteobacteria,Enterobacterales,Yersiniaceae,Serratia,unclassified Serratia
BGC0000259	BGC0000259	Serratia marcescens prodigiosin biosynthesis gene cluster	prodigiosin	PKSother	Serratia marcescens	Bacteria,Proteobacteria,Gammaproteobacteria,Enterobacterales,Yersiniaceae,Serratia
BGC0000260	BGC0000260	Hahella chejuensis KCTC 2396 prodigiosin biosynthesis gene cluster, complete sequence	prodigiosin	PKSother	Hahella chejuensis KCTC 2396	Bacteria,Proteobacteria,Gammaproteobacteria,Oceanospirillales,Hahellaceae,Hahella
BGC0000261	BGC0000261	Streptomyces sp. R1128 biosynthetic gene cluster, complete sequence	T2PKS	PKSother	Streptomyces sp. R1128	Bacteria,Actinobacteria,Streptomycetales,Streptomycetaceae,Streptomyces
BGC0000262	BGC0000262	Streptomyces sp. PGA64 silent angucycline-type gene cluster, partial sequence	T2PKS.butyrolactone.oligosaccharide	Others	Streptomyces sp. PGA64	Bacteria,Actinobacteria,Streptomycetales,Streptomycetaceae,Streptomyces
BGC0000263	BGC0000263	Streptomyces ravidus ravidomycin biosynthetic gene cluster, strain C23201NS3	T2PKS	PKSother	Streptomyces ravidus	Bacteria,Actinobacteria,Streptomycetales,Streptomycetaceae,Streptomyces
BGC0000264	BGC0000264	Streptomyces resistomycificus remA-R gene cluster	T2PKS	PKSother	Streptomyces resistomycificus	Bacteria,Actinobacteria,Streptomycetales,Streptomycetaceae,Streptomyces,Streptomyces aurantiacus group
BGC0000265	BGC0000265	Streptomyces purpurascens rhodomycin gene cluster, partial sequence		Others	Streptomyces purpurascens	Bacteria,Actinobacteria,Streptomycetales,Streptomycetaceae,Streptomyces
BGC0000266	BGC0000266	Streptomyces collinus DSM2012 rubrinomycin gene cluster, complete sequence	T2PKS	PKSother	Streptomyces collinus	Bacteria,Actinobacteria,Streptomycetales,Streptomycetaceae,Streptomyces
BGC0000267	BGC0000267	Micromonospora sp. Tu 6368 hypothetical protein gene, partial cds; saquayamycin Z/galtamycin B gene cluster, complete sequence; and hypothetical protein genes, complete cds	T2PKS.oligosaccharide	Others	Micromonospora sp. Tu 6368	Bacteria,Actinobacteria,Micromonosporales,Micromonosporaceae,Micromonospora,unclassified Micromonospora
BGC0000268	BGC0000268	Streptomyces sp. SCC 2136 deoxysugar biosynthetic gene cluster	T2PKS.oligosaccharide	Others	Streptomyces sp. SCC 2136	Bacteria,Actinobacteria,Streptomycetales,Streptomycetaceae,Streptomyces
BGC0000269	BGC0000269	Streptomyces sp. SF2575 SF2575 gene cluster, complete sequence	T2PKS.PKS-like	PKSother	Streptomyces sp. SF2575	Bacteria,Actinobacteria,Streptomycetales,Streptomycetaceae,Streptomyces
BGC0000270	BGC0000270	Streptomyces antibioticus simocyclinone biosynthetic gene cluster, partial sequence	aminocoumarin.T2PKS	Others	Streptomyces antibioticus	Bacteria,Actinobacteria,Streptomycetales,Streptomycetaceae,Streptomyces
BGC0000271	BGC0000271	Streptomyces avermitilis spore-pigment biosynthetic gene cluster	T2PKS	PKSother	Streptomyces avermitilis	Bacteria,Actinobacteria,Streptomycetales,Streptomycetaceae,Streptomyces
BGC0000272	BGC0000272	Streptomyces collinus putative spore pigment polyketide synthase gene cluster, complete sequence	T2PKS	PKSother	Streptomyces collinus	Bacteria,Actinobacteria,Streptomycetales,Streptomycetaceae,Streptomyces
BGC0000273	BGC0000273	Streptomyces steffisburgensis cluster for steffimycin biosynthesis, strain NRRL 3193	T2PKS	PKSother	Streptomyces steffisburgensis	Bacteria,Actinobacteria,Streptomycetales,Streptomycetaceae,Streptomyces
BGC0000274	BGC0000274	Uncultured bacterium clone AZ60 transcriptional regulator gene, partial cds; hypothetical proteins, L-carnitine dehydratase, isovaleryl-CoA dehydrogenase, cellulose-binding family protein, betaine aldehyde dehydrogenase, methyltransferase, AraC family transcriptional regulator, hydrolase, short-chain dehydrogenase/reductase SDR, putative N-methyltransferase, putative phenazine biosynthesis protei…	T2PKS.phenazine	Others	uncultured bacterium	Bacteria,environmental samples
BGC0000275	BGC0000275	Streptomyces glaucescens tcm operon	T2PKS	PKSother	Streptomyces glaucescens	Bacteria,Actinobacteria,Streptomycetales,Streptomycetaceae,Streptomyces
BGC0000277	BGC0000277	Streptomyces fradiae strain T#2717 urdamycin biosynthetic gene cluster, partial sequence	oligosaccharide	Saccharides	Streptomyces fradiae	Bacteria,Actinobacteria,Streptomycetales,Streptomycetaceae,Streptomyces
BGC0000278	BGC0000278	Streptomyces fradiae strain T#2717 urdamycin biosynthetic gene cluster, partial sequence		Others	Streptomyces fradiae	Bacteria,Actinobacteria,Streptomycetales,Streptomycetaceae,Streptomyces
BGC0000279	BGC0000279	Streptomyces flavogriseus strain SIIA-A02191 xantholipin biosynthetic gene cluster, complete sequence	T2PKS	PKSother	Streptomyces flavogriseus	Bacteria,Actinobacteria,Streptomycetales,Streptomycetaceae,Streptomyces
BGC0000280	BGC0000280	Pseudomonas fluorescens strain F113 2,4-diacetylphloroglucinol biosynthetic gene cluster, partial sequence	T3PKS	PKSother	Pseudomonas fluorescens	Bacteria,Proteobacteria,Gammaproteobacteria,Pseudomonadales,Pseudomonadaceae,Pseudomonas
BGC0000281	BGC0000281	Pseudomonas fluorescens strain 2P24 phl 2,4-DAPG gene cluster, complete sequence	T3PKS	PKSother	Pseudomonas fluorescens	Bacteria,Proteobacteria,Gammaproteobacteria,Pseudomonadales,Pseudomonadaceae,Pseudomonas
BGC0000282	BGC0000282	Streptomyces griseus subsp. griseus NBRC 13350 DNA, complete genome	T3PKS	PKSother	Streptomyces griseus subsp. griseus NBRC 13350	Bacteria,Actinobacteria,Streptomycetales,Streptomycetaceae,Streptomyces
BGC0000283	BGC0000283	Actinomyces sp. Lu 9419 putative nitrite reductase, putative chalcone synthase, putative ATPases, NocH-like protein, NikS-like protein, and TruD-like protein genes, complete cds; cetoniacytone A biosynthetic gene cluster, complete sequence; and hypothetical protein, putative UnbU protein, putative ACP, putative 3-oxoacyl-ACP synthase, putative 3-oxoacyl-ACP reductase, putative 3-oxoacyl-ACP synth…	ladderane.nucleoside.amglyccycl	Others	Actinomyces sp. Lu 9419	Bacteria,Actinobacteria,Actinomycetales,Actinomycetaceae,Actinomyces
BGC0000284	BGC0000284	Azotobacter vinelandii DJ, complete genome	T3PKS.hglE-KS	PKSother	Azotobacter vinelandii DJ	Bacteria,Proteobacteria,Gammaproteobacteria,Pseudomonadales,Pseudomonadaceae,Azotobacter
BGC0000285	BGC0000285	Saccharopolyspora erythraea red pigment gene cluster, partial sequence	T3PKS	PKSother	Saccharopolyspora erythraea	Bacteria,Actinobacteria,Pseudonocardiales,Pseudonocardiaceae,Saccharopolyspora
BGC0000286	BGC0000286	Streptomyces sp. KO-3988 viguiepinol [3-hydroxypimara-9(11),15-diene] biosynthetic gene cluster and mevalonate gene cluster, complete cds	T3PKS	PKSother	Streptomyces sp. KO-3988	Bacteria,Actinobacteria,Streptomycetales,Streptomycetaceae,Streptomyces
BGC0000287	BGC0000287	Pseudomonas aeruginosa PAO1, complete genome	NRPS	NRPS	Pseudomonas aeruginosa PAO1	Bacteria,Proteobacteria,Gammaproteobacteria,Pseudomonadales,Pseudomonadaceae,Pseudomonas
BGC0000288	BGC0000288	Streptomyces sp. SANK 62799 DNA, A-503083 biosynthetic gene cluster region, complete cds	blactam.NRPS	Others	Streptomyces sp. SANK 62799	Bacteria,Actinobacteria,Streptomycetales,Streptomycetaceae,Streptomyces
BGC0000289	BGC0000289	Actinomadura sp. ATCC 39727 gene cluster for biosynthesis of glycopeptide antibiotic A40926, strain ATCC 39727	T3PKS.NRPS	PKS-NRP_Hybrids	Nonomuraea gerenzanensis	Bacteria,Actinobacteria,Streptosporangiales,Streptosporangiaceae,Nonomuraea
BGC0000290	BGC0000290	Streptomyces toyocaensis strain NRRL 15009 biosynthetic gene cluster A47934, complete sequence	T3PKS.NRPS	PKS-NRP_Hybrids	Streptomyces toyocaensis	Bacteria,Actinobacteria,Streptomycetales,Streptomycetaceae,Streptomyces
BGC0000291	BGC0000291	Streptomyces fradiae strain NRRL18158 lipopeptide antibiotic A54145 biosynthetic gene cluster, complete sequence	NRPS-like.NRPS	NRPS	Streptomyces fradiae	Bacteria,Actinobacteria,Streptomycetales,Streptomycetaceae,Streptomyces
BGC0000292	BGC0000292	Aspergillus terreus NIH2624 scaffold_4 genomic scaffold, whole genome shotgun sequence	NRPS	NRPS	Aspergillus terreus NIH2624	Eukaryota,Fungi,Dikarya,Ascomycota,Pezizomycotina,Eurotiomycetes,Eurotiomycetidae,Eurotiales,Aspergillaceae,Aspergillus,Aspergillus subgen. Circumdati
BGC0000293	BGC0000293	Neosartorya fischeri NRRL 181 1099437636266 genomic scaffold, whole genome shotgun sequence	indole.NRPS	Others	Aspergillus fischeri NRRL 181	Eukaryota,Fungi,Dikarya,Ascomycota,Pezizomycotina,Eurotiomycetes,Eurotiomycetidae,Eurotiales,Aspergillaceae,Aspergillus,Aspergillus subgen. Fumigati
BGC0000294	BGC0000294	Acinetobacter baumannii genes involved in acinetobactin biosynthesis and ferric complex transport, complete cds		Others	Acinetobacter baumannii	Bacteria,Proteobacteria,Gammaproteobacteria,Moraxellales,Moraxellaceae,Acinetobacter,Acinetobacter calcoaceticus/baumannii complex
BGC0000295	BGC0000295	Acinetobacter haemolyticus DNA, acinetoferrin biosynthesis gene cluster and transport genes, strain: ATCC 17906	siderophore	Others	Acinetobacter haemolyticus	Bacteria,Proteobacteria,Gammaproteobacteria,Moraxellales,Moraxellaceae,Acinetobacter
BGC0000296	BGC0000296	Streptomyces anulatus actinomycin biosynthetic gene cluster, partial sequence	NRPS	NRPS	Streptomyces anulatus	Bacteria,Actinobacteria,Streptomycetales,Streptomycetaceae,Streptomyces
BGC0000297	BGC0000297	Planktothrix agardhii NIVA-CYA 126 aeruginoside biosynthesis gene cluster	NRPS-like.NRPS	NRPS	Planktothrix agardhii NIVA-CYA 126	Bacteria,Cyanobacteria,Oscillatoriophycideae,Oscillatoriales,Microcoleaceae,Planktothrix
BGC0000298	BGC0000298	Microcystis aeruginosa NIES-98 aeruginosin synthetase gene cluster, complete sequence	NRPS-like.NRPS	NRPS	Microcystis aeruginosa NIES-98	Bacteria,Cyanobacteria,Oscillatoriophycideae,Chroococcales,Microcystaceae,Microcystis
BGC0000300	BGC0000300	Streptomyces sp. AA4 genomic scaffold supercont1.1, whole genome shotgun sequence	NRPS	NRPS	Streptomyces sp. AA4	Bacteria,Actinobacteria,Streptomycetales,Streptomycetaceae,Streptomyces
BGC0000301	BGC0000301	Planktothrix agardhii NIVA-CYA 126/8 anabaenopeptin biosynthesis gene cluster, complete sequence	NRPS	NRPS	Planktothrix agardhii NIVA-CYA 126/8	Bacteria,Cyanobacteria,Oscillatoriophycideae,Oscillatoriales,Microcoleaceae,Planktothrix
BGC0000302	BGC0000302	Anabaena sp. 90 anabaenopeptin biosynthesis gene cluster, complete sequence	NRPS.betalactone	Others	Anabaena sp. 90	Bacteria,Cyanobacteria,Nostocales,Nostocaceae,Anabaena,unclassified Anabaena
BGC0000303	BGC0000303	Streptomyces refuineus subsp. thermotolerans anthramycin biosynthetic gene cluster, partial sequence	NRPS-like.NRPS	NRPS	Streptomyces refuineus subsp. thermotolerans	Bacteria,Actinobacteria,Streptomycetales,Streptomycetaceae,Streptomyces
BGC0000304	BGC0000304	Fusarium incarnatum apicidin biosynthetic gene cluster, complete sequence	NRPS	NRPS	Fusarium incarnatum	Eukaryota,Fungi,Dikarya,Ascomycota,Pezizomycotina,Sordariomycetes,Hypocreomycetidae,Hypocreales,Nectriaceae,Fusarium,Fusarium incarnatum-equiseti species complex
BGC0000305	BGC0000305	Pseudomonas sp. MIS38 orf1, arfA, arfB, arfC, orf5, orf6 genes for putative DNA binding protein, arthrofactin synthetase A, arthrofactin synthetase B, arthrofactin synthetase C, putative periplasmic protein, putative ABC transporter protein, complete and partial cds	NRPS	NRPS	Pseudomonas sp. MIS38	Bacteria,Proteobacteria,Gammaproteobacteria,Pseudomonadales,Pseudomonadaceae,Pseudomonas
BGC0000306	BGC0000306	Streptomyces filamentosus NRRL 11379 supercont4.1, whole genome shotgun sequence	NRPS	NRPS	Streptomyces filamentosus NRRL 11379	Bacteria,Actinobacteria,Streptomycetales,Streptomycetaceae,Streptomyces
BGC0000307	BGC0000307	Aureobasidium pullulans strain BP-1938 aureobasidin A1 biosynthesis complex (aba1) gene, complete cds	NRPS	NRPS	Aureobasidium pullulans	Eukaryota,Fungi,Dikarya,Ascomycota,Pezizomycotina,Dothideomycetes,Dothideomycetidae,Dothideales,Saccotheciaceae,Aureobasidium
BGC0000308	BGC0000308	Staphylococcus aureus subsp. aureus str. JKD6008, complete genome	NRPS	NRPS	Staphylococcus aureus subsp. aureus str. JKD6008	Bacteria,Firmicutes,Bacilli,Bacillales,Staphylococcaceae,Staphylococcus
BGC0000309	BGC0000309	Bacillus subtilis subsp. subtilis str. 168 complete genome	NRPS	NRPS	Bacillus subtilis subsp. subtilis str. 168	Bacteria,Firmicutes,Bacilli,Bacillales,Bacillaceae,Bacillus
BGC0000310	BGC0000310	Bacillus licheniformis bacitracin synthetase operon, complete sequence; BacS (bacS), BcrA (bcrA), BcrB (bcrB), and BcrC (bcrC) genes, complete cds	NRPS	NRPS	Bacillus licheniformis	Bacteria,Firmicutes,Bacilli,Bacillales,Bacillaceae,Bacillus
BGC0000311	BGC0000311	Amycolatopsis balhimycina biosynthetic gene cluster for balhimycin, strain DSM 5908	NRPS-like.T3PKS.NRPS	PKS-NRP_Hybrids	Amycolatopsis balhimycina DSM 5908	Bacteria,Actinobacteria,Pseudonocardiales,Pseudonocardiaceae,Amycolatopsis
BGC0000312	BGC0000312	Beauveria bassiana strain ATCC 7159 bassianolide biosynthetic gene locus, partial sequence	NRPS	NRPS	Beauveria bassiana	Eukaryota,Fungi,Dikarya,Ascomycota,Pezizomycotina,Sordariomycetes,Hypocreomycetidae,Hypocreales,Cordycipitaceae,Beauveria
BGC0000313	BGC0000313	Beauveria bassiana strain ATCC 7159 beauvericin biosynthetic gene locus, complete sequence	NRPS	NRPS	Beauveria bassiana	Eukaryota,Fungi,Dikarya,Ascomycota,Pezizomycotina,Sordariomycetes,Hypocreomycetidae,Hypocreales,Cordycipitaceae,Beauveria
BGC0000314	BGC0000314	Pseudoalteromonas piscicida JCM 20779 Ppis_ctg002, whole genome shotgun sequence	ladderane.NRPS	Others	Pseudoalteromonas piscicida JCM 20779	Bacteria,Proteobacteria,Gammaproteobacteria,Alteromonadales,Pseudoalteromonadaceae,Pseudoalteromonas
BGC0000315	BGC0000315	Streptomyces coelicolor A3(2) complete genome	NRPS	NRPS	Streptomyces coelicolor A3(2)	Bacteria,Actinobacteria,Streptomycetales,Streptomycetaceae,Streptomyces,Streptomyces albidoflavus group
BGC0000316	BGC0000316	Saccharothrix mutabilis subsp. capreolus capreomycin biosynthetic gene cluster, complete sequence	NRPS-like.NRPS	NRPS	Saccharothrix mutabilis subsp. capreolus	Bacteria,Actinobacteria,Pseudonocardiales,Pseudonocardiaceae,Saccharothrix
BGC0000319	BGC0000319	Streptomyces clavuligerus ATCC 27064 supercont1.1 genomic scaffold, whole genome shotgun sequence	NRPS	NRPS	Streptomyces clavuligerus	Bacteria,Actinobacteria,Streptomycetales,Streptomycetaceae,Streptomyces
BGC0000320	BGC0000320	Bacillus cereus plasmid pBCE4810 hypothetical protein, CAAX amino terminal protease, and pXO-14-like conserved protein genes, complete cds; cereulide synthetase gene cluster, complete sequence; pXO-11-like hypothetical protein, reverse transcriptase, and pXO1-10-like hypothetical protein genes, complete cds; and pXO1-8-like hypothetical protein gene, partial cds	NRPS	NRPS	Bacillus cereus	Bacteria,Firmicutes,Bacilli,Bacillales,Bacillaceae,Bacillus,Bacillus cereus group
BGC0000321	BGC0000321	UNVERIFIED: Chaetomium virescens strain ATCC 26417 chaetocin biosynthetic gene cluster, complete sequence	NRPS	NRPS	Achaetomiella virescens	Eukaryota,Fungi,Dikarya,Ascomycota,Pezizomycotina,Sordariomycetes,Sordariomycetidae,Sordariales,Chaetomiaceae,Achaetomiella
BGC0000322	BGC0000322	Amycolatopsis orientalis cosmid PCZA363	NRPS	NRPS	Amycolatopsis orientalis	Bacteria,Actinobacteria,Pseudonocardiales,Pseudonocardiaceae,Amycolatopsis
BGC0000323	BGC0000323	Pseudomonas cichorii cichofactin biosynthesis gene cluster, complete sequence	NRPS	NRPS	Pseudomonas cichorii	Bacteria,Proteobacteria,Gammaproteobacteria,Pseudomonadales,Pseudomonadaceae,Pseudomonas
BGC0000324	BGC0000324	Streptomyces coelicolor A3(2) complete genome	NRPS	NRPS	Streptomyces coelicolor A3(2)	Bacteria,Actinobacteria,Streptomycetales,Streptomycetaceae,Streptomyces,Streptomyces albidoflavus group
BGC0000325	BGC0000325	Streptomyces coelicolor A3(2) complete genome	NRPS	NRPS	Streptomyces coelicolor A3(2)	Bacteria,Actinobacteria,Streptomycetales,Streptomycetaceae,Streptomyces,Streptomyces albidoflavus group
BGC0000326	BGC0000326	Streptomyces lavendulae complestatin biosynthetic gene cluster, complete sequence	NRPS	NRPS	Streptomyces lavendulae	Bacteria,Actinobacteria,Streptomycetales,Streptomycetaceae,Streptomyces
BGC0000327	BGC0000327	Streptomyces ambofaciens ATCC 23877 right chromosomal arm	NRPS	NRPS	Streptomyces ambofaciens ATCC 23877	Bacteria,Actinobacteria,Streptomycetales,Streptomycetaceae,Streptomyces
BGC0000328	BGC0000328	Pseudomonas savastanoi pv. glycinea plasmid p4180A CmaD, CmaE, CmaA, CmaB, CmaC, CmaT, alanyl tRNA synthetase related protein, and CmaU genes, complete cds	NRPS-like	NRPS	Pseudomonas savastanoi pv. glycinea	Bacteria,Proteobacteria,Gammaproteobacteria,Pseudomonadales,Pseudomonadaceae,Pseudomonas
BGC0000329	BGC0000329	Pseudomonas corrugata strain CFBP 5454 transcriptional activator protein (pcoR), putative membrane protein (rhtB), acyl-homoserine lactone synthase (pcoI), and RfiA (rfiA) genes, complete cds; pcoABC efflux system operon, complete sequence; putative diaminobutyrate-2-oxoglutarate transaminase protein, ABC transporter protein (crpE), and membrane fusion protein (crpD) genes, complete cds; and non …	hserlactone.NRPS	Others	Pseudomonas corrugata	Bacteria,Proteobacteria,Gammaproteobacteria,Pseudomonadales,Pseudomonadaceae,Pseudomonas
BGC0000330	BGC0000330	Ralstonia eutropha H16 chromosome 2	NRPS	NRPS	Cupriavidus necator H16	Bacteria,Proteobacteria,Betaproteobacteria,Burkholderiales,Burkholderiaceae,Cupriavidus
BGC0000331	BGC0000331	Planktothrix agardhii NIVA-CYA 116 cyanopeptin oci gene cluster, complete sequence	NRPS	NRPS	Planktothrix agardhii NIVA-CYA 116	Bacteria,Cyanobacteria,Oscillatoriophycideae,Oscillatoriales,Microcoleaceae,Planktothrix
BGC0000332	BGC0000332	Microcystis sp. NIVA-CYA 172/5 cyanopeptolin synthetase gene cluster, complete sequence	NRPS	NRPS	Microcystis sp. NIVA-CYA 172/5	Bacteria,Cyanobacteria,Oscillatoriophycideae,Chroococcales,Microcystaceae,Microcystis
BGC0000333	BGC0000333	Salinispora arenicola CNS-205, complete genome	indole.NRPS.betalactone	Others	Salinispora arenicola CNS-205	Bacteria,Actinobacteria,Micromonosporales,Micromonosporaceae,Salinispora
BGC0000334	BGC0000334	Tolypocladium inflatum strain NRRL 8044 unitig_4, whole genome shotgun sequence	T1PKS.NRPS	PKS-NRP_Hybrids	Tolypocladium inflatum	Eukaryota,Fungi,Dikarya,Ascomycota,Pezizomycotina,Sordariomycetes,Hypocreomycetidae,Hypocreales,Ophiocordycipitaceae,Tolypocladium
BGC0000335	BGC0000335	Cystobacter fuscus strain MCy9118 cystomanamide biosynthesis gene cluster, complete sequence	T1PKS.NRPS	PKS-NRP_Hybrids	Cystobacter fuscus	Bacteria,Proteobacteria,Deltaproteobacteria,Myxococcales,Cystobacterineae,Archangiaceae,Cystobacter
BGC0000336	BGC0000336	Streptomyces filamentosus strain NRRL 11379 daptomycin biosynthetic gene cluster, partial sequence	NRPS	NRPS	Streptomyces filamentosus NRRL 11379	Bacteria,Actinobacteria,Streptomycetales,Streptomycetaceae,Streptomyces
BGC0000337	BGC0000337	Metarhizium anisopliae ARSEF 23 unplaced genomic scaffold Scf_050, whole genome shotgun sequence	NRPS	NRPS	Metarhizium robertsii ARSEF 23	Eukaryota,Fungi,Dikarya,Ascomycota,Pezizomycotina,Sordariomycetes,Hypocreomycetidae,Hypocreales,Clavicipitaceae,mitosporic Clavicipitaceae,Metarhizium
BGC0000339	BGC0000339	Streptomyces lasaliensis gene cluster(ecm1, ecm2, ecm3, ecm4, ecm5, ecm6, ecm7, ecm8, ecm9, ecm10, ecm11, ecm12, ecm13, ecm14, ecm15, ecm16, ecm17, ecm18), complete cds	NRPS-like.NRPS	NRPS	Streptomyces lasalocidi	Bacteria,Actinobacteria,Streptomycetales,Streptomycetaceae,Streptomyces
BGC0000340	BGC0000340	Streptomyces sp. LZ35 echosides biosynthetic gene cluster, complete sequence	NRPS-like	NRPS	Streptomyces sp. LZ35	Bacteria,Actinobacteria,Streptomycetales,Streptomycetaceae,Streptomyces
BGC0000341	BGC0000341	Streptomyces fungicidicus DXP synthase 2 gene, partial cds; cationic amino acid transporter, transcriptional regulator, glycosyltransferase, fatty acid oxidation complex alpha-subunit, acetyl-CoA acetyltransferase, transcriptional regulator, beta-mannosidase, probable sugar transport system sugar-binding lipoprotein, sugar transport system permease proteins, ribonuclease D, two-component response…	NRPS-like.NRPS	NRPS	Streptomyces fungicidicus	Bacteria,Actinobacteria,Streptomycetales,Streptomycetaceae,Streptomyces
BGC0000342	BGC0000342	Fusarium scirpi esyn1 gene for enniatin synthetase	NRPS	NRPS	Fusarium scirpi	Eukaryota,Fungi,Dikarya,Ascomycota,Pezizomycotina,Sordariomycetes,Hypocreomycetidae,Hypocreales,Nectriaceae,Fusarium,Fusarium incarnatum-equiseti species complex
BGC0000343	BGC0000343	Pseudomonas sp. J465 CysB gene, partial cds; UspA domain-containing protein, 5' nucleotidase, 2-dehydropantoate 2-reducatse, hypothetical protein, PilZ, phospho-2-dehydro-3-deoxyheptonate aldolase, and MFS-family transporter genes, complete cds; ddd gene cluster, complete sequence; NHL repeat-containing protein, benzoate transporter, lysine exporter protein, MarR, GntR, glutathione S-transferase,…	NRPS	NRPS	Pseudomonas sp. J465	Bacteria,Proteobacteria,Gammaproteobacteria,Pseudomonadales,Pseudomonadaceae,Pseudomonas
BGC0000344	BGC0000344	Pseudomonas entomophila str. L48 chromosome,complete sequence	NRPS	NRPS	Pseudomonas entomophila L48	Bacteria,Proteobacteria,Gammaproteobacteria,Pseudomonadales,Pseudomonadaceae,Pseudomonas
BGC0000345	BGC0000345	Streptomyces hygroscopicus strain ATCC 53709 transposase gene, complete cds; eponemycin biosynthetic gene cluster, complete sequence; and transposase gene, complete cds	NRPS-like.T1PKS.NRPS	PKS-NRP_Hybrids	Streptomyces hygroscopicus	Bacteria,Actinobacteria,Streptomycetales,Streptomycetaceae,Streptomyces,Streptomyces violaceusniger group
BGC0000346	BGC0000346	Goodfellowiella coeruleoviolacea strain ATCC 53904 FAD-dependent oxidoreductase gene, complete cds; epoxomicin biosynthetic gene cluster, complete sequence; and MarR-like transcriptional regulator gene, complete cds	T1PKS.NRPS	PKS-NRP_Hybrids	Goodfellowiella coeruleoviolacea	Bacteria,Actinobacteria,Pseudonocardiales,Pseudonocardiaceae,Goodfellowiella
BGC0000347	BGC0000347	Streptococcus equi subsp. equi integrative conjugative element ICESE2, strain 4047	NRPS	NRPS	Streptococcus equi subsp. equi	Bacteria,Firmicutes,Bacilli,Lactobacillales,Streptococcaceae,Streptococcus
BGC0000348	BGC0000348	Neotyphodium lolii strain Lp19 EAS ergot alkaloid biosynthetic gene cluster, partial sequence	NRPS	NRPS	Epichloe festucae var. lolii	Eukaryota,Fungi,Dikarya,Ascomycota,Pezizomycotina,Sordariomycetes,Hypocreomycetidae,Hypocreales,Clavicipitaceae,Epichloe
BGC0000349	BGC0000349	Saccharopolyspora erythraea NRRL2338 complete genome	NRPS	NRPS	Saccharopolyspora erythraea NRRL 2338	Bacteria,Actinobacteria,Pseudonocardiales,Pseudonocardiaceae,Saccharopolyspora
BGC0000350	BGC0000350	Uncultured organism clone ET_Etu_NRPS ET-743 non-ribosomal peptide synthase biosynthetic gene cluster, partial sequence	NRPS	NRPS	uncultured organism	unclassified sequences,environmental samples
BGC0000351	BGC0000351	Mycobacterium smegmatis FxbA (fxbA) gene, partial cds; FxbB (fxbB), FxbC (fxbC), and FxuD (fxtD) genes, complete cds; and unknown genes	NRPS	NRPS	Mycolicibacterium smegmatis MC2 155	Bacteria,Actinobacteria,Corynebacteriales,Mycobacteriaceae,Mycolicibacterium
BGC0000352	BGC0000352	Acinetobacter sp. ADP1 complete genome	NRPS	NRPS	Acinetobacter baylyi ADP1	Bacteria,Proteobacteria,Gammaproteobacteria,Moraxellales,Moraxellaceae,Acinetobacter
BGC0000353	BGC0000353	Streptomyces sp. MA6548 FK506 peptide synthetase (fkbP), FK506 oxidase (fkbO), and FK506 polyketide synthase (fkbB) genes, complete cds	NRPS-like.T1PKS.NRPS	PKS-NRP_Hybrids	Streptomyces sp. MA6548	Bacteria,Actinobacteria,Streptomycetales,Streptomycetaceae,Streptomyces
BGC0000354	BGC0000354	Actinoplanes firuliensis friulimicin biosynthetic gene cluster	NRPS-like.NRPS	NRPS	Actinoplanes friuliensis	Bacteria,Actinobacteria,Micromonosporales,Micromonosporaceae,Actinoplanes
BGC0000355	BGC0000355	Aspergillus fumigatus Af293 chromosome 6, whole genome shotgun sequence	NRPS	NRPS	Aspergillus fumigatus Af293	Eukaryota,Fungi,Dikarya,Ascomycota,Pezizomycotina,Eurotiomycetes,Eurotiomycetidae,Eurotiales,Aspergillaceae,Aspergillus,Aspergillus subgen. Fumigati
BGC0000356	BGC0000356	Aspergillus fumigatus DNA, fumitremorgin biosynthetic gene cluster (ftmA, ftmC, ftmD, ftmB/ftmPT1, ftmE, ftmF, ftmG, ftmH, ftmI), complete cds	indole.NRPS	Others	Aspergillus fumigatus	Eukaryota,Fungi,Dikarya,Ascomycota,Pezizomycotina,Eurotiomycetes,Eurotiomycetidae,Eurotiales,Aspergillaceae,Aspergillus,Aspergillus subgen. Fumigati
BGC0000357	BGC0000357	Penicillium chrysogenum Wisconsin 54-1255 complete genome, contig Pc00c16	NRPS	NRPS	Penicillium rubens Wisconsin 54-1255	Eukaryota,Fungi,Dikarya,Ascomycota,Pezizomycotina,Eurotiomycetes,Eurotiomycetidae,Eurotiales,Aspergillaceae,Penicillium,Penicillium chrysogenum species complex
BGC0000359	BGC0000359	Thermobifida fusca YX, complete genome	NRPS	NRPS	Thermobifida fusca YX	Bacteria,Actinobacteria,Streptosporangiales,Nocardiopsaceae,Thermobifida
BGC0000360	BGC0000360	Streptomyces sp. L-49973 GE81112 biosynthetic gene cluster, strain L-49973	NRPS	NRPS	Streptomyces sp. L-49973	Bacteria,Actinobacteria,Streptomycetales,Streptomycetaceae,Streptomyces
BGC0000362	BGC0000362	Mycobacterium avium strain 2151 glycopeptidolipid biosynthesis and daunorubicin resistance gene clusters and insertion sequences IS1601, IS1245 and IS1348, complete sequence	NRPS	NRPS	Mycobacterium avium	Bacteria,Actinobacteria,Corynebacteriales,Mycobacteriaceae,Mycobacterium,Mycobacterium avium complex (MAC)
BGC0000363	BGC0000363	Mycobacterium chelonae GPLs gene cluster, genes involved in the biosynthesis of GPLs, type strain CIP104535T	NRPS	NRPS	Mycobacteroides chelonae	Bacteria,Actinobacteria,Corynebacteriales,Mycobacteriaceae,Mycobacteroides
BGC0000364	BGC0000364	Mycobacterium abscessus GPL gene cluster, genes involved in the biosynthesis of GPLs, type strain CIP104536T	NRPS	NRPS	Mycobacteroides abscessus	Bacteria,Actinobacteria,Corynebacteriales,Mycobacteriaceae,Mycobacteroides
BGC0000365	BGC0000365	Mycobacterium smegmatis isolate mc2 155 insertion sequence IS1096 TnpA (tnpA) and TnpR genes, complete cds; and GPL gene cluster, complete sequence	T1PKS.NRPS	PKS-NRP_Hybrids	Mycolicibacterium smegmatis MC2 155	Bacteria,Actinobacteria,Corynebacteriales,Mycobacteriaceae,Mycolicibacterium
BGC0000366	BGC0000366	Streptomyces sp. NRRL F-4415 gobichelin biosynthetic gene cluster, complete sequence	NRPS	NRPS	Streptomyces sp. NRRL F-4415	Bacteria,Actinobacteria,Streptomycetales,Streptomycetaceae,Streptomyces
BGC0000367	BGC0000367	Brevibacillus brevis NBRC 100599 DNA, complete genome	NRPS	NRPS	Brevibacillus brevis NBRC 100599	Bacteria,Firmicutes,Bacilli,Bacillales,Paenibacillaceae,Brevibacillus
BGC0000368	BGC0000368	Streptomyces sp. ATCC 700974 griseobactin biosynthesis gene cluster, strain ATCC 700974	NRPS	NRPS	Streptomyces sp. ATCC 700974	Bacteria,Actinobacteria,Streptomycetales,Streptomycetaceae,Streptomyces
BGC0000369	BGC0000369	Anabaena sp. Syke748 phage integrase and IS5 family IS5 ssgr transposase genes, complete cds; hassallidin biosynthesis gene cluster, complete sequence; and IS1380 family transposase, hypothetical protein, CemA family protein, and hypothetical protein genes, complete cds	NRPS	NRPS	Anabaena sp. Syke748	Bacteria,Cyanobacteria,Nostocales,Nostocaceae,Anabaena,unclassified Anabaena
BGC0000371	BGC0000371	Rhodococcus erythropolis PR4 DNA, complete genome	NRPS	NRPS	Rhodococcus erythropolis PR4	Bacteria,Actinobacteria,Corynebacteriales,Nocardiaceae,Rhodococcus,Rhodococcus erythropolis group
BGC0000372	BGC0000372	Aspergillus fumigatus Af293 chromosome 3, whole genome shotgun sequence	indole.NRPS	Others	Aspergillus fumigatus Af293	Eukaryota,Fungi,Dikarya,Ascomycota,Pezizomycotina,Eurotiomycetes,Eurotiomycetidae,Eurotiales,Aspergillaceae,Aspergillus,Aspergillus subgen. Fumigati
BGC0000373	BGC0000373	Streptomyces clavuligerus ATCC 27064 chromosome, whole genome shotgun sequence	NRPS	NRPS	Streptomyces clavuligerus	Bacteria,Actinobacteria,Streptomycetales,Streptomycetaceae,Streptomyces
BGC0000374	BGC0000374	Streptomyces griseoflavus strain W-384 hormaomycin biosynthetic gene cluster, complete sequence	NRPS	NRPS	Streptomyces griseoflavus	Bacteria,Actinobacteria,Streptomycetales,Streptomycetaceae,Streptomyces
BGC0000375	BGC0000375	Streptomyces chromofuscus strain ATCC 49982 transmembrane transporter, indigoidine synthase (indC), IndA (indA), putative phosphatase (indB), and phosphoribosyl transferase-type I domain protein genes, complete cds	NRPS-like	NRPS	Streptomyces chromofuscus	Bacteria,Actinobacteria,Streptomycetales,Streptomycetaceae,Streptomyces
BGC0000376	BGC0000376	Streptomyces sp. Sp080513GE-23 DNA, JBIR-34 and 35 biosynthesis gene cluster	NRPS-like.NRPS	NRPS	Streptomyces sp. Sp080513GE-23	Bacteria,Actinobacteria,Streptomycetales,Streptomycetaceae,Streptomyces
BGC0000377	BGC0000377	Bacillus sp. NK2003 koranimine biosynthetic gene cluster, complete sequence	NRPS-like.NRPS	NRPS	Bacillus sp. NK2003	Bacteria,Firmicutes,Bacilli,Bacillales,Bacillaceae,Bacillus
BGC0000378	BGC0000378	Kutzneria sp. 744 regulator gene, partial cds; ornithine cyclodeaminase, adenylation domain protein, radical-SAM, acyl-CoA-like dehydrogenase, thioesterase, and regulator genes, complete cds; kutznerides biosynthetic gene cluster, complete sequence; and transporter, penicillin acylase, and permease genes, complete cds	NRPS-like.NRPS	NRPS	Kutzneria sp. 744	Bacteria,Actinobacteria,Pseudonocardiales,Pseudonocardiaceae,Kutzneria,unclassified Kutzneria
BGC0000379	BGC0000379	Streptomyces viridochromogenes strain ATCC 29814 laspartomycin biosynthetic gene cluster, complete sequence	NRPS-like.NRPS	NRPS	Streptomyces viridochromogenes	Bacteria,Actinobacteria,Streptomycetales,Streptomycetaceae,Streptomyces
BGC0000380	BGC0000380	Sorangium cellulosum strain So ce690 leupyrrin gene cluster, complete sequence	T1PKS.NRPS	PKS-NRP_Hybrids	Sorangium cellulosum	Bacteria,Proteobacteria,Deltaproteobacteria,Myxococcales,Sorangiineae,Polyangiaceae,Sorangium
BGC0000381	BGC0000381	Bacillus licheniformis DSM 13 = ATCC 14580, complete genome	NRPS	NRPS	Bacillus licheniformis DSM 13 = ATCC 14580	Bacteria,Firmicutes,Bacilli,Bacillales,Bacillaceae,Bacillus
BGC0000382	BGC0000382	Streptomyces toxytricini strain NRRL 15443 lipstatin biosynthetic gene cluster, complete sequence	NRPS-like	NRPS	Streptomyces toxytricini	Bacteria,Actinobacteria,Streptomycetales,Streptomycetaceae,Streptomyces
BGC0000383	BGC0000383	Photorhabdus laumondii subsp. laumondii strain TT01 chromosome, complete genome	T1PKS.NRPS.betalactone	Others	Photorhabdus laumondii subsp. laumondii	Bacteria,Proteobacteria,Gammaproteobacteria,Enterobacterales,Morganellaceae,Photorhabdus
BGC0000384	BGC0000384	Lyngbya majuscula lyngbyatoxin biosynthetic gene cluster, complete sequence	indole.NRPS	Others	Lyngbya majuscula	Bacteria,Cyanobacteria,Oscillatoriophycideae,Oscillatoriales,Oscillatoriaceae,Lyngbya
BGC0000385	BGC0000385	Lysobacter sp. ATCC 53042 lysobactin biosynthetic gene cluster, complete sequence	NRPS	NRPS	Lysobacter sp. ATCC 53042	Bacteria,Proteobacteria,Gammaproteobacteria,Xanthomonadales,Xanthomonadaceae,Lysobacter,unclassified Lysobacter
BGC0000386	BGC0000386	Burkholderia thailandensis E264 chromosome I, complete sequence	NRPS	NRPS	Burkholderia thailandensis E264	Bacteria,Proteobacteria,Betaproteobacteria,Burkholderiales,Burkholderiaceae,Burkholderia,pseudomallei group
BGC0000387	BGC0000387	Pseudomonas syringae pv. syringae strain UMAF0158 hypothetical protein genes, complete cds; mbo operon, complete sequence; hypothetical protein gene, complete cds; and hypothetical protein gene, partial cds		Others	Pseudomonas syringae pv. syringae	Bacteria,Proteobacteria,Gammaproteobacteria,Pseudomonadales,Pseudomonadaceae,Pseudomonas,Pseudomonas syringae
BGC0000388	BGC0000388	Streptomyces hygroscopicus mannopeptimycin biosynthetic gene cluster, complete sequence	NRPS	NRPS	Streptomyces hygroscopicus	Bacteria,Actinobacteria,Streptomycetales,Streptomycetaceae,Streptomyces,Streptomyces violaceusniger group
BGC0000391	BGC0000391	Marinactinospora thermotolerans strain SCSIO 00652 methylpendolmycin/pendolmycin gene cluster, complete sequence	indole.NRPS	Others	Marinactinospora thermotolerans	Bacteria,Actinobacteria,Streptosporangiales,Nocardiopsaceae,Marinactinospora
BGC0000392	BGC0000392	Actinosynnema mirum DSM 43827, complete genome	NRPS	NRPS	Actinosynnema mirum DSM 43827	Bacteria,Actinobacteria,Pseudonocardiales,Pseudonocardiaceae,Actinosynnema
BGC0000393	BGC0000393	Myxococcus xanthus DK 1622, complete genome	T1PKS.NRPS	PKS-NRP_Hybrids	Myxococcus xanthus DK 1622	Bacteria,Proteobacteria,Deltaproteobacteria,Myxococcales,Cystobacterineae,Myxococcaceae,Myxococcus
BGC0000394	BGC0000394	Streptomyces lusitanus naphthyridinomycin biosynthetic gene cluster, complete sequence	NRPS.PKS-like	PKS-NRP_Hybrids	Streptomyces lusitanus	Bacteria,Actinobacteria,Streptomycetales,Streptomycetaceae,Streptomyces
BGC0000395	BGC0000395	Nocardia uniformis subsp. tsuyamanensis monocyclic beta-lactam antibiotic nocardicin A biosynthesis gene cluster, partial sequence	NRPS	NRPS	Nocardia uniformis subsp. tsuyamanensis	Bacteria,Actinobacteria,Corynebacteriales,Nocardiaceae,Nocardia
BGC0000396	BGC0000396	Nostoc sp. 73.1 hypothetical protein, NdaA (ndaA), and NdaB (ndaB) genes, complete cds; and inosamine-phosphate amidinotransferase gene, partial cds	NRPS	NRPS	Nostoc sp. 73.1	Bacteria,Cyanobacteria,Nostocales,Nostocaceae,Nostoc
BGC0000397	BGC0000397	Nostoc sp. ATCC 53789 nostocyclopeptide biosynthetic gene cluster, complete sequence	NRPS	NRPS	Nostoc sp. ATCC 53789	Bacteria,Cyanobacteria,Nostocales,Nostocaceae,Nostoc
BGC0000398	BGC0000398	Pseudomonas sp. CMR12a putative acetyltransferase, and LuxR family transcriptional regulator genes, complete cds; motilin biosynthesis gene cluster, complete sequence; and macrolide-specific efflux protein (macA), macrolide export ATP-binding/permease protein MacB (macB), LuxR family transcriptional regulator, glyoxalase family protein, and heme biosynthesis protein genes, complete cds	NRPS	NRPS	Pseudomonas sessilinigenes	Bacteria,Proteobacteria,Gammaproteobacteria,Pseudomonadales,Pseudomonadaceae,Pseudomonas
BGC0000399	BGC0000399	Pseudomonas protegens Pf-5, complete genome	NRPS	NRPS	Pseudomonas protegens Pf-5	Bacteria,Proteobacteria,Gammaproteobacteria,Pseudomonadales,Pseudomonadaceae,Pseudomonas
BGC0000400	BGC0000400	Paenibacillus sp. OSY-SE paenibacterin synthetase gene cluster, complete sequence	NRPS	NRPS	Paenibacillus sp. OSY-SE	Bacteria,Firmicutes,Bacilli,Bacillales,Paenibacillaceae,Paenibacillus
BGC0000401	BGC0000401	Paenibacillus elgii B69 paebacillibactin biosynthesis gene cluster, complete sequence	NRPS	NRPS	Paenibacillus elgii B69	Bacteria,Firmicutes,Bacilli,Bacillales,Paenibacillaceae,Paenibacillus
BGC0000402	BGC0000402	Paenibacillus larvae subsp. larvae DSM 25430, complete genome	transAT-PKS.NRPS	PKS-NRP_Hybrids	Paenibacillus larvae subsp. larvae DSM 25430	Bacteria,Firmicutes,Bacilli,Bacillales,Paenibacillaceae,Paenibacillus
BGC0000403	BGC0000403	Paenibacillus elgii strain B69 pelgipeptin biosynthetic gene cluster, complete sequence	NRPS	NRPS	Paenibacillus elgii	Bacteria,Firmicutes,Bacilli,Bacillales,Paenibacillaceae,Paenibacillus
BGC0000404	BGC0000404	Penicillium chrysogenum strain AS-P-78 hypothetical protein genes, complete cds; penicillin gene cluster, complete sequence; and hypothetical protein genes, complete cds	NRPS	NRPS	Penicillium chrysogenum	Eukaryota,Fungi,Dikarya,Ascomycota,Pezizomycotina,Eurotiomycetes,Eurotiomycetidae,Eurotiales,Aspergillaceae,Penicillium,Penicillium chrysogenum species complex
BGC0000405	BGC0000405	Penicillium chrysogenum strain Wisconsin 54-1255 penicillin biosynthetic gene cluster, partial sequence	NRPS	NRPS	Penicillium chrysogenum	Eukaryota,Fungi,Dikarya,Ascomycota,Pezizomycotina,Eurotiomycetes,Eurotiomycetidae,Eurotiales,Aspergillaceae,Penicillium,Penicillium chrysogenum species complex
BGC0000406	BGC0000406	Streptomyces viridochromogenes strain Tue494 phosphinothricin tripeptide biosynthetic gene cluster: ORFB1, ORFB2, ORF1, phsB gene, ORFM, phsC gene, pmi gene, adhP gene, ORF3, pgdP gene, ppm gene, ppd gene, ORFx, pgmP gene, cpps gene, cppm gene, aldP gene, pmet gene, pms gene, phsA gene, pat gene, dea gene, the1 gene, the2 gene, trs gene, prpA gene, ORFE1, ORFE2 and ORFE3 (partial)	NRPS-like.phosphonate.NRPS.betalactone	Others	Streptomyces viridochromogenes	Bacteria,Actinobacteria,Streptomycetales,Streptomycetaceae,Streptomyces
BGC0000407	BGC0000407	Bacillus subtilis subsp. subtilis putative efflux transporter (yoeA), putative epimerase (yoeX), penicillin-binding protein (dacC), plipastatin synthetase (ppsA), plipastatin synthetase (ppsB), plipastatin synthetase (ppsC), plipastatin synthetase (ppsD), plipastatin synthetase (ppsE), integral inner membrane protein (yngL), hypothetical protein (yngK), acyl-CoA dehydrogenase (yngJ), short-chain …	NRPS	NRPS	Bacillus subtilis subsp. subtilis	Bacteria,Firmicutes,Bacilli,Bacillales,Bacillaceae,Bacillus
BGC0000408	BGC0000408	Paenibacillus polymyxa PmxA, PmxB, PmxC, PmxD, and PmxE genes, complete cds	NRPS	NRPS	Paenibacillus polymyxa	Bacteria,Firmicutes,Bacilli,Bacillales,Paenibacillaceae,Paenibacillus
BGC0000409	BGC0000409	Streptomyces albus subsp. albus strain ATCC 39897 porothramycin biosynthetic gene cluster, complete sequence	NRPS-like.NRPS	NRPS	Streptomyces albus subsp. albus	Bacteria,Actinobacteria,Streptomycetales,Streptomycetaceae,Streptomyces
BGC0000410	BGC0000410	Pseudomonas fluorescens strain WCS374 siderophore pseudomonine biosynthesis and transport gene cluster, partial sequence	NRPS	NRPS	Pseudomonas fluorescens	Bacteria,Proteobacteria,Gammaproteobacteria,Pseudomonadales,Pseudomonadaceae,Pseudomonas
BGC0000411	BGC0000411	Pseudomonas putida strain PCL1445 putisolvin biosynthetic gene cluster, complete sequence	NRPS	NRPS	Pseudomonas putida	Bacteria,Proteobacteria,Gammaproteobacteria,Pseudomonadales,Pseudomonadaceae,Pseudomonas
BGC0000412	BGC0000412	Pseudomonas aeruginosa dihydroaeruginoic acid synthetase (pchE), pyochelin synthetase (pchF), reductase (pchG), ABC transporter (pchH), and ABC transporter (pchI) genes, complete cds	NRPS	NRPS	Pseudomonas aeruginosa PAO1	Bacteria,Proteobacteria,Gammaproteobacteria,Pseudomonadales,Pseudomonadaceae,Pseudomonas
BGC0000413	BGC0000413	Pseudomonas protegens Pf-5, complete genome	ranthipeptide.NRPS	Others	Pseudomonas protegens Pf-5	Bacteria,Proteobacteria,Gammaproteobacteria,Pseudomonadales,Pseudomonadaceae,Pseudomonas
BGC0000414	BGC0000414	Streptomyces melanovinaceus DNA, quinocarcin gene cluster, strain: DO-52	NRPS	NRPS	Streptomyces melanovinaceus	Bacteria,Actinobacteria,Streptomycetales,Streptomycetaceae,Streptomyces
BGC0000415	BGC0000415	Streptomyces griseovariabilis subsp. bandungensis strain 2507 quinomycin biosynthetic gene cluster, partial sequence	NRPS-like.NRPS	NRPS	Streptomyces griseovariabilis subsp. bandungensis	Bacteria,Actinobacteria,Streptomycetales,Streptomycetaceae,Streptomyces
BGC0000416	BGC0000416	Xenorhabdus nematophila ATCC 19061 chromosome, complete genome	NRPS	NRPS	Xenorhabdus nematophila ATCC 19061	Bacteria,Proteobacteria,Gammaproteobacteria,Enterobacterales,Morganellaceae,Xenorhabdus
BGC0000417	BGC0000417	Rhodococcus jostii RHA1, complete genome	NRPS	NRPS	Rhodococcus jostii RHA1	Bacteria,Actinobacteria,Corynebacteriales,Nocardiaceae,Rhodococcus
BGC0000418	BGC0000418	Amycolatopsis lurida strain NRRL2430 ristocetin biosynthetic gene cluster, complete sequence	NRPS-like.T3PKS.NRPS	PKS-NRP_Hybrids	Amycolatopsis lurida	Bacteria,Actinobacteria,Pseudonocardiales,Pseudonocardiaceae,Amycolatopsis
BGC0000419	BGC0000419	Amycolatopsis japonica strain MG417-CF17, complete genome	NRPS-like.T3PKS.NRPS	PKS-NRP_Hybrids	Amycolatopsis japonica	Bacteria,Actinobacteria,Pseudonocardiales,Pseudonocardiaceae,Amycolatopsis,Amycolatopsis japonica group
BGC0000420	BGC0000420	Penicillium chrysogenum Wisconsin 54-1255 complete genome, contig Pc00c21	indole.NRPS	Others	Penicillium rubens Wisconsin 54-1255	Eukaryota,Fungi,Dikarya,Ascomycota,Pezizomycotina,Eurotiomycetes,Eurotiomycetidae,Eurotiales,Aspergillaceae,Penicillium,Penicillium chrysogenum species complex
BGC0000421	BGC0000421	Pseudomonas fluorescens safracin biosynthesis gene cluster, complete sequence	NRPS	NRPS	Pseudomonas fluorescens	Bacteria,Proteobacteria,Gammaproteobacteria,Pseudomonadales,Pseudomonadaceae,Pseudomonas
BGC0000422	BGC0000422	Streptomyces lavendulae strain NRRL 11002 tyrosinase, tyrosinase co-factor, putative translation initiation inhibitor, putative transcriptional regulator, hypothetical protein, putative methyltransferase, hypothetical protein, and glyoxalase/bleomycin resistance protein/dioxygenase genes, complete cds; and saframycin A biosynthetic gene cluster, complete sequence	melanin.NRPS	Others	Streptomyces lavendulae	Bacteria,Actinobacteria,Streptomycetales,Streptomycetaceae,Streptomyces
BGC0000423	BGC0000423	Streptomyces scabiei 87.22 complete genome	NRPS	NRPS	Streptomyces scabiei 87.22	Bacteria,Actinobacteria,Streptomycetales,Streptomycetaceae,Streptomyces
BGC0000424	BGC0000424	Herbaspirillum seropedicae SmR1, complete genome	NRPS	NRPS	Herbaspirillum seropedicae SmR1	Bacteria,Proteobacteria,Betaproteobacteria,Burkholderiales,Oxalobacteraceae,Herbaspirillum
BGC0000425	BGC0000425	Pseudomonas sp. CMR12a outer membrane efflux protein (nodT), LuxR family transcriptional regulator, and cyclic peptide transporter (syrD) genes, complete cds; sessilin biosynthesis gene cluster, complete sequence; and macrolide-specific efflux protein (macA), macrolide export ATP-binding/permease protein MacB (macB), and diaminobutyrate-2-oxoglutarate aminotransferase genes, complete cds	NRPS	NRPS	Pseudomonas sessilinigenes	Bacteria,Proteobacteria,Gammaproteobacteria,Pseudomonadales,Pseudomonadaceae,Pseudomonas
BGC0000426	BGC0000426	Paenibacillus larvae strain DSM 25430 SevA (sevA) and SevB (sevB) genes, complete cds	NRPS	NRPS	Paenibacillus larvae	Bacteria,Firmicutes,Bacilli,Bacillales,Paenibacillaceae,Paenibacillus
BGC0000427	BGC0000427	Anabaena variabilis ATCC 29413, complete genome	NRPS-like	NRPS	Trichormus variabilis ATCC 29413	Bacteria,Cyanobacteria,Nostocales,Nostocaceae,Trichormus
BGC0000428	BGC0000428	Streptosporangium sibiricum strain DSM 44039 sibiromycin biosynthesis gene cluster, complete sequence	NRPS	NRPS	Streptosporangium sibiricum	Bacteria,Actinobacteria,Streptosporangiales,Streptosporangiaceae,Streptosporangium
BGC0000429	BGC0000429	Streptomyces sp. Acta 2897 skyllamycin biosynthetic gene cluster, complete sequence	ladderane.arylpolyene.NRPS	Others	Streptomyces sp. Acta 2897	Bacteria,Actinobacteria,Streptomycetales,Streptomycetaceae,Streptomyces
BGC0000430	BGC0000430	Nodularia spumigena CCY9414 genome	NRPS	NRPS	Nodularia spumigena CCY9414	Bacteria,Cyanobacteria,Nostocales,Aphanizomenonaceae,Nodularia
BGC0000431	BGC0000431	Streptomyces roseosporus NRRL 15998 supercont3.1 genomic scaffold, whole genome shotgun sequence	NRPS-like.NRPS	NRPS	Streptomyces filamentosus NRRL 15998	Bacteria,Actinobacteria,Streptomycetales,Streptomycetaceae,Streptomyces
BGC0000432	BGC0000432	Streptomyces rochei genomic DNA, streptothricin biosynthetic gene cluster, strain: NBRC 12908	NRPS-like	NRPS	Streptomyces rochei	Bacteria,Actinobacteria,Streptomycetales,Streptomycetaceae,Streptomyces,Streptomyces rochei group
BGC0000433	BGC0000433	Bacillus amyloliquefaciens yciC gene, yx01 gene, yckc gene, yckD gene, yckE gene, nin gene, nuc gene, hxlB gene, hxlA gene, hxlR gene, xy02 gene, srfAA gene, srfAB gene, comS gene, srfAC gene, srfAD gene, aat gene, ycxc gene, ycxD gene, sfp gene, yczE gene, yckI gene and yckJ gene	NRPS	NRPS	Bacillus velezensis FZB42	Bacteria,Firmicutes,Bacilli,Bacillales,Bacillaceae,Bacillus,Bacillus amyloliquefaciens group
BGC0000434	BGC0000434	Streptomyces sp. SNA15896 DNA, SW-163 biosynthetic gene cluster (orf7, orf8, orf1, orf2, orf3, orf4, orf5, swb1, swb2, swb3, swb4, swb5, swb6, swb7, swb8, swb9, swb10, swb11, swb12, swb13, swb14, swb15, swb16, swb17, swb18, swb19, swb20, orf6), complete cds	NRPS-like.NRPS	NRPS	Streptomyces sp. SNA15896	Bacteria,Actinobacteria,Streptomycetales,Streptomycetaceae,Streptomyces
BGC0000435	BGC0000435	Pseudomonas syringae pv. tomato str. DC3000, complete genome	NRPS	NRPS	Pseudomonas syringae pv. tomato str. DC3000	Bacteria,Proteobacteria,Gammaproteobacteria,Pseudomonadales,Pseudomonadaceae,Pseudomonas
BGC0000436	BGC0000436	Rhizobium sp. AP16 PMI03_contig82.82, whole genome shotgun sequence	T1PKS.NRPS	PKS-NRP_Hybrids	Rhizobium sp. AP16	Bacteria,Proteobacteria,Alphaproteobacteria,Hyphomicrobiales,Rhizobiaceae,Rhizobium/Agrobacterium group,Rhizobium
BGC0000437	BGC0000437	Pseudomonas syringae pv. syringae B728a, complete genome	NRPS	NRPS	Pseudomonas syringae pv. syringae B728a	Bacteria,Proteobacteria,Gammaproteobacteria,Pseudomonadales,Pseudomonadaceae,Pseudomonas,Pseudomonas syringae
BGC0000438	BGC0000438	Pseudomonas syringae pv. syringae syringopeptin synthetase (sypA), syringopeptin synthetase B (sypB), and syringopeptin synthetase C (sypC) genes, complete cds	NRPS	NRPS	Pseudomonas syringae pv. syringae	Bacteria,Proteobacteria,Gammaproteobacteria,Pseudomonadales,Pseudomonadaceae,Pseudomonas,Pseudomonas syringae
BGC0000439	BGC0000439	Saccharomonospora sp. CNQ490 putative sugar kinase and gluconolaconase genes, complete cds; taromycin gene cluster, complete sequence; and O-methyltransferase, methoxymalonate biosynthesis protein, acyl-CoA dehydrogenase, acyl carrier protein, 3-hydroxyacyl-CoA dehydrogenase, hypothetical protein, and enoyl-CoA hydratase genes, complete cds	NRPS	NRPS	Saccharomonospora piscinae	Bacteria,Actinobacteria,Pseudonocardiales,Pseudonocardiaceae,Saccharomonospora
BGC0000440	BGC0000440	Actinoplanes teichomyceticus gene cluster for biosynthesis of glycopeptide antibiotic teicoplanin	T3PKS.NRPS	PKS-NRP_Hybrids	Actinoplanes teichomyceticus	Bacteria,Actinobacteria,Micromonosporales,Micromonosporaceae,Actinoplanes
BGC0000441	BGC0000441	Actinoplanes teichomyceticus teicoplanin gene cluster	T3PKS.NRPS	PKS-NRP_Hybrids	Actinoplanes teichomyceticus	Bacteria,Actinobacteria,Micromonosporales,Micromonosporaceae,Actinoplanes
BGC0000442	BGC0000442	TPA_asm: Aspergillus nidulans FGSC A4 chromosome V	NRPS-like.indole	Others	Aspergillus nidulans FGSC A4	Eukaryota,Fungi,Dikarya,Ascomycota,Pezizomycotina,Eurotiomycetes,Eurotiomycetidae,Eurotiales,Aspergillaceae,Aspergillus,Aspergillus subgen. Nidulantes
BGC0000443	BGC0000443	Pseudomonas sp. SHC52 hypothetical protein, HlyD family secretion protein, AraC family transcriptional regulator, putative aspartyl b-hydroxylase, putative MFS transporter, and putative transcription factor genes, complete cds; and thanamycin gene clusters, partial sequence	NRPS-like.NRPS	NRPS	Pseudomonas sp. SHC52	Bacteria,Proteobacteria,Gammaproteobacteria,Pseudomonadales,Pseudomonadaceae,Pseudomonas
BGC0000444	BGC0000444	Streptomyces turgidiscabies pathogenicity island putative transposase gene, complete cds; fas operon, complete sequence; and putative methyltransferases, putative transmembrane transport protein, hypothetical protein (fas6), putative transposase, nitric oxide synthase (nos), and putative cytochrome P450 genes, putative transposase pseudogenes, putative araC family regulatory protein gene, putativ…	NRPS	NRPS	Streptomyces turgidiscabies Car8	Bacteria,Actinobacteria,Streptomycetales,Streptomycetaceae,Streptomyces
BGC0000445	BGC0000445	Micromonospora sp. ML1 thiocoraline gene cluster	NRPS-like.NRPS	NRPS	Micromonospora sp. ML1	Bacteria,Actinobacteria,Micromonosporales,Micromonosporaceae,Micromonospora,unclassified Micromonospora
BGC0000446	BGC0000446	Klebsiella oxytoca tilivalline biosynthetic gene cluster, strain AHC-6	NRPS	NRPS	Klebsiella oxytoca	Bacteria,Proteobacteria,Gammaproteobacteria,Enterobacterales,Enterobacteriaceae,Klebsiella/Raoultella group,Klebsiella
BGC0000447	BGC0000447	Pseudomonas costantinii tolaasin biosynthesis locus, strain DSM 16734	NRPS	NRPS	Pseudomonas costantinii	Bacteria,Proteobacteria,Gammaproteobacteria,Pseudomonadales,Pseudomonadaceae,Pseudomonas
BGC0000448	BGC0000448	Streptomyces achromogenes tomaymycin biosynthetic gene cluster, complete sequence	NRPS-like.NRPS	NRPS	Streptomyces achromogenes	Bacteria,Actinobacteria,Streptomycetales,Streptomycetaceae,Streptomyces
BGC0000449	BGC0000449	Paenibacillus terrae strain NRRL B-30644 tridecaptin biosynthetic gene cluster, complete sequence	NRPS	NRPS	Paenibacillus terrae	Bacteria,Firmicutes,Bacilli,Bacillales,Paenibacillaceae,Paenibacillus
BGC0000450	BGC0000450	Streptomyces triostinicus triostin A biosynthetic gene cluster, complete sequence	NRPS-like.NRPS	NRPS	Streptomyces triostinicus	Bacteria,Actinobacteria,Streptomycetales,Streptomycetaceae,Streptomyces
BGC0000451	BGC0000451	Teredinibacter turnerae T7901, complete genome		Others	Teredinibacter turnerae T7901	Bacteria,Proteobacteria,Gammaproteobacteria,Cellvibrionales,Cellvibrionaceae,Teredinibacter
BGC0000452	BGC0000452	Brevibacillus brevis NBRC 100599 DNA, complete genome	NRPS	NRPS	Brevibacillus brevis NBRC 100599	Bacteria,Firmicutes,Bacilli,Bacillales,Paenibacillaceae,Brevibacillus
BGC0000453	BGC0000453	Streptomyces tsusimaensis strain ATCC 15141 putative conserved protein gene, partial cds; putative conserved protein, TetR-family regulatory protein, N5,N10-methylenetetrahydromethanopterin reductase, penicillin-binding protein, putative conserved protein, 7,8-didemethyl-8-hydroxy-5-deazariboflavin synthase, putative conserved proteins, necrosis inducing factor, conserved membrane-associated prot…	NRPS	NRPS	Streptomyces tsusimaensis	Bacteria,Actinobacteria,Streptomycetales,Streptomycetaceae,Streptomyces
BGC0000454	BGC0000454	Listonella anguillarum serovar O2, genes for biosynthesis and transport of siderophore vanchrobactin, isolate RV22	NRPS	NRPS	Vibrio anguillarum RV22	Bacteria,Proteobacteria,Gammaproteobacteria,Vibrionales,Vibrionaceae,Vibrio
BGC0000455	BGC0000455	Amycolatopsis orientalis vancomycin biosynthetic gene cluster, complete sequence	NRPS-like.T3PKS.NRPS	PKS-NRP_Hybrids	Amycolatopsis orientalis HCCB10007	Bacteria,Actinobacteria,Pseudonocardiales,Pseudonocardiaceae,Amycolatopsis
BGC0000457	BGC0000457	Rhizobium etli CFN 42 plasmid p42f, complete sequence	NRPS	NRPS	Rhizobium etli CFN 42	Bacteria,Proteobacteria,Alphaproteobacteria,Hyphomicrobiales,Rhizobiaceae,Rhizobium/Agrobacterium group,Rhizobium
BGC0000458	BGC0000458	Streptomyces vinaceus strain ATCC 11861 viomycin biosynthetic gene cluster, complete sequence	NRPS-like.NRPS	NRPS	Streptomyces vinaceus	Bacteria,Actinobacteria,Streptomycetales,Streptomycetaceae,Streptomyces
BGC0000459	BGC0000459	Streptomyces griseoviridis culture-collection NRRL:2427 griseoviridin and viridogrisein Sgv gene cluster, complete sequence	transAT-PKS.NRPS.butyrolactone	Others	Streptomyces griseoviridis	Bacteria,Actinobacteria,Streptomycetales,Streptomycetaceae,Streptomyces
BGC0000460	BGC0000460	Vibrio vulnificus CMCP6 chromosome II, complete sequence	NRPS	NRPS	Vibrio vulnificus CMCP6	Bacteria,Proteobacteria,Gammaproteobacteria,Vibrionales,Vibrionaceae,Vibrio
BGC0000461	BGC0000461	Lysobacter enzymogenes strain OH11 WAPS biosynthetic gene cluster, complete sequence	NRPS	NRPS	Lysobacter enzymogenes	Bacteria,Proteobacteria,Gammaproteobacteria,Xanthomonadales,Xanthomonadaceae,Lysobacter
BGC0000464	BGC0000464	Xenorhabdus doucetiae str. FRM16 chromosome, complete genome	NRPS	NRPS	Xenorhabdus doucetiae	Bacteria,Proteobacteria,Gammaproteobacteria,Enterobacterales,Morganellaceae,Xenorhabdus
BGC0000465	BGC0000465	Xenorhabdus nematophila ATCC 19061 chromosome, complete genome	NRPS	NRPS	Xenorhabdus nematophila ATCC 19061	Bacteria,Proteobacteria,Gammaproteobacteria,Enterobacterales,Morganellaceae,Xenorhabdus
BGC0000466	BGC0000466	Streptomyces sp. TP-A2060 yatakemycin biosynthesis gene cluster, complete sequence		Others	Streptomyces sp. TP-A2060	Bacteria,Actinobacteria,Streptomycetales,Streptomycetaceae,Streptomyces
BGC0000467	BGC0000467	Y.enterocolitica irp1, irp3, irp4 and irp5 genes	T1PKS	PKSI	Yersinia enterocolitica	Bacteria,Proteobacteria,Gammaproteobacteria,Enterobacterales,Yersiniaceae,Yersinia
BGC0000468	BGC0000468	Streptomyces bottropensis bottromycin biosynthesis gene cluster, complete sequence, strain DSM40262	bottromycin.RiPP-like	RiPPs	Streptomyces bottropensis	Bacteria,Actinobacteria,Streptomycetales,Streptomycetaceae,Streptomyces
BGC0000469	BGC0000469	Streptomyces sp. BC16019 hypothetical protein genes, complete cds; bottromycin biosynthetic gene cluster, complete sequence; and hypothetical protein genes, complete cds	bottromycin.RiPP-like	RiPPs	Streptomyces sp. BC16019	Bacteria,Actinobacteria,Streptomycetales,Streptomycetaceae,Streptomyces
BGC0000470	BGC0000470	Streptomyces sp. WMMB 272 bottromycin D gene cluster, partial sequence	bottromycin.RiPP-like	RiPPs	Streptomyces sp. WMMB 272	Bacteria,Actinobacteria,Streptomycetales,Streptomycetaceae,Streptomyces
BGC0000471	BGC0000471	Oscillatoria nigro-viridis PCC 7112 chromosome, complete genome	cyanobactin	RiPPs	Oscillatoria nigro-viridis PCC 7112	Bacteria,Cyanobacteria,Oscillatoriophycideae,Oscillatoriales,Oscillatoriaceae,Oscillatoria
BGC0000472	BGC0000472	Anabaena sp. 90 signal recognition particle protein SRP gene, complete cds; anacyclamide biosynthetic gene cluster, complete sequence; 30S ribosomal protein S16, and hypothetical protein genes, complete cds	cyanobactin	RiPPs	Anabaena sp. 90	Bacteria,Cyanobacteria,Nostocales,Nostocaceae,Anabaena,unclassified Anabaena
BGC0000473	BGC0000473	Microcystis aeruginosa NIES-298 microcyclamide biosynthetic gene cluster, strain NIES-298	cyanobactin	RiPPs	Microcystis aeruginosa NIES-298	Bacteria,Cyanobacteria,Oscillatoriophycideae,Chroococcales,Microcystaceae,Microcystis
BGC0000474	BGC0000474	Microcystis aeruginosa PCC 7806 microcyclamide biosynthetic gene cluster, strain PCC 7806	cyanobactin	RiPPs	Microcystis aeruginosa PCC 7806	Bacteria,Cyanobacteria,Oscillatoriophycideae,Chroococcales,Microcystaceae,Microcystis
BGC0000475	BGC0000475	Prochloron didemni subtilisin-like protein (patA), PatB (patB), PatC (patC), adenylation/heterocyclization protein (patD), patellamide precursor protein (patE), PatF (patF), thiazoline oxidase/subtilisin-like protease (patG), and deoxyribopyrimidine photolyase genes, complete cds	cyanobactin	RiPPs	Prochloron didemni	Bacteria,Cyanobacteria,Synechococcales,Prochloraceae,Prochloron
BGC0000476	BGC0000476	Uncultured Prochloron sp. clone E5 patellamide precursor protein (patE) gene, complete cds	cyanobactin	RiPPs	uncultured Prochloron sp.	Bacteria,Cyanobacteria,Synechococcales,Prochloraceae,Prochloron,environmental samples
BGC0000477	BGC0000477	Uncultured Prochloron sp. 06037A TruA (truA), TruB (truB), TruC (truC), TruD (truD), TruE1 (truE1), TruF1 (truF1), and TruF2 (truF2) genes, complete cds; and TruG (truG) gene, partial cds	cyanobactin	RiPPs	uncultured Prochloron sp. 06037A	Bacteria,Cyanobacteria,Synechococcales,Prochloraceae,Prochloron,environmental samples
BGC0000478	BGC0000478	Uncultured Prochloron sp. TruE2 (truE2) gene, complete cds	cyanobactin	RiPPs	uncultured Prochloron sp.	Bacteria,Cyanobacteria,Synechococcales,Prochloraceae,Prochloron,environmental samples
BGC0000479	BGC0000479	Planktothrix agardhii NIES-596 prenylagaramide gene cluster, complete sequence	cyanobactin	RiPPs	Planktothrix agardhii NIES-596	Bacteria,Cyanobacteria,Oscillatoriophycideae,Oscillatoriales,Microcoleaceae,Planktothrix
BGC0000480	BGC0000480	Nostoc spongiaeforme var. tenue str. Carmeli TenA (tenA), TenB (tenB), TenC (tenC), TenD (tenD), TenE (tenE), and TenF (tenF) genes, complete cds; and TenG (tenG) gene, partial cds	cyanobactin	RiPPs	Nostoc spongiaeforme var. tenue str. Carmeli	Bacteria,Cyanobacteria,Nostocales,Nostocaceae,Nostoc
BGC0000481	BGC0000481	Trichodesmium erythraeum IMS101 ctg418, whole genome shotgun sequence	RRE-containing.cyanobactin	RiPPs	Trichodesmium erythraeum IMS101	Bacteria,Cyanobacteria,Oscillatoriales,Trichodesmium
BGC0000482	BGC0000482	Uncultured Prochloron sp. TruE3 (truE3) gene, complete cds	cyanobactin	RiPPs	uncultured Prochloron sp.	Bacteria,Cyanobacteria,Synechococcales,Prochloraceae,Prochloron,environmental samples
BGC0000483	BGC0000483	Microcystis aeruginosa 9432 WGS project CAIH01000000 data, contig AAI_A_2195_263, whole genome shotgun sequence	cyanobactin	RiPPs	Microcystis aeruginosa PCC 9432	Bacteria,Cyanobacteria,Oscillatoriophycideae,Chroococcales,Microcystaceae,Microcystis
BGC0000484	BGC0000484	Lactobacillus plantarum strain KW30 hypothetical protein (gccI), hypothetical protein (gccH), UDP-GlcNAc glycosyltransferase family 2 (gccA), bacteriocin ABC transporter of glycocin F (gccB), hypothetical protein (gccC), hypothetical protein (gccD), putative LytTR response regulator (gccE), and prebacteriocin glycocin F (gccF) genes, complete cds	glycocin	RiPPs	Lactiplantibacillus plantarum	Bacteria,Firmicutes,Bacilli,Lactobacillales,Lactobacillaceae,Lactiplantibacillus
BGC0000485	BGC0000485	L.acidophilus acdB gene for acidocin B	RiPP-like	RiPPs	Lactobacillus acidophilus	Bacteria,Firmicutes,Bacilli,Lactobacillales,Lactobacillaceae,Lactobacillus
BGC0000486	BGC0000486	Butyrivibrio fibrisolvens response regulator-like protein and histidine kinase-like protein genes, complete cds; butyrivibriocin AR10 operon, complete sequence; and unknown gene	RiPP-like	RiPPs	Butyrivibrio fibrisolvens	Bacteria,Firmicutes,Clostridia,Eubacteriales,Lachnospiraceae,Butyrivibrio
BGC0000487	BGC0000487	Carnobacterium maltaromaticum strain UAL307 hypothetical proteins, CclB (cclB), CclI (cclI), CclT (cclT), CclC (cclC), CclD (cclD), carnocyclin A precursor (cclA), CclE (cclE), CclF (cclF), CclG (cclG), CclH (cclH), hypothetical proteins, and TrxA (trxA) genes, complete cds	RiPP-like	RiPPs	Carnobacterium maltaromaticum	Bacteria,Firmicutes,Bacilli,Lactobacillales,Carnobacteriaceae,Carnobacterium
BGC0000488	BGC0000488	Clostridium beijerinckii cfgR gene, cfgK gene, cfg02 gene, cfg01 gene, cirA gene, cirB gene, cirC gene, cirD gene, cirE gene, cirG gene, cirH gene and cirI gene, genomic RNA, strain ATCC 25752	cyclic-lactone-autoinducer.RiPP-like	RiPPs	Clostridium beijerinckii	Bacteria,Firmicutes,Clostridia,Eubacteriales,Clostridiaceae,Clostridium
BGC0000489	BGC0000489	E.faecalis plasmid DNA containing gene cluster involved in production and immunity to peptide antibiotic AS-48	RiPP-like	RiPPs	Enterococcus faecalis subsp. liquefaciens	Bacteria,Firmicutes,Bacilli,Lactobacillales,Enterococcaceae,Enterococcus
BGC0000490	BGC0000490	Lactococcus garvieae DCC43 contig_1, whole genome shotgun sequence	RiPP-like	RiPPs	Lactococcus garvieae DCC43	Bacteria,Firmicutes,Bacilli,Lactobacillales,Streptococcaceae,Lactococcus
BGC0000491	BGC0000491	Lactobacillus gasseri gaaB, gaaC, gaaA, gaaD, gaaI, gaaT, gaaE genes, complete cds	RiPP-like	RiPPs	Lactobacillus gasseri	Bacteria,Firmicutes,Bacilli,Lactobacillales,Lactobacillaceae,Lactobacillus
BGC0000494	BGC0000494	Streptococcus uberis PurH-like protein, possible orphan response regulator, UblA (ublA), UblB (ublB), UblC (ublC), UblD (ublD), and UblE (ublE) genes, complete cds	RiPP-like	RiPPs	Streptococcus uberis	Bacteria,Firmicutes,Bacilli,Lactobacillales,Streptococcaceae,Streptococcus
BGC0000495	BGC0000495	Actinoplanes garbadinensis strain ATCC 31049 actagardine biosynthesis gene cluster, partial sequence	lanthipeptide-class-ii	RiPPs	Actinoplanes garbadinensis	Bacteria,Actinobacteria,Micromonosporales,Micromonosporaceae,Actinoplanes
BGC0000496	BGC0000496	Streptomyces griseus subsp. griseus NBRC 13350 DNA, complete genome	lanthipeptide-class-iii	RiPPs	Streptomyces griseus subsp. griseus NBRC 13350	Bacteria,Actinobacteria,Streptomycetales,Streptomycetaceae,Streptomyces
BGC0000497	BGC0000497	Streptococcus ratti two-component lantibiotic gene locus, complete sequence	lanthipeptide-class-ii	RiPPs	Streptococcus ratti	Bacteria,Firmicutes,Bacilli,Lactobacillales,Streptococcaceae,Streptococcus
BGC0000498	BGC0000498	Streptococcus equinus strain HJ50 bovicin biosynthesis gene cluster, partial sequence	lanthipeptide-class-ii	RiPPs	Streptococcus equinus	Bacteria,Firmicutes,Bacilli,Lactobacillales,Streptococcaceae,Streptococcus
BGC0000499	BGC0000499	Butyrivibrio fibrisolvens butyrivibriocin OR79 (bvi79) gene, complete cds; and unknown genes	lanthipeptide-class-ii	RiPPs	Butyrivibrio fibrisolvens	Bacteria,Firmicutes,Clostridia,Eubacteriales,Lachnospiraceae,Butyrivibrio
BGC0000500	BGC0000500	Carnobacterium maltaromaticum strain C2 CrnM (crnM), CrnA1 (crnA1), CrnJ (crnJ), CrnT (crnT), CrnP (crnP), CrnA2 (crnA2), and CrnY (crnY) genes, complete cds	lanthipeptide-class-ii	RiPPs	Carnobacterium maltaromaticum	Bacteria,Firmicutes,Bacilli,Lactobacillales,Carnobacteriaceae,Carnobacterium
BGC0000501	BGC0000501	Catenulispora acidiphila DSM 44928 chromosome, complete genome	lanthipeptide-class-iii	RiPPs	Catenulispora acidiphila DSM 44928	Bacteria,Actinobacteria,Catenulisporales,Catenulisporaceae,Catenulispora
BGC0000502	BGC0000502	Bacillus cereus strain As1.1846 cerecidin biosynthesis gene cluster, complete sequence	lanthipeptide-class-ii	RiPPs	Bacillus cereus	Bacteria,Firmicutes,Bacilli,Bacillales,Bacillaceae,Bacillus,Bacillus cereus group
BGC0000503	BGC0000503	Streptomyces cinnamoneus cinnamycin biosynthetic cluster	lanthipeptide-class-ii	RiPPs	Streptomyces cinnamoneus	Bacteria,Actinobacteria,Streptomycetales,Streptomycetaceae,Streptomyces,Streptomyces cinnamoneus group
BGC0000504	BGC0000504	Plasmid pAD1 (from Enterococcus faecalis) cylLl, cylLs, cylM, clyB, cylA genes, complete cds	lanthipeptide-class-ii	RiPPs	Plasmid pAD1	other sequences,plasmids
BGC0000506	BGC0000506	Bacillus subtilis subsp. spizizenii DSM:15029 entianin gene cluster, partial sequence	lanthipeptide-class-i	RiPPs	Bacillus spizizenii	Bacteria,Firmicutes,Bacilli,Bacillales,Bacillaceae,Bacillus
BGC0000507	BGC0000507	Staphyloccus epidermidis epicidin 280 gene cluster on pCH01	lanthipeptide-class-i	RiPPs	Staphylococcus epidermidis	Bacteria,Firmicutes,Bacilli,Bacillales,Staphylococcaceae,Staphylococcus
BGC0000508	BGC0000508	S.epidermidis genes epiY', epiY, epiA, epiB, epiC, epiD, epiQ, epiP	lanthipeptide-class-i	RiPPs	Staphylococcus epidermidis	Bacteria,Firmicutes,Bacilli,Bacillales,Staphylococcaceae,Staphylococcus
BGC0000509	BGC0000509	Staphylococcus epidermidis Orf1, ElxO (elxO), ElxT (elxT), ElxA (elxA), ElxP (elxP), ElxB (elxB), ElxC (elxC), Elx1 (Elx1), Elx2 (elx2), Elx3 (elx3), and OrdA (orfA) genes, complete cds	lanthipeptide-class-i	RiPPs	Staphylococcus epidermidis	Bacteria,Firmicutes,Bacilli,Bacillales,Staphylococcaceae,Staphylococcus
BGC0000510	BGC0000510	Staphylococcus epidermidis translocator (elkT) gene, pre-epilancin K7 (elkA) gene, and leader peptidase (elkP) gene, complete cds		Others	Staphylococcus epidermidis	Bacteria,Firmicutes,Bacilli,Bacillales,Staphylococcaceae,Staphylococcus
BGC0000511	BGC0000511	Bacillus subtilis subtilin-like gene cluster, complete sequence	lanthipeptide-class-i	RiPPs	Bacillus subtilis	Bacteria,Firmicutes,Bacilli,Bacillales,Bacillaceae,Bacillus
BGC0000513	BGC0000513	Saccharopolyspora erythraea NRRL2338 complete genome	lanthipeptide-class-iii	RiPPs	Saccharopolyspora erythraea NRRL 2338	Bacteria,Actinobacteria,Pseudonocardiales,Pseudonocardiaceae,Saccharopolyspora
BGC0000514	BGC0000514	Staphylococcus gallinarum gallidermin gene cluster, complete sequence	lanthipeptide-class-i	RiPPs	Staphylococcus gallinarum	Bacteria,Firmicutes,Bacilli,Bacillales,Staphylococcaceae,Staphylococcus
BGC0000515	BGC0000515	Geobacillus thermodenitrificans NG80-2, complete genome	lanthipeptide-class-i	RiPPs	Geobacillus thermodenitrificans NG80-2	Bacteria,Firmicutes,Bacilli,Bacillales,Bacillaceae,Geobacillus
BGC0000516	BGC0000516	Geobacillus thermodenitrificans strain G11MC16 ctg51, whole genome shotgun sequence	lanthipeptide-class-ii	RiPPs	Geobacillus thermodenitrificans	Bacteria,Firmicutes,Bacilli,Bacillales,Bacillaceae,Geobacillus
BGC0000517	BGC0000517	Bacillus halodurans C-125 DNA, complete genome	lanthipeptide-class-ii	RiPPs	Halalkalibacterium halodurans C-125	Bacteria,Firmicutes,Bacilli,Bacillales,Bacillaceae,Halalkalibacterium (ex Joshi et al. 2022)
BGC0000518	BGC0000518	Streptomyces viridochromogenes DSM 40736 genomic scaffold supercont1.1, whole genome shotgun sequence	RiPP-like.lanthipeptide-class-iii	RiPPs	Streptomyces viridochromogenes DSM 40736	Bacteria,Actinobacteria,Streptomycetales,Streptomycetaceae,Streptomyces
BGC0000519	BGC0000519	Actinomadura namibiensis labyrinthopeptin biosynthetic gene cluster	lanthipeptide-class-iii	RiPPs	Actinomadura namibiensis	Bacteria,Actinobacteria,Streptosporangiales,Thermomonosporaceae,Actinomadura
BGC0000520	BGC0000520	Lactococcus lactis strain DPC3147 plasmid pMRC01, complete sequence	lanthipeptide-class-ii	RiPPs	Lactococcus lactis	Bacteria,Firmicutes,Bacilli,Lactobacillales,Streptococcaceae,Lactococcus
BGC0000521	BGC0000521	Lactococcus lactis subsp. lactis plasmid pES2 transposon Tn5721 and lacticin 481 operon, complete sequence; and unknown genes	lanthipeptide-class-ii	RiPPs	Lactococcus lactis subsp. lactis	Bacteria,Firmicutes,Bacilli,Lactobacillales,Streptococcaceae,Lactococcus
BGC0000522	BGC0000522	Lactococcus lactis genes for hypothetical protein, putative transcriptional regulator, lacticin Z, membrane proteins, ABC-2 type transporter, ATP-binding protein, prophage ps1 protein 16 and 15, complete cds, strain: QU 14	RiPP-like	RiPPs	Lactococcus lactis	Bacteria,Firmicutes,Bacilli,Lactobacillales,Streptococcaceae,Lactococcus
BGC0000523	BGC0000523	Lactobacillus sakei ORF78 (partial), ORF116, ORF130 (partial), ORF84 (partial), tnp1519L gene, tnp1516delC gene, tnp1516delN gene (partial), lasY gene, lasX gene, lasA gene, lasM gene, lasN gene, lasT gene, lasU gene, lasV gene, lasP gene, lasJ gene, lasW gene and tnp1519R gene	lanthipeptide-class-ii	RiPPs	Latilactobacillus sakei	Bacteria,Firmicutes,Bacilli,Lactobacillales,Lactobacillaceae,Latilactobacillus
BGC0000525	BGC0000525	Bacillus licheniformis strain VK21 lantibiotic gene cluster, complete sequence	lanthipeptide-class-ii	RiPPs	Bacillus licheniformis	Bacteria,Firmicutes,Bacilli,Bacillales,Bacillaceae,Bacillus
BGC0000526	BGC0000526	Streptococcus macedonicus strain ACA-DC 198 putative relaxase gene, complete cds; macedocin gene cluster, complete sequence; McdK (mcdK), McdR (mcdR), and hypothetical protein genes, complete cds; and hypothetical protein gene, partial cds	lanthipeptide-class-ii	RiPPs	Streptococcus macedonicus	Bacteria,Firmicutes,Bacilli,Lactobacillales,Streptococcaceae,Streptococcus
BGC0000527	BGC0000527	Bacillus sp. HIL-Y85/54728 mersacidin biosynthesis gene cluster (mrsK2, mrsR2, mrsF, mrsG, mrsE, mrsA, mrsR1, mrsD, mrsM and mrsT genes)	lanthipeptide-class-ii	RiPPs	Bacillus sp. HIL-Y85/54728	Bacteria,Firmicutes,Bacilli,Bacillales,Bacillaceae,Bacillus
BGC0000528	BGC0000528	Clavibacter michiganensis subsp. michiganensis NCPPB 382 complete genome	lanthipeptide-class-ii	RiPPs	Clavibacter michiganensis subsp. michiganensis NCPPB 382	Bacteria,Actinobacteria,Micrococcales,Microbacteriaceae,Clavibacter
BGC0000529	BGC0000529	Microbispora corallina strain NRRL 30420 putative DNA-binding protein gene, complete cds; microbisporicin gene cluster, complete sequence; and hypothetical protein, pyrimidine reductase, hypothetical protein, oxidoreductase domain protein, glyoxalase/bleomycin resistance protein, esterase, putative xylanase, beta-1,4-xylanase, hypothetical proteins, secreted endo-1,4-beta-xylanase, and prephenate…	lanthipeptide-class-i	RiPPs	Microbispora corallina	Bacteria,Actinobacteria,Streptosporangiales,Streptosporangiaceae,Microbispora
BGC0000530	BGC0000530	Streptococcus mutans N66 contig14, whole genome shotgun sequence	lanthipeptide-class-i	RiPPs	Streptococcus mutans N66	Bacteria,Firmicutes,Bacilli,Lactobacillales,Streptococcaceae,Streptococcus
BGC0000531	BGC0000531	Streptococcus mutans mutacin I biosynthesis gene cluster, partial sequence	lanthipeptide-class-i	RiPPs	Streptococcus mutans	Bacteria,Firmicutes,Bacilli,Lactobacillales,Streptococcaceae,Streptococcus
BGC0000532	BGC0000532	Streptococcus mutans mutacin II (mutA) and mutM genes, complete cds	lanthipeptide-class-ii	RiPPs	Streptococcus mutans	Bacteria,Firmicutes,Bacilli,Lactobacillales,Streptococcaceae,Streptococcus
BGC0000533	BGC0000533	Streptococcus mutans mutacin III biosynthetic gene locus, partial sequence	lanthipeptide-class-i	RiPPs	Streptococcus mutans	Bacteria,Firmicutes,Bacilli,Lactobacillales,Streptococcaceae,Streptococcus
BGC0000534	BGC0000534	Streptococcus mutans lantibiotic mutacin K8 gene locus, partial sequence	lanthipeptide-class-ii	RiPPs	Streptococcus mutans	Bacteria,Firmicutes,Bacilli,Lactobacillales,Streptococcaceae,Streptococcus
BGC0000535	BGC0000535	Lactococcus lactis subsp. lactis nisin biosynthetic gene cluster, complete sequence	lanthipeptide-class-i	RiPPs	Lactococcus lactis subsp. lactis	Bacteria,Firmicutes,Bacilli,Lactobacillales,Streptococcaceae,Lactococcus
BGC0000536	BGC0000536	Lactococcus lactis DNA, nisin Q gene cluster (nisQ, niqB,niqT,niqC,niqI,niqP,niqR,niqK,niqF,niqE,niqG), complete cds	lanthipeptide-class-i	RiPPs	Lactococcus lactis	Bacteria,Firmicutes,Bacilli,Lactobacillales,Streptococcaceae,Lactococcus
BGC0000537	BGC0000537	Streptococcus uberis nisin U gene locus, complete sequence	lanthipeptide-class-i	RiPPs	Streptococcus uberis	Bacteria,Firmicutes,Bacilli,Lactobacillales,Streptococcaceae,Streptococcus
BGC0000538	BGC0000538	Lactococcus lactis nis genes	lanthipeptide-class-i	RiPPs	Lactococcus lactis	Bacteria,Firmicutes,Bacilli,Lactobacillales,Streptococcaceae,Lactococcus
BGC0000539	BGC0000539	Staphylococcus warneri genes for putative response regulator, NukA, NukM, NukT, NukF, NukE, NukG, NukH, putative plasmid replication-associated protein, putative plasmid replication-associated protein, replication protein, partial and complete cds	lanthipeptide-class-ii	RiPPs	Staphylococcus warneri	Bacteria,Firmicutes,Bacilli,Bacillales,Staphylococcaceae,Staphylococcus
BGC0000540	BGC0000540	Paenibacillus polymyxa OSY-DF PaenA (paenA), PaenP (paenP), PaenB (paenB), PaenC (paenC), PaenI (paenI), PaenT (PaenT), AgrB (agrB), AgrD (agrD), histidine kinase (agrA), AgrC (agrC), and PaenN (paenN) genes, complete cds	cyclic-lactone-autoinducer.lanthipeptide-class-i	RiPPs	Paenibacillus polymyxa OSY-DF	Bacteria,Firmicutes,Bacilli,Bacillales,Paenibacillaceae,Paenibacillus
BGC0000541	BGC0000541	Paenibacillus polymyxa strain NRRL B-30509 lantibiotic paenicidin A gene cluster, complete sequence	lanthipeptide-class-i	RiPPs	Paenibacillus polymyxa	Bacteria,Firmicutes,Bacilli,Bacillales,Paenibacillaceae,Paenibacillus
BGC0000542	BGC0000542	Paenibacillus terrae strain NRRL B-30644 paenicidin B biosynthetic gene cluster, complete sequence	lanthipeptide-class-i	RiPPs	Paenibacillus terrae	Bacteria,Firmicutes,Bacilli,Bacillales,Paenibacillaceae,Paenibacillus
BGC0000543	BGC0000543	S.epidermidis pepA, pepB, pepC, pepI, pepP and pepT genes	lanthipeptide-class-i	RiPPs	Staphylococcus epidermidis	Bacteria,Firmicutes,Bacilli,Bacillales,Staphylococcaceae,Staphylococcus
BGC0000544	BGC0000544	Planomonospora alba planosporicin biosynthesis gene cluster, strain NRRL 18924	lanthipeptide-class-i	RiPPs	Planomonospora alba	Bacteria,Actinobacteria,Streptosporangiales,Streptosporangiaceae,Planomonospora
BGC0000545	BGC0000545	Ruminococcus gnavus ruminococcin A gene cluster	lanthipeptide-class-ii	RiPPs	[Ruminococcus] gnavus E1	Bacteria,Firmicutes,Clostridia,Eubacteriales,Lachnospiraceae,Mediterraneibacter
BGC0000546	BGC0000546	Streptomyces albidoflavus strain J1074 supercont3.1, whole genome shotgun sequence	lanthipeptide-class-iii	RiPPs	Streptomyces albidoflavus	Bacteria,Actinobacteria,Streptomycetales,Streptomycetaceae,Streptomyces,Streptomyces albidoflavus group
BGC0000547	BGC0000547	Streptococcus salivarius strain JIM8780 salivaricin 9 lantibiotic gene locus, complete sequence	lanthipeptide-class-ii	RiPPs	Streptococcus salivarius	Bacteria,Firmicutes,Bacilli,Lactobacillales,Streptococcaceae,Streptococcus
BGC0000548	BGC0000548	Streptococcus salivarius salivaricin A gene cluster, complete sequence		Others	Streptococcus salivarius	Bacteria,Firmicutes,Bacilli,Lactobacillales,Streptococcaceae,Streptococcus
BGC0000549	BGC0000549	Streptococcus salivarius strain 5M6c salivaricin D gene locus, complete sequence	lanthipeptide-class-i	RiPPs	Streptococcus salivarius	Bacteria,Firmicutes,Bacilli,Lactobacillales,Streptococcaceae,Streptococcus
BGC0000550	BGC0000550	Streptococcus salivarius strain G32 putative response regulator gene, partial cds; salivaricin G32s and SlnA1 putative lantibiotic-like protein genes, complete cds; and putative lantibiotic modification enzyme gene, partial cds		Others	Streptococcus salivarius	Bacteria,Firmicutes,Bacilli,Lactobacillales,Streptococcaceae,Streptococcus
BGC0000551	BGC0000551	Streptomyces coelicolor A3(2) complete genome	lanthipeptide-class-iii	RiPPs	Streptomyces coelicolor A3(2)	Bacteria,Actinobacteria,Streptomycetales,Streptomycetaceae,Streptomyces,Streptomyces albidoflavus group
BGC0000552	BGC0000552	Streptococcus mutans smbM1, smbF, smbT, smbM2, smbG, smbA, smbB genes, complete cds	lanthipeptide-class-ii	RiPPs	Streptococcus mutans	Bacteria,Firmicutes,Bacilli,Lactobacillales,Streptococcaceae,Streptococcus
BGC0000553	BGC0000553	Streptomyces filamentosus NRRL 15998 supercont3.1, whole genome shotgun sequence	lanthipeptide-class-iii	RiPPs	Streptomyces filamentosus NRRL 15998	Bacteria,Actinobacteria,Streptomycetales,Streptomycetaceae,Streptomyces
BGC0000554	BGC0000554	Streptomyces filamentosus NRRL 15998 supercont3.1, whole genome shotgun sequence	lanthipeptide-class-ii	RiPPs	Streptomyces filamentosus NRRL 15998	Bacteria,Actinobacteria,Streptomycetales,Streptomycetaceae,Streptomyces
BGC0000555	BGC0000555	Staphylococcus aureus TY4, ETB plasmid DNA, complete sequence	lanthipeptide-class-ii	RiPPs	Staphylococcus aureus	Bacteria,Firmicutes,Bacilli,Bacillales,Staphylococcaceae,Staphylococcus
BGC0000556	BGC0000556	Streptococcus pyogenes genes for SrtI, SrtR, SrtK, SrtA, SrtT, SrtC, SrtB, SrtF, SrtE, SrtG, complete cds	lanthipeptide-class-i	RiPPs	Streptococcus pyogenes	Bacteria,Firmicutes,Bacilli,Lactobacillales,Streptococcaceae,Streptococcus
BGC0000557	BGC0000557	Streptococcus pyogenes FF22 lantibiotic (scn) gene cluster region containing: scnK, scnR, streptococcin A-FF22 precursor (scnA), scnA1, scnM, scnT, scnF, scnE, scnG genes, complete cds, and tnpA gene, partial cds	lanthipeptide-class-ii	RiPPs	Streptococcus pyogenes	Bacteria,Firmicutes,Bacilli,Lactobacillales,Streptococcaceae,Streptococcus
BGC0000558	BGC0000558	Bacillus subtilis uvr repair protein (uvrX), sublancin 168 precursor peptide (sunA), and sublancin transporter protein (sunT) genes, complete cds	glycocin	RiPPs	Bacillus subtilis subsp. subtilis str. 168	Bacteria,Firmicutes,Bacilli,Bacillales,Bacillaceae,Bacillus
BGC0000559	BGC0000559	Bacillus subtilis spaB, spaT, spaC, subtilin (spaS), spaI, spaF, spaE, spaG, spaR spaK and YvaN genes, complete cds	lanthipeptide-class-i	RiPPs	Bacillus subtilis subsp. spizizenii ATCC 6633 = JCM 2499	Bacteria,Firmicutes,Bacilli,Bacillales,Bacillaceae,Bacillus
BGC0000560	BGC0000560	Bacillus subtilis strain MMA7 subtilomycin biosynthetic gene cluster, complete sequence	lanthipeptide-class-i	RiPPs	Bacillus subtilis	Bacteria,Firmicutes,Bacilli,Bacillales,Bacillaceae,Bacillus
BGC0000561	BGC0000561	Streptococcus thermophilus tepA gene for thermophilin 1277 and hypothetical bacteriocin-related proteins, complete cds, strain: SBT 1277	lanthipeptide-class-ii	RiPPs	Streptococcus thermophilus	Bacteria,Firmicutes,Bacilli,Lactobacillales,Streptococcaceae,Streptococcus
BGC0000562	BGC0000562	M.varians variacin gene		Others	Kocuria varians	Bacteria,Actinobacteria,Micrococcales,Micrococcaceae,Kocuria
BGC0000563	BGC0000563	Streptomyces venezuelae ATCC 10712 venezuelin gene cluster, complete sequence	lanthipeptide-class-iv	RiPPs	Streptomyces venezuelae ATCC 10712	Bacteria,Actinobacteria,Streptomycetales,Streptomycetaceae,Streptomyces
BGC0000564	BGC0000564	Clostridium botulinum A str. ATCC 3502 complete genome	LAP	RiPPs	Clostridium botulinum A str. ATCC 3502	Bacteria,Firmicutes,Clostridia,Eubacteriales,Clostridiaceae,Clostridium
BGC0000565	BGC0000565	Streptomyces sp. TP-A0584 goadsporin biosynthetic gene cluster, partial and complete cds	LAP.thiopeptide	RiPPs	Streptomyces sp. TP-A0584	Bacteria,Actinobacteria,Streptomycetales,Streptomycetaceae,Streptomyces
BGC0000566	BGC0000566	Streptococcus pyogenes M1 GAS, complete genome	LAP	RiPPs	Streptococcus pyogenes M1 GAS	Bacteria,Firmicutes,Bacilli,Lactobacillales,Streptococcaceae,Streptococcus
BGC0000567	BGC0000567	Rhizobium leguminosarum trifolii trifolitoxin (tfxA) gene and tfxB, tfxC,tfxD, tfxE, tfxF, tfxG genes, complete cds	LAP	RiPPs	Rhizobium leguminosarum	Bacteria,Proteobacteria,Alphaproteobacteria,Hyphomicrobiales,Rhizobiaceae,Rhizobium/Agrobacterium group,Rhizobium
BGC0000568	BGC0000568	Escherichia coli microcin B17 operon (mcbGFEDCBA genes), strain L1000	LAP	RiPPs	Escherichia coli	Bacteria,Proteobacteria,Gammaproteobacteria,Enterobacterales,Enterobacteriaceae,Escherichia
BGC0000569	BGC0000569	Bacillus amyloliquefaciens ptn gene cluster for plantathiazolicin, strain FZB42	LAP	RiPPs	Bacillus velezensis FZB42	Bacteria,Firmicutes,Bacilli,Bacillales,Bacillaceae,Bacillus,Bacillus amyloliquefaciens group
BGC0000570	BGC0000570	Asticcacaulis excentricus CB 48 chromosome 1, complete sequence	lassopeptide	RiPPs	Asticcacaulis excentricus CB 48	Bacteria,Proteobacteria,Alphaproteobacteria,Caulobacterales,Caulobacteraceae,Asticcacaulis
BGC0000571	BGC0000571	Burkholderia rhizoxinica HKI 454, complete genome	lassopeptide	RiPPs	Mycetohabitans rhizoxinica HKI 454	Bacteria,Proteobacteria,Betaproteobacteria,Burkholderiales,Burkholderiaceae,Mycetohabitans
BGC0000572	BGC0000572	Burkholderia thailandensis E444 chromosome 1, complete sequence	lassopeptide	RiPPs	Burkholderia thailandensis E444	Bacteria,Proteobacteria,Betaproteobacteria,Burkholderiales,Burkholderiaceae,Burkholderia,pseudomallei group
BGC0000573	BGC0000573	Caulobacter sp. K31 plasmid pCAUL01, complete sequence	lassopeptide	RiPPs	Caulobacter sp. K31	Bacteria,Proteobacteria,Alphaproteobacteria,Caulobacterales,Caulobacteraceae,Caulobacter,unclassified Caulobacter
BGC0000574	BGC0000574	Caulobacter segnis ATCC 21756, complete genome	lassopeptide	RiPPs	Caulobacter segnis ATCC 21756	Bacteria,Proteobacteria,Alphaproteobacteria,Caulobacterales,Caulobacteraceae,Caulobacter
BGC0000575	BGC0000575	Rhodococcus jostii lariatin biosynthetic gene cluster (larA, larB, larC, larD, larE), complete cds	lassopeptide	RiPPs	Rhodococcus jostii	Bacteria,Actinobacteria,Corynebacteriales,Nocardiaceae,Rhodococcus
BGC0000576	BGC0000576	Rubrivivax gelatinosus IL144 DNA, complete genome	lassopeptide	RiPPs	Rubrivivax gelatinosus IL144	Bacteria,Proteobacteria,Betaproteobacteria,Burkholderiales,Rubrivivax
BGC0000577	BGC0000577	Sphingobium japonicum UT26S plasmid pCHQ1 DNA, complete genome	lassopeptide	RiPPs	Sphingobium japonicum UT26S	Bacteria,Proteobacteria,Alphaproteobacteria,Sphingomonadales,Sphingomonadaceae,Sphingobium
BGC0000578	BGC0000578	Streptomyces filamentosus NRRL 15998 supercont3.1, whole genome shotgun sequence	lassopeptide	RiPPs	Streptomyces filamentosus NRRL 15998	Bacteria,Actinobacteria,Streptomycetales,Streptomycetaceae,Streptomyces
BGC0000579	BGC0000579	Streptomyces sviceus ATCC 29083 chromosome, whole genome shotgun sequence	lassopeptide	RiPPs	Streptomyces sviceus ATCC 29083	Bacteria,Actinobacteria,Streptomycetales,Streptomycetaceae,Streptomyces
BGC0000580	BGC0000580	Xanthomonas gardneri ATCC 19865 XANTHO7DRAF_Contig52, whole genome shotgun sequence	lassopeptide	RiPPs	Xanthomonas gardneri ATCC 19865	Bacteria,Proteobacteria,Gammaproteobacteria,Xanthomonadales,Xanthomonadaceae,Xanthomonas
BGC0000581	BGC0000581	Escherichia coli plasmid pTUC100 microcin J25 precursor (mcjA), McjB (mcjB), McjC (mcjC), and McjD (mcjD) genes, complete cds	lassopeptide	RiPPs	Escherichia coli	Bacteria,Proteobacteria,Gammaproteobacteria,Enterobacterales,Enterobacteriaceae,Escherichia
BGC0000582	BGC0000582	Streptomyces sp. OH-4156 putative regulatory protein gene, complete cds; and cypemycin gene cluster, complete sequence	linaridin	RiPPs	Streptomyces sp. OH-4156	Bacteria,Actinobacteria,Streptomycetales,Streptomycetaceae,Streptomyces
BGC0000583	BGC0000583	Streptomyces griseus subsp. griseus NBRC 13350 DNA, complete genome	linaridin	RiPPs	Streptomyces griseus subsp. griseus NBRC 13350	Bacteria,Actinobacteria,Streptomycetales,Streptomycetaceae,Streptomyces
BGC0000584	BGC0000584	Escherichia coli DNA for plasmid pColV-K30		Others	Escherichia coli	Bacteria,Proteobacteria,Gammaproteobacteria,Enterobacterales,Enterobacteriaceae,Escherichia
BGC0000585	BGC0000585	E.coli Plasmid pMccC7 mccA,B,C,D,E,F genes	RRE-containing	RiPPs	Escherichia coli	Bacteria,Proteobacteria,Gammaproteobacteria,Enterobacterales,Enterobacteriaceae,Escherichia
BGC0000586	BGC0000586	Klebsiella pneumoniae strain RYC492 microcin E492 production gene cluster, complete sequence		Others	Klebsiella pneumoniae RYC492	Bacteria,Proteobacteria,Gammaproteobacteria,Enterobacterales,Enterobacteriaceae,Klebsiella/Raoultella group,Klebsiella
BGC0000587	BGC0000587	Escherichia coli H47 microcin genetic system		Others	Escherichia coli	Bacteria,Proteobacteria,Gammaproteobacteria,Enterobacterales,Enterobacteriaceae,Escherichia
BGC0000588	BGC0000588	Escherichia coli putative resolvase, colicin M resistance protein (cmi), and microcin V immunity protein (cvi) genes, complete cds; cvaC' gene, complete sequence; and microcin L immunity protein (mclI), microcin L precursor (mclC), putative microcin L transport protein (mclB), putative microcin L transport protein (mclA), stable inheritance protein PemI (pemI), stable inheritance protein PemK (pe…		Others	Escherichia coli	Bacteria,Proteobacteria,Gammaproteobacteria,Enterobacterales,Enterobacteriaceae,Escherichia
BGC0000589	BGC0000589	Escherichia coli Genomic Island I, strain Nissle 1917		Others	Escherichia coli Nissle 1917	Bacteria,Proteobacteria,Gammaproteobacteria,Enterobacterales,Enterobacteriaceae,Escherichia
BGC0000590	BGC0000590	Escherichia coli microcin N producer system gene cluster, complete sequence		Others	Escherichia coli	Bacteria,Proteobacteria,Gammaproteobacteria,Enterobacterales,Enterobacteriaceae,Escherichia
BGC0000591	BGC0000591	Alteromonas sp. B-10-31 orf1, orf2, orf3, mstI, orf5, orf6, orf7 genes, partial and complete cds	microviridin	RiPPs	Alteromonas sp. B-10-31	Bacteria,Proteobacteria,Gammaproteobacteria,Alteromonadales,Alteromonadaceae,Alteromonas/Salinimonas group,Alteromonas
BGC0000592	BGC0000592	Microcystis aeruginosa NIES-298 microviridin biosynthetic gene cluster, strain NIES-298	microviridin	RiPPs	Microcystis aeruginosa NIES-298	Bacteria,Cyanobacteria,Oscillatoriophycideae,Chroococcales,Microcystaceae,Microcystis
BGC0000593	BGC0000593	Microcystis aeruginosa MRC microviridin biosynthetic gene cluster, strain MRC	microviridin	RiPPs	Microcystis aeruginosa MRC	Bacteria,Cyanobacteria,Oscillatoriophycideae,Chroococcales,Microcystaceae,Microcystis
BGC0000594	BGC0000594	Planktothrix agardhii NIVA-CYA 126/8 putative methyltransferase gene, complete cds; microviridin biosynthetic gene cluster, complete sequence; and short chain dehydrogenase gene, complete cds	microviridin	RiPPs	Planktothrix agardhii NIVA-CYA 126/8	Bacteria,Cyanobacteria,Oscillatoriophycideae,Oscillatoriales,Microcoleaceae,Planktothrix
BGC0000595	BGC0000595	Streptomyces coelicolor A3(2) chromosome, complete genome		Others	Streptomyces coelicolor A3(2)	Bacteria,Actinobacteria,Streptomycetales,Streptomycetaceae,Streptomyces,Streptomyces albidoflavus group
BGC0000596	BGC0000596	Streptomyces lividans TK24 supercont1.1, whole genome shotgun sequence		Others	Streptomyces lividans TK24	Bacteria,Actinobacteria,Streptomycetales,Streptomycetaceae,Streptomyces
BGC0000597	BGC0000597	Streptomyces sp. e14 supercont1.1, whole genome shotgun sequence		Others	Streptomyces sp. e14	Bacteria,Actinobacteria,Streptomycetales,Streptomycetaceae,Streptomyces
BGC0000598	BGC0000598	Bacterium symbiont of Theonella swinhoei pTSMAC1 genomic sequence	proteusin.RiPP-like	RiPPs	bacterium symbiont of Theonella swinhoei pTSMAC1 Bacteria.
BGC0000599	BGC0000599	Bacillus thuringiensis strain DPC6431 thuricin operon, partial sequence	ranthipeptide.sactipeptide	RiPPs	Bacillus thuringiensis	Bacteria,Firmicutes,Bacilli,Bacillales,Bacillaceae,Bacillus,Bacillus cereus group
BGC0000600	BGC0000600	Bacillus thuringiensis strain SF361 bacteriocin, thurincin H gene cluster, complete sequence	sactipeptide	RiPPs	Bacillus thuringiensis	Bacteria,Firmicutes,Bacilli,Bacillales,Bacillaceae,Bacillus,Bacillus cereus group
BGC0000601	BGC0000601	Bacillus subtilis subsp. subtilis str. 168 complete genome	ranthipeptide.sactipeptide	RiPPs	Bacillus subtilis subsp. subtilis str. 168	Bacteria,Firmicutes,Bacilli,Bacillales,Bacillaceae,Bacillus
BGC0000602	BGC0000602	Bacillus subtilis subtilosin gene cluster, complete sequence	sactipeptide	RiPPs	Bacillus subtilis subsp. spizizenii ATCC 6633 = JCM 2499	Bacteria,Firmicutes,Bacilli,Bacillales,Bacillaceae,Bacillus
BGC0000603	BGC0000603	Streptomyces hygroscopicus strain 10-22 cyclothiazomycin biosynthesis gene cluster, complete sequence	LAP.thiopeptide	RiPPs	Streptomyces hygroscopicus	Bacteria,Actinobacteria,Streptomycetales,Streptomycetaceae,Streptomyces,Streptomyces violaceusniger group
BGC0000604	BGC0000604	Nonomuraea sp. WU8817 GE2270 gene cluster, complete sequence	LAP.thiopeptide	RiPPs	Nonomuraea sp. WU8817	Bacteria,Actinobacteria,Streptosporangiales,Streptosporangiaceae,Nonomuraea
BGC0000605	BGC0000605	Streptomyces sp. ATCC 55365 GE37468 gene cluster, complete sequence	LAP.thiopeptide	RiPPs	Streptomyces sp. ATCC 55365	Bacteria,Actinobacteria,Streptomycetales,Streptomycetaceae,Streptomyces
BGC0000606	BGC0000606	Streptomyces lactacystinaeus lactazole biosynthetic gene cluster, complete sequence, strain: OM-6519	lanthipeptide-class-iv.LAP.thiopeptide	RiPPs	Streptomyces lactacystinaeus	Bacteria,Actinobacteria,Streptomycetales,Streptomycetaceae,Streptomyces
BGC0000607	BGC0000607	Macrococcus caseolyticus strain 115 plasmid pBac115, complete sequence	thiopeptide	RiPPs	Macrococcus caseolyticus	Bacteria,Firmicutes,Bacilli,Bacillales,Staphylococcaceae,Macrococcus
BGC0000608	BGC0000608	Amycolatopsis fastidiosa strain ATCC 202099 nocathiacin biosynthetic gene cluster, partial sequence	thiopeptide	RiPPs	Actinokineospora fastidiosa	Bacteria,Actinobacteria,Pseudonocardiales,Pseudonocardiaceae,Actinokineospora
BGC0000609	BGC0000609	Nocardia sp. ATCC 202099 nocathiacin I biosynthetic gene cluster, complete sequence	LAP.thiopeptide	RiPPs	Nocardia sp. ATCC 202099	Bacteria,Actinobacteria,Corynebacteriales,Nocardiaceae,Nocardia,unclassified Nocardia
BGC0000610	BGC0000610	Streptomyces actuosus clone cosmid 13G2 nosiheptide biosynthetic gene cluster, partial sequence	LAP.thiopeptide	RiPPs	Streptomyces actuosus	Bacteria,Actinobacteria,Streptomycetales,Streptomycetaceae,Streptomyces
BGC0000611	BGC0000611	Streptomyces sioyaensis strain ATCC 13989 siomycin biosynthesis gene cluster, complete sequence	LAP.thiopeptide.terpene	Others	Streptomyces sioyaensis	Bacteria,Actinobacteria,Streptomycetales,Streptomycetaceae,Streptomyces
BGC0000612	BGC0000612	Bacillus cereus ATCC 14579, complete genome	LAP.thiopeptide	RiPPs	Bacillus cereus ATCC 14579	Bacteria,Firmicutes,Bacilli,Bacillales,Bacillaceae,Bacillus,Bacillus cereus group
BGC0000613	BGC0000613	Nonomuraea sp. Bp3714-39 thiomuracin gene cluster, complete sequence	LAP.thiopeptide	RiPPs	Nonomuraea sp. Bp3714-39	Bacteria,Actinobacteria,Streptosporangiales,Streptosporangiaceae,Nonomuraea
BGC0000614	BGC0000614	Streptomyces laurentii strain ATCC 31255 thiostrepton biosynthesis gene cluster, complete sequence	LAP.thiopeptide	RiPPs	Streptomyces laurentii	Bacteria,Actinobacteria,Streptomycetales,Streptomycetaceae,Streptomyces
BGC0000615	BGC0000615	Nocardiopsis sp. TFS65-07 TP-1161 biosynthetic gene cluster, partial sequence	thiopeptide	RiPPs	Nocardiopsis sp. TFS65-07	Bacteria,Actinobacteria,Streptosporangiales,Nocardiopsaceae,Nocardiopsis,unclassified Nocardiopsis
BGC0000616	BGC0000616	Bacillus amyloliquefaciens subsp. plantarum str. FZB42, complete genome	RiPP-like	RiPPs	Bacillus velezensis FZB42	Bacteria,Firmicutes,Bacilli,Bacillales,Bacillaceae,Bacillus,Bacillus amyloliquefaciens group
BGC0000617	BGC0000617	Bacillus coagulans plasmid pI4 coagulin operon, complete sequence; and Mob/Pre (mob/pre) gene, complete cds	RiPP-like	RiPPs	Weizmannia coagulans	Bacteria,Firmicutes,Bacilli,Bacillales,Bacillaceae,Weizmannia
BGC0000618	BGC0000618	Enterococcus faecium DO, complete genome	RiPP-like	RiPPs	Enterococcus faecium DO	Bacteria,Firmicutes,Bacilli,Lactobacillales,Enterococcaceae,Enterococcus
BGC0000619	BGC0000619	Lactobacillus gasseri gassericin T gene cluster, complete cds, strain: LA158	RiPP-like	RiPPs	Lactobacillus gasseri	Bacteria,Firmicutes,Bacilli,Lactobacillales,Lactobacillaceae,Lactobacillus
BGC0000620	BGC0000620	Lactococcus lactis orf1, orf2, lnqQ, orf3, orf4, orf5, orf6, orf7, orf8, orf9, orf10, orf11 genes for collagen-binding protein, putative transcriptional regulator, Lacticin Q, membrane permease protein, membrane-franked domain protein, membrane-franked domain protein, ABC-2 type transporter, ABC transporter, ATP-binding protein, putative transcriptional regulator, replication protein, DNA integra…	RiPP-like	RiPPs	Lactococcus lactis	Bacteria,Firmicutes,Bacilli,Lactobacillales,Streptococcaceae,Lactococcus
BGC0000621	BGC0000621	E.coli estA3 gene encoding heat-stable enterotoxin A3 (STa3) protein, complete cds		Others	Escherichia coli	Bacteria,Proteobacteria,Gammaproteobacteria,Enterobacterales,Enterobacteriaceae,Escherichia
BGC0000622	BGC0000622	Bacillus megaterium plasmid pBM309 P91, P293A, P62, P85, P293B, P188, and P73 genes, complete cds; tRNA-Cys gene, complete sequence; and P185 gene, complete cds		Others	Priestia megaterium	Bacteria,Firmicutes,Bacilli,Bacillales,Bacillaceae,Priestia
BGC0000623	BGC0000623	Lactobacillus plantarum plantaricin W beta precursor, plantaricin W alpha precursor, and ABC transporter genes, complete cds		Others	Lactiplantibacillus plantarum	Bacteria,Firmicutes,Bacilli,Lactobacillales,Lactobacillaceae,Lactiplantibacillus
BGC0000624	BGC0000624	Lactobacillus salivarius salivaricin CRL1328 biosynthetic gene cluster, complete sequence	RiPP-like	RiPPs	Ligilactobacillus salivarius	Bacteria,Firmicutes,Bacilli,Lactobacillales,Lactobacillaceae,Ligilactobacillus
BGC0000625	BGC0000625	Streptomyces olivoviridis DNA, thioviridamide-producing gene cluster, strain: NA05001	thioamitides.lanthipeptide-class-v	RiPPs	Streptomyces olivoviridis	Bacteria,Actinobacteria,Streptomycetales,Streptomycetaceae,Streptomyces
BGC0000626	BGC0000626	Bacillus thuringiensis strain As 1.1013 thuricin biosynthesis gene cluster, complete sequence	lanthipeptide-class-ii	RiPPs	Bacillus thuringiensis	Bacteria,Firmicutes,Bacilli,Bacillales,Bacillaceae,Bacillus,Bacillus cereus group
BGC0000627	BGC0000627	Aspergillus flavus NRRL3357 scf_1106286418846 genomic scaffold, whole genome shotgun sequence	fungal-RiPP	RiPPs	Aspergillus flavus NRRL3357	Eukaryota,Fungi,Dikarya,Ascomycota,Pezizomycotina,Eurotiomycetes,Eurotiomycetidae,Eurotiales,Aspergillaceae,Aspergillus,Aspergillus subgen. Circumdati
BGC0000628	BGC0000628	Lactobacillus paragasseri JV-V03 Sca03-Contig11, whole genome shotgun sequence	thiopeptide	RiPPs	Lactobacillus paragasseri JV-V03	Bacteria,Firmicutes,Bacilli,Lactobacillales,Lactobacillaceae,Lactobacillus
BGC0000630	BGC0000630	Paracoccus haeundaensis astaxanthin biosynthesis gene cluster, complete sequence	terpene	Terpene	Paracoccus haeundaensis	Bacteria,Proteobacteria,Alphaproteobacteria,Rhodobacterales,Rhodobacteraceae,Paracoccus
BGC0000631	BGC0000631	Botrytis cinerea B05.10 chromosome BCIN12, complete sequence	terpene	Terpene	Botrytis cinerea B05.10	Eukaryota,Fungi,Dikarya,Ascomycota,Pezizomycotina,Leotiomycetes,Helotiales,Sclerotiniaceae,Botrytis
BGC0000632	BGC0000632	Nocardia terpenica strain IFM 0406 genomic scaffold scaffold2, whole genome shotgun sequence	terpene	Terpene	Nocardia terpenica	Bacteria,Actinobacteria,Corynebacteriales,Nocardiaceae,Nocardia
BGC0000633	BGC0000633	Streptomyces avermitilis carotenoid biosynthetic gene cluster	terpene	Terpene	Streptomyces avermitilis	Bacteria,Actinobacteria,Streptomycetales,Streptomycetaceae,Streptomyces
BGC0000634	BGC0000634	Brevundimonas sp. NBRC 101024 carotenoid biosynthesis gene cluster (orf1, crtW, crtY, crtI, crtB, orf6, orf7, crtE, idi, crtZ, crtG, orf12), complete cds	terpene	Terpene	Brevundimonas sp. NBRC 101024	Bacteria,Proteobacteria,Alphaproteobacteria,Caulobacterales,Caulobacteraceae,Brevundimonas,unclassified Brevundimonas
BGC0000635	BGC0000635	Paracoccus sp. N81106 carotenoid biosynthesis gene cluster (idi, crtW, crtZ, crtY, crtI, crtB, crtE, crtX), complete cds	terpene	Terpene	Paracoccus sp. N81106	Bacteria,Proteobacteria,Alphaproteobacteria,Rhodobacterales,Rhodobacteraceae,Paracoccus,unclassified Paracoccus (in: Bacteria)
BGC0000636	BGC0000636	Brevibacterium linens carotenoid biosynthetic gene cluster, complete sequence	terpene	Terpene	Brevibacterium linens	Bacteria,Actinobacteria,Micrococcales,Brevibacteriaceae,Brevibacterium
BGC0000637	BGC0000637	Brevibacterium flavum carotenoid biosynthesis gene cluster, partial sequence	terpene	Terpene	Corynebacterium glutamicum	Bacteria,Actinobacteria,Corynebacteriales,Corynebacteriaceae,Corynebacterium
BGC0000638	BGC0000638	Pantoea ananatis carotenoid biosynthesis gene cluster (crtE, crtX, crtY, crtI, crtB, crtZ), complete cds	terpene	Terpene	Pantoea ananatis	Bacteria,Proteobacteria,Gammaproteobacteria,Enterobacterales,Erwiniaceae,Pantoea
BGC0000639	BGC0000639	Enterobacteriaceae bacterium DC260 carotenoid synthesis gene cluster, complete sequence	terpene	Terpene	Enterobacteriaceae bacterium DC260	Bacteria,Proteobacteria,Gammaproteobacteria,Enterobacterales,Enterobacteriaceae
BGC0000640	BGC0000640	Enterobacteriaceae bacterium DC404 carotenoid synthesis gene cluster, complete sequence	terpene	Terpene	Enterobacteriaceae bacterium DC404	Bacteria,Proteobacteria,Gammaproteobacteria,Enterobacterales,Enterobacteriaceae
BGC0000641	BGC0000641	Enterobacteriaceae bacterium DC416 carotenoid synthesis gene cluster, complete sequence	terpene	Terpene	Enterobacteriaceae bacterium DC416	Bacteria,Proteobacteria,Gammaproteobacteria,Enterobacterales,Enterobacteriaceae
BGC0000642	BGC0000642	Enterobacteriaceae bacterium DC413 carotenoid synthesis gene cluster, complete sequence	terpene	Terpene	Enterobacteriaceae bacterium DC413	Bacteria,Proteobacteria,Gammaproteobacteria,Enterobacterales,Enterobacteriaceae
BGC0000643	BGC0000643	Brevundimonas vesicularis carotenoid synthesis gene cluster, complete sequence	terpene	Terpene	Brevundimonas vesicularis	Bacteria,Proteobacteria,Alphaproteobacteria,Caulobacterales,Caulobacteraceae,Brevundimonas
BGC0000644	BGC0000644	Dietzia sp. CQ4 C50 carotenoid synthesis gene cluster, complete sequence	terpene	Terpene	Dietzia sp. CQ4	Bacteria,Actinobacteria,Corynebacteriales,Dietziaceae,Dietzia,unclassified Dietzia
BGC0000645	BGC0000645	Halobacillus halophilus strain DSM 2266 carotenoid biosynthesis gene cluster, complete sequence	terpene	Terpene	Halobacillus halophilus DSM 2266	Bacteria,Firmicutes,Bacilli,Bacillales,Bacillaceae,Halobacillus
BGC0000646	BGC0000646	Uncultured bacterium clone RM3 carotenoid biosynthetic gene cluster, complete sequence	terpene	Terpene	uncultured bacterium	Bacteria,environmental samples
BGC0000647	BGC0000647	carotenoid gene cluster: crtI=phytoene desaturase, crtB=phytoene synthase [Rhodobacter sphaeroides, Genomic, 3084 nt]	terpene	Terpene	Cereibacter sphaeroides	Bacteria,Proteobacteria,Alphaproteobacteria,Rhodobacterales,Rhodobacteraceae,Cereibacter
BGC0000648	BGC0000648	Myxococcus xanthus carotenoid gene cluster	terpene	Terpene	Myxococcus xanthus	Bacteria,Proteobacteria,Deltaproteobacteria,Myxococcales,Cystobacterineae,Myxococcaceae,Myxococcus
BGC0000649	BGC0000649	Streptomyces griseus strain IFO13350 carotinoid biosynthesis gene cluster, complete sequence	terpene	Terpene	Streptomyces griseus subsp. griseus NBRC 13350	Bacteria,Actinobacteria,Streptomycetales,Streptomycetaceae,Streptomyces
BGC0000650	BGC0000650	Algoriphagus sp. KK10202C carotenoid synthesis gene cluster, complete sequence	terpene	Terpene	Algoriphagus sp. KK10202C	Bacteria,Bacteroidetes,Cytophagia,Cytophagales,Cyclobacteriaceae,Algoriphagus,unclassified Algoriphagus
BGC0000651	BGC0000651	Streptomyces argenteolus gene cluster for biosynthesis of tetraterpenoid, KS-505a	terpene	Terpene	Streptomyces argenteolus	Bacteria,Actinobacteria,Streptomycetales,Streptomycetaceae,Streptomyces
BGC0000652	BGC0000652	Streptomyces sp. CNQ525 napyradiomycin biosynthetic gene cluster, partial sequence	T3PKS.terpene	Others	Streptomyces sp. CNQ-525	Bacteria,Actinobacteria,Streptomycetales,Streptomycetaceae,Streptomyces
BGC0000653	BGC0000653	Streptomyces arenae strain TU469 pentalenolactone biosynthetic gene cluster, complete sequence	terpene	Terpene	Streptomyces arenae	Bacteria,Actinobacteria,Streptomycetales,Streptomycetaceae,Streptomyces
BGC0000654	BGC0000654	Streptomyces sp. Tu6071 phenalinolactone biosynthetic gene cluster, complete sequence	terpene.PKS-like	Others	Streptomyces sp. Tu6071	Bacteria,Actinobacteria,Streptomycetales,Streptomycetaceae,Streptomyces
BGC0000656	BGC0000656	Xanthobacter sp. Py2 zeaxanthin biosynthetic gene cluster, complete sequence	terpene	Terpene	Xanthobacter autotrophicus Py2	Bacteria,Proteobacteria,Alphaproteobacteria,Hyphomicrobiales,Xanthobacteraceae,Xanthobacter
BGC0000657	BGC0000657	Pseudanabaena sp. dqh15 2-methylisoborneol (2-MIB) synthesis associated operon, complete sequence	terpene	Terpene	Pseudanabaena sp. dqh15	Bacteria,Cyanobacteria,Pseudanabaenales,Pseudanabaenaceae,Pseudanabaena
BGC0000658	BGC0000658	Streptomyces griseus subsp. griseus NBRC 13350 DNA, complete genome	terpene	Terpene	Streptomyces griseus subsp. griseus NBRC 13350	Bacteria,Actinobacteria,Streptomycetales,Streptomycetaceae,Streptomyces
BGC0000659	BGC0000659	Saccharopolyspora erythraea NRRL2338 complete genome	terpene	Terpene	Saccharopolyspora erythraea NRRL 2338	Bacteria,Actinobacteria,Pseudonocardiales,Pseudonocardiaceae,Saccharopolyspora
BGC0000660	BGC0000660	Streptomyces coelicolor A3(2) complete genome	terpene	Terpene	Streptomyces coelicolor A3(2)	Bacteria,Actinobacteria,Streptomycetales,Streptomycetaceae,Streptomyces,Streptomyces albidoflavus group
BGC0000661	BGC0000661	Nostoc punctiforme PCC 73102 strain ATCC 29133 chromosome, complete genome	terpene	Terpene	Nostoc punctiforme PCC 73102	Bacteria,Cyanobacteria,Nostocales,Nostocaceae,Nostoc
BGC0000662	BGC0000662	Streptomyces griseus subsp. griseus NBRC 13350 DNA, complete genome	melanin	Others	Streptomyces griseus subsp. griseus NBRC 13350	Bacteria,Actinobacteria,Streptomycetales,Streptomycetaceae,Streptomyces
BGC0000663	BGC0000663	Streptomyces coelicolor A3(2) complete genome	terpene	Terpene	Streptomyces coelicolor A3(2)	Bacteria,Actinobacteria,Streptomycetales,Streptomycetaceae,Streptomyces,Streptomyces albidoflavus group
BGC0000664	BGC0000664	Streptomyces griseus subsp. griseus NBRC 13350 DNA, complete genome	terpene	Terpene	Streptomyces griseus subsp. griseus NBRC 13350	Bacteria,Actinobacteria,Streptomycetales,Streptomycetaceae,Streptomyces
BGC0000665	BGC0000665	Streptomyces sp. HKI0576 gene cluster for the biosynthesis of indolosesquiterpenoids, strain HKI0576		Others	Streptomyces sp. HKI0576	Bacteria,Actinobacteria,Streptomycetales,Streptomycetaceae,Streptomyces
BGC0000666	BGC0000666	Streptomyces sp. SCSIO 02999 putative Ox3, putative alcohol dehydrogenase zinc-binding domain protein, XiaA, XiaB, XiaC, XiaD, XiaE, XiaF, XiaG, XiaH, XiaI, XiaJ, XiaK, XiaL, XiaM, XiaN, XiaO, XiaP, XiaQ, XiaR, putative bacillolysin, and putative sodium-coupled permease genes, complete cds		Others	Streptomyces sp. SCSIO 02999	Bacteria,Actinobacteria,Streptomycetales,Streptomycetaceae,Streptomyces
BGC0000667	BGC0000667	Penicillium roqueforti FM164 genomic scaffold, ProqFM164S02, whole genome shotgun sequence	terpene	Terpene	Penicillium roqueforti FM164	Eukaryota,Fungi,Dikarya,Ascomycota,Pezizomycotina,Eurotiomycetes,Eurotiomycetidae,Eurotiales,Aspergillaceae,Penicillium
BGC0000668	BGC0000668	Hapalosiphon welwitschii UTEX B 1830 indolinone biosynthetic gene cluster, partial sequence	other	Others	Hapalosiphon welwitschii UTEX B 1830	Bacteria,Cyanobacteria,Nostocales,Hapalosiphonaceae,Hapalosiphon
BGC0000669	BGC0000669	Arabidopsis thaliana chromosome 5 sequence	terpene	Terpene	Arabidopsis thaliana	Eukaryota,Viridiplantae,Streptophyta,Embryophyta,Tracheophyta,Spermatophyta,Magnoliopsida,eudicotyledons,Gunneridae,Pentapetalae,rosids,malvids,Brassicales,Brassicaceae,Camelineae,Arabidopsis
BGC0000670	BGC0000670	Arabidopsis thaliana chromosome 5 sequence		Others	Arabidopsis thaliana	Eukaryota,Viridiplantae,Streptophyta,Embryophyta,Tracheophyta,Spermatophyta,Magnoliopsida,eudicotyledons,Gunneridae,Pentapetalae,rosids,malvids,Brassicales,Brassicaceae,Camelineae,Arabidopsis
BGC0000671	BGC0000671	Oryza sativa Japonica Group DNA, chromosome 4, complete sequence, cultivar: Nipponbare	terpene	Terpene	Oryza sativa Japonica Group	Eukaryota,Viridiplantae,Streptophyta,Embryophyta,Tracheophyta,Spermatophyta,Magnoliopsida,Liliopsida,Poales,Poaceae,BOP clade,Oryzoideae,Oryzeae,Oryzinae,Oryza,Oryza sativa
BGC0000672	BGC0000672	Oryza sativa Japonica Group DNA, chromosome 2, complete sequence, cultivar: Nipponbare	terpene	Terpene	Oryza sativa Japonica Group	Eukaryota,Viridiplantae,Streptophyta,Embryophyta,Tracheophyta,Spermatophyta,Magnoliopsida,Liliopsida,Poales,Poaceae,BOP clade,Oryzoideae,Oryzeae,Oryzinae,Oryza,Oryza sativa
BGC0000673	BGC0000673	TPA_asm: Aspergillus nidulans FGSC A4 chromosome VII		Others	Aspergillus nidulans FGSC A4	Eukaryota,Fungi,Dikarya,Ascomycota,Pezizomycotina,Eurotiomycetes,Eurotiomycetidae,Eurotiales,Aspergillaceae,Aspergillus,Aspergillus subgen. Nidulantes
BGC0000674	BGC0000674	Streptomyces clavuligerus ATCC 27064 supercont1.14 genomic scaffold, whole genome shotgun sequence	terpene	Terpene	Streptomyces clavuligerus	Bacteria,Actinobacteria,Streptomycetales,Streptomycetaceae,Streptomyces
BGC0000675	BGC0000675	Streptomyces clavuligerus ATCC 27064 supercont1.31 genomic scaffold, whole genome shotgun sequence	terpene	Terpene	Streptomyces clavuligerus	Bacteria,Actinobacteria,Streptomycetales,Streptomycetaceae,Streptomyces
BGC0000676	BGC0000676	Neocamarosporium betae PbGGS, ACS, PbP450-1, PbTP, PbP450-2, PbTF genes for geranylgeranyldiphosphate synthase, aphidicolan-16b-ol synthase, P450 monooxygenase 1, transporter protein, P450 monooxygenase 2, transcription factor, complete cds	terpene	Terpene	Neocamarosporium betae	Eukaryota,Fungi,Dikarya,Ascomycota,Pezizomycotina,Dothideomycetes,Pleosporomycetidae,Pleosporales,Pleosporineae,Pleosporaceae,Neocamarosporium
BGC0000677	BGC0000677	Streptomyces melanosporofaciens genes for geranylgeranyl diphosphate synthase, geranylgeranyl diphosphate cyclase, P450, complete cds, strain: MI614-43F2		Others	Streptomyces melanosporofaciens	Bacteria,Actinobacteria,Streptomycetales,Streptomycetaceae,Streptomyces,Streptomyces violaceusniger group
BGC0000678	BGC0000678	Streptomyces avermitilis MA-4680 = NBRC 14893 DNA, complete genome	terpene	Terpene	Streptomyces avermitilis MA-4680 = NBRC 14893	Bacteria,Actinobacteria,Streptomycetales,Streptomycetaceae,Streptomyces
BGC0000679	BGC0000679	Micromonospora sp. M42 genomic scaffold supercont1.1, whole genome shotgun sequence	T3PKS	PKSother	Micromonospora sp. M42	Bacteria,Actinobacteria,Micromonosporales,Micromonosporaceae,Micromonospora,unclassified Micromonospora
BGC0000682	BGC0000682	Aspergillus terreus NIH2624 scaffold_16 genomic scaffold, whole genome shotgun sequence	T1PKS	PKSI	Aspergillus terreus NIH2624	Eukaryota,Fungi,Dikarya,Ascomycota,Pezizomycotina,Eurotiomycetes,Eurotiomycetidae,Eurotiales,Aspergillaceae,Aspergillus,Aspergillus subgen. Circumdati
BGC0000683	BGC0000683	Streptomyces avermitilis MA-4680 = NBRC 14893 DNA, complete genome	terpene	Terpene	Streptomyces avermitilis MA-4680 = NBRC 14893	Bacteria,Actinobacteria,Streptomycetales,Streptomycetaceae,Streptomyces
BGC0000684	BGC0000684	TPA_asm: Aspergillus nidulans FGSC A4 chromosome I	T1PKS	PKSI	Aspergillus nidulans FGSC A4	Eukaryota,Fungi,Dikarya,Ascomycota,Pezizomycotina,Eurotiomycetes,Eurotiomycetidae,Eurotiales,Aspergillaceae,Aspergillus,Aspergillus subgen. Nidulantes
BGC0000685	BGC0000685	Alternaria brassicicola ATCC 96836 A_brassicicola-1.0.1_Cont1.94, whole genome shotgun sequence	terpene	Terpene	Alternaria brassicicola ATCC 96836	Eukaryota,Fungi,Dikarya,Ascomycota,Pezizomycotina,Dothideomycetes,Pleosporomycetidae,Pleosporales,Pleosporineae,Pleosporaceae,Alternaria,Alternaria sect. Brassicicola
BGC0000686	BGC0000686	Aspergillus fumigatus Af293 chromosome 4, whole genome shotgun sequence		Others	Aspergillus fumigatus Af293	Eukaryota,Fungi,Dikarya,Ascomycota,Pezizomycotina,Eurotiomycetes,Eurotiomycetidae,Eurotiales,Aspergillaceae,Aspergillus,Aspergillus subgen. Fumigati
BGC0000687	BGC0000687	Diaporthe amygdali genomic DNA, strain:N2, clone:PaGenomeA		Others	Diaporthe amygdali	Eukaryota,Fungi,Dikarya,Ascomycota,Pezizomycotina,Sordariomycetes,Sordariomycetidae,Diaporthales,Diaporthaceae,Diaporthe
BGC0000688	BGC0000688	Diaporthe amygdali genomic DNA, strain:N2, clone:PaGenomeD	terpene	Terpene	Diaporthe amygdali	Eukaryota,Fungi,Dikarya,Ascomycota,Pezizomycotina,Sordariomycetes,Sordariomycetidae,Diaporthales,Diaporthaceae,Diaporthe
BGC0000689	BGC0000689	Micromonospora purpurea DOS biosynthetic gene cluster	amglyccycl	Saccharides	Micromonospora echinospora	Bacteria,Actinobacteria,Micromonosporales,Micromonosporaceae,Micromonospora
BGC0000690	BGC0000690	Streptomyces glaucescens GLA.0 gene cluster for 5'-hydroxystreptomycin biosynthesis	amglyccycl	Saccharides	Streptomyces glaucescens	Bacteria,Actinobacteria,Streptomycetales,Streptomycetaceae,Streptomyces
BGC0000691	BGC0000691	Actinoplanes sp. SE50/110 complete acarbose (acb) gene cluster, strain SE50/110	amglyccycl	Saccharides	Actinoplanes sp. SE50/110	Bacteria,Actinobacteria,Micromonosporales,Micromonosporaceae,Actinoplanes,unclassified Actinoplanes
BGC0000692	BGC0000692	Streptoalloteichus hindustanus partial apramycin biosynthesis gene cluster, type strain DSM 44523T	amglyccycl	Saccharides	Streptoalloteichus hindustanus	Bacteria,Actinobacteria,Pseudonocardiales,Pseudonocardiaceae,Streptoalloteichus
BGC0000693	BGC0000693	Bacillus circulans butirosin-biosynthetic gene cluster (orf1, btrR1, btrU, btrR2, btrT, btrS, btrN, btrM, btrL, btrA, btrB, btrC, btrD, btrE, btrF, btrG, btrH, btrI, btrJ, btrK, btrO, btrP, btrV, btrQ, btrW, btrX), complete and partial cds	amglyccycl	Saccharides	Niallia circulans	Bacteria,Firmicutes,Bacilli,Bacillales,Bacillaceae,Niallia
BGC0000694	BGC0000694	Bacillus circulans genomic region of the butirosin biosynthetic gene cluster, strain ATCC 21557	amglyccycl	Saccharides	Niallia circulans	Bacteria,Firmicutes,Bacilli,Bacillales,Bacillaceae,Niallia
BGC0000695	BGC0000695	Micromonospora olivasterospora fortimicin biosynthesis gene cluster, strain DSM 43868	indole	Others	Micromonospora olivasterospora	Bacteria,Actinobacteria,Micromonosporales,Micromonosporaceae,Micromonospora
BGC0000696	BGC0000696	Micromonospora echinospora genomic region of the gentamicin biosynthesis gene cluster, strain DSM 43036	amglyccycl	Saccharides	Micromonospora echinospora	Bacteria,Actinobacteria,Micromonosporales,Micromonosporaceae,Micromonospora
BGC0000698	BGC0000698	Streptomyces hygroscopicus strain NRRL 2388 hygromycin A biosynthetic gene cluster, complete sequence		Others	Streptomyces hygroscopicus	Bacteria,Actinobacteria,Streptomycetales,Streptomycetaceae,Streptomyces,Streptomyces violaceusniger group
BGC0000699	BGC0000699	Streptomyces hygroscopicus subsp. hygroscopicus genomic region of the gene cluster for hygromycin B biosynthetis, strain DSM 40578	amglyccycl	Saccharides	Streptomyces hygroscopicus subsp. hygroscopicus	Bacteria,Actinobacteria,Streptomycetales,Streptomycetaceae,Streptomyces,Streptomyces violaceusniger group
BGC0000700	BGC0000700	Streptomyces tenjimariensis istamycin biosynthesis cluster, strain ATCC 31603	melanin.amglyccycl	Others	Streptomyces tenjimariensis	Bacteria,Actinobacteria,Streptomycetales,Streptomycetaceae,Streptomyces
BGC0000701	BGC0000701	Streptomyces hygroscopicus subsp. yingchengensis jinggangmycin biosynthetic gene cluster, complete sequence	amglyccycl	Saccharides	Streptomyces hygroscopicus subsp. yingchengensis	Bacteria,Actinobacteria,Streptomycetales,Streptomycetaceae,Streptomyces,Streptomyces violaceusniger group
BGC0000702	BGC0000702	Streptomyces kanamyceticus kanamycin biosynthetic gene cluster, complete cds	amglyccycl	Saccharides	Streptomyces kanamyceticus	Bacteria,Actinobacteria,Streptomycetales,Streptomycetaceae,Streptomyces
BGC0000703	BGC0000703	Streptomyces kanamyceticus strain ATCC 12853 chromosome, complete genome	amglyccycl	Saccharides	Streptomyces kanamyceticus	Bacteria,Actinobacteria,Streptomycetales,Streptomycetaceae,Streptomyces
BGC0000704	BGC0000704	Streptomyces kanamyceticus kanamycin biosynthetic gene cluster, strain ATCC12853	amglyccycl	Saccharides	Streptomyces kanamyceticus	Bacteria,Actinobacteria,Streptomycetales,Streptomycetaceae,Streptomyces
BGC0000705	BGC0000705	Streptomyces kanamyceticus partial kanamycin biosynthesis gene cluster, strain DSM 40500	amglyccycl	Saccharides	Streptomyces kanamyceticus	Bacteria,Actinobacteria,Streptomycetales,Streptomycetaceae,Streptomyces
BGC0000706	BGC0000706	Streptomyces kanamyceticus kanamycin biosynthetic gene cluster, clone: pKM7		Others	Streptomyces kanamyceticus	Bacteria,Actinobacteria,Streptomycetales,Streptomycetaceae,Streptomyces
BGC0000707	BGC0000707	Streptomyces kasugaensis DNA, kasugamycin biosynthesis responsible gene region, partial and complete cds		Others	Streptomyces kasugaensis	Bacteria,Actinobacteria,Streptomycetales,Streptomycetaceae,Streptomyces
BGC0000708	BGC0000708	Streptomyces lividus lividomycin biosynthesis gene cluster	amglyccycl	Saccharides	Streptomyces lividus	Bacteria,Actinobacteria,Streptomycetales,Streptomycetaceae,Streptomyces
BGC0000709	BGC0000709	Streptomyces fradiae neomycin biosynthesis gene cluster, strain DSM 40063	amglyccycl	Saccharides	Streptomyces fradiae ATCC 10745 = DSM 40063	Bacteria,Actinobacteria,Streptomycetales,Streptomycetaceae,Streptomyces
BGC0000711	BGC0000711	Streptomyces fradiae neomycin biosynthetic gene cluster, strain MCIMB 8233	amglyccycl	Saccharides	Streptomyces fradiae	Bacteria,Actinobacteria,Streptomycetales,Streptomycetaceae,Streptomyces
BGC0000712	BGC0000712	Streptomyces rimosus subsp. paromomycinus genomic region of the paromomycin biosynthesis gene cluster, strain NRRL 2455	NRPS-like.amglyccycl	Others	Streptomyces paromomycinus	Bacteria,Actinobacteria,Streptomycetales,Streptomycetaceae,Streptomyces
BGC0000713	BGC0000713	Streptomyces ribosidificus ribostamycin biosynthetic gene cluster	amglyccycl	Saccharides	Streptomyces ribosidificus	Bacteria,Actinobacteria,Streptomycetales,Streptomycetaceae,Streptomyces
BGC0000714	BGC0000714	Micromonospora inyonensis strain TS388 sisomicin biosynthesis gene cluster, partial sequence	amglyccycl	Saccharides	Micromonospora inyonensis	Bacteria,Actinobacteria,Micromonosporales,Micromonosporaceae,Micromonospora
BGC0000715	BGC0000715	Streptomyces spectabilis spectinomycin biosynthesis gene cluster, complete sequence	amglyccycl	Saccharides	Streptomyces spectabilis	Bacteria,Actinobacteria,Streptomycetales,Streptomycetaceae,Streptomyces
BGC0000716	BGC0000716	Streptomyces flavopersicus spectinomycin biosynthesis gene cluster, complete sequence	amglyccycl	Saccharides	Streptomyces netropsis	Bacteria,Actinobacteria,Streptomycetales,Streptomycetaceae,Streptomyces
BGC0000719	BGC0000719	Streptoalloteichus hindustanus tobramycin biosynthetic gene cluster (alloA, alloB, alloC, alloD,alloE, alloF, alloG, alloH, alloI), partial and complete cds	amglyccycl	Saccharides	Streptoalloteichus hindustanus	Bacteria,Actinobacteria,Pseudonocardiales,Pseudonocardiaceae,Streptoalloteichus
BGC0000720	BGC0000720	Streptomyces tenebrarius tobramycin biosynthetic gene cluster, strain ATCC 17920	amglyccycl	Saccharides	Streptoalloteichus tenebrarius	Bacteria,Actinobacteria,Pseudonocardiales,Pseudonocardiaceae,Streptoalloteichus
BGC0000721	BGC0000721	Streptoalloteichus tenebrarius tobramycin biosynthesis gene cluster region, type strain DSM 40477T	amglyccycl	Saccharides	Streptoalloteichus tenebrarius	Bacteria,Actinobacteria,Pseudonocardiales,Pseudonocardiaceae,Streptoalloteichus
BGC0000722	BGC0000722	Streptomyces hygroscopicus subsp. jinggangensis strain 5008 validamycin cluster, genomic sequence	amglyccycl	Saccharides	Streptomyces hygroscopicus subsp. jinggangensis	Bacteria,Actinobacteria,Streptomycetales,Streptomycetaceae,Streptomyces,Streptomyces violaceusniger group
BGC0000723	BGC0000723	Streptomyces hygroscopicus subsp. limoneus validamycin biosynthetic gene cluster, complete sequence	amglyccycl	Saccharides	Streptomyces hygroscopicus subsp. limoneus	Bacteria,Actinobacteria,Streptomycetales,Streptomycetaceae,Streptomyces,Streptomyces violaceusniger group
BGC0000724	BGC0000724	Streptomyces griseus subsp. griseus NBRC 13350 DNA, complete genome	amglyccycl	Saccharides	Streptomyces griseus subsp. griseus NBRC 13350	Bacteria,Actinobacteria,Streptomycetales,Streptomycetaceae,Streptomyces
BGC0000725	BGC0000725	Pseudomonas aeruginosa PAO1, complete genome		Others	Pseudomonas aeruginosa PAO1	Bacteria,Proteobacteria,Gammaproteobacteria,Pseudomonadales,Pseudomonadaceae,Pseudomonas
BGC0000727	BGC0000727	Streptomyces aureofaciens strain CCM3239 auricin deoxysugar tailoring biosynthetic gene cluster, complete sequence	NRPS-like	NRPS	Streptomyces aureofaciens	Bacteria,Actinobacteria,Actinobacteridae,Actinomycetales,Streptomycineae,Streptomycetaceae,Streptomyces
BGC0000728	BGC0000728	Klebsiella pneumoniae subsp. ozaenae capsular polysaccharides biosynthesis gene cluster, complete cds, strain: Kauffmann E5051		Others	Klebsiella pneumoniae subsp. ozaenae	Bacteria,Proteobacteria,Gammaproteobacteria,Enterobacterales,Enterobacteriaceae,Klebsiella/Raoultella group,Klebsiella
BGC0000729	BGC0000729	Klebsiella pneumoniae capsular polysaccharides biosynthesis gene cluster, complete cds, strain: NTUH-K9534		Others	Klebsiella pneumoniae	Bacteria,Proteobacteria,Gammaproteobacteria,Enterobacterales,Enterobacteriaceae,Klebsiella/Raoultella group,Klebsiella
BGC0000730	BGC0000730	Klebsiella pneumoniae capsular polysaccharides biosynthesis gene cluster, complete cds, strain: 889/50		Others	Klebsiella pneumoniae	Bacteria,Proteobacteria,Gammaproteobacteria,Enterobacterales,Enterobacteriaceae,Klebsiella/Raoultella group,Klebsiella
BGC0000731	BGC0000731	Klebsiella pneumoniae capsular polysaccharides biosynthesis gene cluster, complete cds, strain: NTUH-KP13		Others	Klebsiella pneumoniae	Bacteria,Proteobacteria,Gammaproteobacteria,Enterobacterales,Enterobacteriaceae,Klebsiella/Raoultella group,Klebsiella
BGC0000732	BGC0000732	Raoultella planticola capsular polysaccharides biosynthesis gene cluster, complete cds, strain: Stanley		Others	Raoultella planticola	Bacteria,Proteobacteria,Gammaproteobacteria,Enterobacterales,Enterobacteriaceae,Klebsiella/Raoultella group,Raoultella
BGC0000733	BGC0000733	Klebsiella pneumoniae capsular polysaccharides biosynthesis gene cluster, complete cds, strain: NTUH-KP35		Others	Klebsiella pneumoniae	Bacteria,Proteobacteria,Gammaproteobacteria,Enterobacterales,Enterobacteriaceae,Klebsiella/Raoultella group,Klebsiella
BGC0000734	BGC0000734	Pasteurella multocida capsule biosynthesis gene cluster, complete sequence		Others	Pasteurella multocida	Bacteria,Proteobacteria,Gammaproteobacteria,Pasteurellales,Pasteurellaceae,Pasteurella
BGC0000735	BGC0000735	Pasteurella multocida capsule biosynthesis gene cluster, complete sequence		Others	Pasteurella multocida	Bacteria,Proteobacteria,Gammaproteobacteria,Pasteurellales,Pasteurellaceae,Pasteurella
BGC0000736	BGC0000736	Pasteurella haemolytica capsule biosynthetic gene cluster, partial sequence		Others	Mannheimia haemolytica	Bacteria,Proteobacteria,Gammaproteobacteria,Pasteurellales,Pasteurellaceae,Mannheimia
BGC0000737	BGC0000737	Pasteurella multocida P934 region 2 capsule biosynthesis gene cluster, partial sequence		Others	Pasteurella multocida	Bacteria,Proteobacteria,Gammaproteobacteria,Pasteurellales,Pasteurellaceae,Pasteurella
BGC0000738	BGC0000738	Pasteurella multocida P1234 region 2 capsule biosynthesis gene cluster, partial sequence		Others	Pasteurella multocida	Bacteria,Proteobacteria,Gammaproteobacteria,Pasteurellales,Pasteurellaceae,Pasteurella
BGC0000739	BGC0000739	Pasteurella multocida P4218 region 2 capsule biosynthesis gene cluster, partial sequence		Others	Pasteurella multocida	Bacteria,Proteobacteria,Gammaproteobacteria,Pasteurellales,Pasteurellaceae,Pasteurella
BGC0000740	BGC0000740	Streptococcus agalactiae strain 090 capsular polysaccharide biosynthesis gene cluster, partial sequence		Others	Streptococcus agalactiae	Bacteria,Firmicutes,Bacilli,Lactobacillales,Streptococcaceae,Streptococcus
BGC0000741	BGC0000741	Streptococcus agalactiae strain M781 capsular polysaccharide biosynthesis gene cluster, partial sequence		Others	Streptococcus agalactiae	Bacteria,Firmicutes,Bacilli,Lactobacillales,Streptococcaceae,Streptococcus
BGC0000742	BGC0000742	Streptococcus agalactiae strain SS1214 capsular polysaccharide biosynthesis gene cluster, partial sequence		Others	Streptococcus agalactiae	Bacteria,Firmicutes,Bacilli,Lactobacillales,Streptococcaceae,Streptococcus
BGC0000743	BGC0000743	Streptococcus agalactiae strain Prague 118754 capsular polysaccharide biosynthesis gene cluster, partial sequence		Others	Streptococcus agalactiae	Bacteria,Firmicutes,Bacilli,Lactobacillales,Streptococcaceae,Streptococcus
BGC0000744	BGC0000744	Streptococcus agalactiae strain SG99/143 capsular polysaccharide biosynthesis gene cluster, partial sequence		Others	Streptococcus agalactiae	Bacteria,Firmicutes,Bacilli,Lactobacillales,Streptococcaceae,Streptococcus
BGC0000745	BGC0000745	Streptococcus agalactiae strain GB00/031 capsular polysaccharide biosynthesis gene cluster, partial sequence		Others	Streptococcus agalactiae	Bacteria,Firmicutes,Bacilli,Lactobacillales,Streptococcaceae,Streptococcus
BGC0000746	BGC0000746	Streptococcus agalactiae strain GB00/017 capsular polysaccharide biosynthesis gene cluster, partial sequence		Others	Streptococcus agalactiae	Bacteria,Firmicutes,Bacilli,Lactobacillales,Streptococcaceae,Streptococcus
BGC0000747	BGC0000747	Streptococcus agalactiae strain FP6453 capsular polysaccharide biosynthesis gene cluster, partial sequence		Others	Streptococcus agalactiae	Bacteria,Firmicutes,Bacilli,Lactobacillales,Streptococcaceae,Streptococcus
BGC0000748	BGC0000748	Streptococcus agalactiae strain SG99/276 capsular polysaccharide biosynthesis gene cluster, partial sequence		Others	Streptococcus agalactiae	Bacteria,Firmicutes,Bacilli,Lactobacillales,Streptococcaceae,Streptococcus
BGC0000749	BGC0000749	Escherichia coli strain B44 K30 capsule biosynthesis gene cluster, partial sequence		Others	Escherichia coli	Bacteria,Proteobacteria,Gammaproteobacteria,Enterobacterales,Enterobacteriaceae,Escherichia
BGC0000751	BGC0000751	Actinobacillus pleuropneumoniae serotype 12 capsular polysaccharide biosynthesis gene cluster, partial sequence; and unknown gene		Others	Actinobacillus pleuropneumoniae	Bacteria,Proteobacteria,Gammaproteobacteria,Pasteurellales,Pasteurellaceae,Actinobacillus
BGC0000752	BGC0000752	Actinobacillus pleuropneumoniae strain Femo serotype 6 capsular polysaccharide biosynthesis gene cluster, partial sequence		Others	Actinobacillus pleuropneumoniae serovar 6 str. Femo	Bacteria,Proteobacteria,Gammaproteobacteria,Pasteurellales,Pasteurellaceae,Actinobacillus
BGC0000753	BGC0000753	Actinobacillus pleuropneumoniae isolate 72-14676 serotype 7 capsular polysaccharide biosynthesis gene cluster, partial sequence		Others	Actinobacillus pleuropneumoniae	Bacteria,Proteobacteria,Gammaproteobacteria,Pasteurellales,Pasteurellaceae,Actinobacillus
BGC0000754	BGC0000754	Avibacterium paragallinarum strain TW95 capsule biosynthesis region 2 gene cluster, complete sequence		Others	Avibacterium paragallinarum	Bacteria,Proteobacteria,Gammaproteobacteria,Pasteurellales,Pasteurellaceae,Avibacterium
BGC0000755	BGC0000755	Avibacterium paragallinarum strain 221 capsule biosynthesis region 2 gene cluster, complete sequence		Others	Avibacterium paragallinarum 221	Bacteria,Proteobacteria,Gammaproteobacteria,Pasteurellales,Pasteurellaceae,Avibacterium
BGC0000756	BGC0000756	Avibacterium paragallinarum strain H18 capsule biosynthesis region 2 gene cluster, complete sequence		Others	Avibacterium paragallinarum	Bacteria,Proteobacteria,Gammaproteobacteria,Pasteurellales,Pasteurellaceae,Avibacterium
BGC0000757	BGC0000757	Avibacterium paragallinarum strain TW07 capsule biosynthesis region 2 gene cluster, complete sequence		Others	Avibacterium paragallinarum	Bacteria,Proteobacteria,Gammaproteobacteria,Pasteurellales,Pasteurellaceae,Avibacterium
BGC0000758	BGC0000758	Staphylococcus aureus M type 1 capsular polysaccharide biosynthesis gene cluster, complete sequence and unknown genes		Others	Staphylococcus aureus	Bacteria,Firmicutes,Bacilli,Bacillales,Staphylococcaceae,Staphylococcus
BGC0000759	BGC0000759	Sphingomonas sp. ATCC 53159 diutan polysaccharide synthesis gene cluster, partial sequence		Others	Sphingomonas sp. ATCC 53159	Bacteria,Proteobacteria,Alphaproteobacteria,Sphingomonadales,Sphingomonadaceae,Sphingomonas
BGC0000760	BGC0000760	Acinetobacter lwoffii wzc, wzb, wza, weeA, weeB, wceC, wzx, wzy, weeD, weeE, weeF, weeG, weeH, weeI, weeJ, weeK, galU, ugd, pgi, galE, pgm (partial) and mip (partial) genes (emulsan biosynthetic gene cluster), strain RAG-1		Others	Acinetobacter venetianus RAG-1 = CIP 110063	Bacteria,Proteobacteria,Gammaproteobacteria,Moraxellales,Moraxellaceae,Acinetobacter
BGC0000761	BGC0000761	Methylobacillus sp. 12S exopolysaccharide biosynthesis gene cluster, complete cds		Others	Methylobacillus sp. 12S	Bacteria,Proteobacteria,Betaproteobacteria,Nitrosomonadales,Methylophilaceae,Methylobacillus,unclassified Methylobacillus
BGC0000762	BGC0000762	Rhizobium leguminosarum bv. viciae VF39 acidic exopolysaccharide biosynthesis gene cluster, complete sequence		Others	Rhizobium leguminosarum bv. viciae	Bacteria,Proteobacteria,Alphaproteobacteria,Hyphomicrobiales,Rhizobiaceae,Rhizobium/Agrobacterium group,Rhizobium
BGC0000763	BGC0000763	Pantoea stewartii subsp. stewartii strain DC283 exopolysaccharaide biosynthesis gene cluster, complete sequence; GalF gene, complete cds; and GalE gene, partial cds		Others	Pantoea stewartii subsp. stewartii DC283	Bacteria,Proteobacteria,Gammaproteobacteria,Enterobacterales,Erwiniaceae,Pantoea
BGC0000764	BGC0000764	Lactococcus lactis exopolysaccharide biosynthesis gene cluster, complete sequence; and unknown genes		Others	Lactococcus lactis	Bacteria,Firmicutes,Bacilli,Lactobacillales,Streptococcaceae,Lactococcus
BGC0000765	BGC0000765	Lactobacillus johnsonii strain ATCC 33200 exopolysaccharide biosynthesis gene cluster, complete sequence		Others	Lactobacillus johnsonii	Bacteria,Firmicutes,Bacilli,Lactobacillales,Lactobacillaceae,Lactobacillus
BGC0000766	BGC0000766	Lactobacillus johnsonii strain ATCC 11506 exopolysaccharide biosynthesis gene cluster, complete sequence		Others	Lactobacillus johnsonii	Bacteria,Firmicutes,Bacilli,Lactobacillales,Lactobacillaceae,Lactobacillus
BGC0000767	BGC0000767	Lactobacillus johnsonii strain NCC 2767 exopolysaccharide biosynthesis gene cluster, complete sequence		Others	Lactobacillus johnsonii	Bacteria,Firmicutes,Bacilli,Lactobacillales,Lactobacillaceae,Lactobacillus
BGC0000768	BGC0000768	Sphingomonas elodea strain ATCC 31461 gellan polysaccharide biosynthesis gene cluster, complete sequence		Others	Sphingomonas elodea ATCC 31461	Bacteria,Proteobacteria,Alphaproteobacteria,Sphingomonadales,Sphingomonadaceae,Sphingomonas
BGC0000769	BGC0000769	Mycobacterium avium strain A5 glycopeptidolipid biosynthesis gene cluster, partial sequence		Others	Mycobacterium avium subsp. hominissuis A5	Bacteria,Actinobacteria,Corynebacteriales,Mycobacteriaceae,Mycobacterium,Mycobacterium avium complex (MAC)
BGC0000770	BGC0000770	Campylobacter jejuni HB93-13 wlaII LOS biosynthesis gene cluster, partial sequence		Others	Campylobacter jejuni	Bacteria,Proteobacteria,Epsilonproteobacteria,Campylobacterales,Campylobacteraceae,Campylobacter
BGC0000772	BGC0000772	Brucella melitensis strain 16M lipopolysaccharide O side chain biosynthesis gene cluster, complete sequence		Others	Brucella melitensis	Bacteria,Proteobacteria,Alphaproteobacteria,Hyphomicrobiales,Brucellaceae,Brucella/Ochrobactrum group,Brucella
BGC0000773	BGC0000773	Escherichia coli O7-specific lipopolysaccharide biosynthesis gene cluster, complete sequence		Others	Escherichia coli	Bacteria,Proteobacteria,Gammaproteobacteria,Enterobacterales,Enterobacteriaceae,Escherichia
BGC0000774	BGC0000774	Xanthomonas campestris pv. campestris LPS biosynthetic cluster, partial sequence; and putative electron-transferring flavoprotein beta subunit (etfS) and putative electron-transferring flavoprotein alpha subunit (etfL) genes, complete cds		Others	Xanthomonas campestris pv. campestris	Bacteria,Proteobacteria,Gammaproteobacteria,Xanthomonadales,Xanthomonadaceae,Xanthomonas
BGC0000775	BGC0000775	Legionella pneumophila serogroup 1 lipopolysaccharide biosynthesis gene cluster		Others	Legionella pneumophila	Bacteria,Proteobacteria,Gammaproteobacteria,Legionellales,Legionellaceae,Legionella
BGC0000776	BGC0000776	Escherichia coli waa gene cluster encoding the LPS R1 core biosynthesis region		Others	Escherichia coli	Bacteria,Proteobacteria,Gammaproteobacteria,Enterobacterales,Enterobacteriaceae,Escherichia
BGC0000777	BGC0000777	Escherichia coli wbb gene cluster encoding O6 LPS side chain biosynthesis region		Others	Escherichia coli	Bacteria,Proteobacteria,Gammaproteobacteria,Enterobacterales,Enterobacteriaceae,Escherichia
BGC0000778	BGC0000778	Aeromonas hydrophila strain AH-3 HldD (hldD), WahA (wahA), WaaL (waaL), WahB (wahB), WahC (wahC), WahD (wahD), and WahE (wahE) genes, complete cds		Others	Aeromonas piscicola	Bacteria,Proteobacteria,Gammaproteobacteria,Aeromonadales,Aeromonadaceae,Aeromonas
BGC0000779	BGC0000779	Aeromonas hydrophila strain AH-3 WaaA (waaA), WahF (wahF), WaaE (waaE), WaaF (waaF), and CoaD (coaD) genes, complete cds		Others	Aeromonas piscicola	Bacteria,Proteobacteria,Gammaproteobacteria,Aeromonadales,Aeromonadaceae,Aeromonas
BGC0000780	BGC0000780	Vibrio parahaemolyticus DNA, O and K-antigen biosynthesis gene cluster, strain: NIID 242-200		Others	Vibrio parahaemolyticus	Bacteria,Proteobacteria,Gammaproteobacteria,Vibrionales,Vibrionaceae,Vibrio
BGC0000781	BGC0000781	Pseudomonas aeruginosa strain IATS O6 RpsA (rpsA) gene, partial cds; Ihf-Beta, Wzz (wzz), and Wzx (wzx) genes, complete cds; and wbp gene cluster for O-antigen biosynthesis, complete sequence		Others	Pseudomonas aeruginosa	Bacteria,Proteobacteria,Gammaproteobacteria,Pseudomonadales,Pseudomonadaceae,Pseudomonas
BGC0000782	BGC0000782	Burkholderia pseudomallei putative dihydroorotase (pyrC) gene, partial cds; putative 1-acyl-sn-glycerol-3-phosphate acyltransferase (plsC), putative diadenosine tetraphosphatase (apaH), complete cds; type II O-antigen biosynthesis gene cluster, complete sequence; putative undecaprenyl phosphate N-acetylglucosaminyltransferase, and putative UDP-glucose 4-epimerase genes, complete cds; and putative…		Others	Burkholderia pseudomallei 1026b	Bacteria,Proteobacteria,Betaproteobacteria,Burkholderiales,Burkholderiaceae,Burkholderia,pseudomallei group
BGC0000783	BGC0000783	Xanthomonas oryzae pv. oryzae putative cystathionine gamma-lyase (metB) gene, partial cds; putative sugar nucleotide epimerase/dehydratase (wxoA), putative glycosyl transferase (wxoB), putative glycosyl transferase (wxoC), putative o-antigen acetylase (wxoD), putative ISXo8 transposase, putative IS1113 transposase (tnpX1), truncated putative transposase, putative ATP binding protein (wzt), and pu…		Others	Xanthomonas oryzae pv. oryzae	Bacteria,Proteobacteria,Gammaproteobacteria,Xanthomonadales,Xanthomonadaceae,Xanthomonas
BGC0000784	BGC0000784	Pseudomonas aeruginosa serotype 01 putative O-antigen biosynthesis gene cluster, partial sequence		Others	Pseudomonas aeruginosa	Bacteria,Proteobacteria,Gammaproteobacteria,Pseudomonadales,Pseudomonadaceae,Pseudomonas
BGC0000785	BGC0000785	Burkholderia mallei putative diadenosine tetraphosphatase (apaH), complete cds; O-antigen biosynthetic gene cluster, complete sequence; insertion sequence IS407, partial sequence		Others	Burkholderia mallei	Bacteria,Proteobacteria,Betaproteobacteria,Burkholderiales,Burkholderiaceae,Burkholderia,pseudomallei group
BGC0000786	BGC0000786	Edwardsiella ictaluri isolate 93-146 O antigen biosynthesis gene cluster, partial sequence; and IS1-like insertion sequence, complete sequence		Others	Edwardsiella ictaluri 93-146	Bacteria,Proteobacteria,Gammaproteobacteria,Enterobacterales,Hafniaceae,Edwardsiella
BGC0000787	BGC0000787	Escherichia coli serotype O127:K63(B8) O-antigen biosynthesis gene cluster, complete sequence		Others	Escherichia coli	Bacteria,Proteobacteria,Gammaproteobacteria,Enterobacterales,Enterobacteriaceae,Escherichia
BGC0000788	BGC0000788	Salmonella enterica subsp. salamae serovar Greenside UDP-GlcNAc 4-epimerase (gne), UDP-glucose pyrophosporylase (galF), complete cds; O-antigen gene cluster, complete sequence; 6-phosphogluconate dehydrogenase (gnd), putative GDP-colitose biosynthetic protein (col1), putative GDP-colitose biosynthetic protein (col2), UDP-glucose-6-dehydrogenase (ugd), O-antigen chain length determinant (wzz), and…		Others	Salmonella enterica subsp. salamae serovar Greenside	Bacteria,Proteobacteria,Gammaproteobacteria,Enterobacterales,Enterobacteriaceae,Salmonella
BGC0000789	BGC0000789	Escherichia coli O24 O antigen gene cluster, complete sequence		Others	Escherichia coli	Bacteria,Proteobacteria,Gammaproteobacteria,Enterobacterales,Enterobacteriaceae,Escherichia
BGC0000790	BGC0000790	Escherichia coli strain H515b O-antigen biosynthesis gene cluster, complete sequence		Others	Escherichia coli	Bacteria,Proteobacteria,Gammaproteobacteria,Enterobacterales,Enterobacteriaceae,Escherichia
BGC0000791	BGC0000791	Enterobacter sakazakii strain NCTC 11467 O-antigen gene cluster, complete sequence		Others	Cronobacter sakazakii	Bacteria,Proteobacteria,Gammaproteobacteria,Enterobacterales,Enterobacteriaceae,Cronobacter
BGC0000792	BGC0000792	Enterococcus faecalis strain OG1RF polysaccharide biosynthetic gene cluster, partial sequence		Others	Enterococcus faecalis OG1RF	Bacteria,Firmicutes,Bacilli,Lactobacillales,Enterococcaceae,Enterococcus
BGC0000793	BGC0000793	Salmonella enterica subsp. arizonae core oligosaccharide biosynthetic gene cluster, complete sequence		Others	Salmonella enterica subsp. arizonae	Bacteria,Proteobacteria,Gammaproteobacteria,Enterobacterales,Enterobacteriaceae,Salmonella
BGC0000794	BGC0000794	Geobacillus stearothermophilus strain NRS 2004/3a surface layer glycoprotein SgsE precursor (sgsE) gene, complete cds; and S-layer glycan biosynthesis (slg) gene cluster, partial sequence		Others	Geobacillus stearothermophilus	Bacteria,Firmicutes,Bacilli,Bacillales,Bacillaceae,Geobacillus
BGC0000795	BGC0000795	Aneurinibacillus thermoaerophilus strain L420-91T S-layer glycan biosynthesis gene cluster, complete sequence		Others	Aneurinibacillus thermoaerophilus	Bacteria,Firmicutes,Bacilli,Bacillales,Paenibacillaceae,Aneurinibacillus group,Aneurinibacillus
BGC0000796	BGC0000796	Paenibacillus alvei strain CCM 2051 S-layer glycan biosynthesis gene cluster, partial sequence	lanthipeptide-class-i	RiPPs	Paenibacillus alvei	Bacteria,Firmicutes,Bacilli,Bacillales,Paenibacillaceae,Paenibacillus
BGC0000797	BGC0000797	Sphingomonas S88 sphingan polysaccharide synthesis (spsG), (spsS), (spsR), glycosyl transferase (spsQ), (spsI), glycosyl transferase (spsK), glycosyl transferase (spsL), (spsJ), (spsF), (spsD), (spsC), (spsE), Urf 32, Urf 26, ATP-binding cassette transporter (atrD), ATP-binding cassette transporter (atrB), glucosyl-isoprenylphosphate transferase (spsB), glucose-1-phosphate thymidylyltransferase (…		Others	Sphingomonas sp. S88	Bacteria,Proteobacteria,Alphaproteobacteria,Sphingomonadales,Sphingomonadaceae,Sphingomonas
BGC0000798	BGC0000798	Sorghum bicolor chromosome 1, whole genome shotgun sequence		Others	Sorghum bicolor	Eukaryota,Viridiplantae,Streptophyta,Embryophyta,Tracheophyta,Spermatophyta,Magnoliophyta,Liliopsida,Poales,Poaceae,PACMAD clade,Panicoideae,Andropogonodae,Andropogoneae,Sorghinae,Sorghum
BGC0000799	BGC0000799	Escherichia coli K-12 wca gene cluster		Others	Escherichia coli	Bacteria,Proteobacteria,Gammaproteobacteria,Enterobacterales,Enterobacteriaceae,Escherichia
BGC0000800	BGC0000800	Xanthomonas campestris GumA (gumA), GumB (gumB), GumC (gumC), GumD (gumD), GumE (gumE), GumF (gumF), GumG (gumG), GumH (gumH), GumI (gumI), GumJ (gumJ), GumK (gumK), GumL (gumL), and GumM (gumM) genes, complete cds		Others	Xanthomonas campestris	Bacteria,Proteobacteria,Gammaproteobacteria,Xanthomonadales,Xanthomonadaceae,Xanthomonas
BGC0000801	BGC0000801	R.meliloti exp gene cluster		Others	Sinorhizobium meliloti	Bacteria,Proteobacteria,Alphaproteobacteria,Hyphomicrobiales,Rhizobiaceae,Sinorhizobium/Ensifer group,Sinorhizobium
BGC0000802	BGC0000802	Rhizobium meliloti 10.6kB DNA fragment from exoB to exsG gene		Others	Sinorhizobium meliloti	Bacteria,Proteobacteria,Alphaproteobacteria,Hyphomicrobiales,Rhizobiaceae,Sinorhizobium/Ensifer group,Sinorhizobium
BGC0000803	BGC0000803	Lactobacillus rhamnosus strain GG exopolysaccharide gene cluster, complete sequence		Others	Lacticaseibacillus rhamnosus GG	Bacteria,Firmicutes,Bacilli,Lactobacillales,Lactobacillaceae,Lacticaseibacillus
BGC0000804	BGC0000804	Streptomyces coelicoflavus ZG0656 contig2060, whole genome shotgun sequence		Others	Streptomyces coelicoflavus ZG0656	Bacteria,Actinobacteria,Streptomycetales,Streptomycetaceae,Streptomyces
BGC0000806	BGC0000806	Glycomyces sp. NRRL B-16210 phosphonate biosynthetic gene cluster, partial sequence	other	Others	Glycomyces sp. NRRL B-16210	Bacteria,Actinobacteria,Glycomycetales,Glycomycetaceae,Glycomyces,unclassified Glycomyces
BGC0000807	BGC0000807	Stackebrandtia nassauensis DSM 44728, complete genome	other	Others	Stackebrandtia nassauensis DSM 44728	Bacteria,Actinobacteria,Glycomycetales,Glycomycetaceae,Stackebrandtia
BGC0000809	BGC0000809	Actinomadura melliaura strain SCC 1655 NADH oxidase and hypothetical proteins genes, complete cds; AT2433 biosynthetic gene cluster, complete sequence; and unknown genes	LAP.indole.thiopeptide	Others	Actinomadura melliaura	Bacteria,Actinobacteria,Streptosporangiales,Thermomonosporaceae,Actinomadura
BGC0000810	BGC0000810	Zea mays cultivar B73 chromosome 4		Others	Zea mays	Eukaryota,Viridiplantae,Streptophyta,Embryophyta,Tracheophyta,Spermatophyta,Magnoliophyta,Liliopsida,Poales,Poaceae,PACMAD clade,Panicoideae,Andropogonodae,Andropogoneae,Tripsacinae,Zea
BGC0000811	BGC0000811	Aspergillus fumigatus Af293 chromosome 2 afu1_92, whole genome shotgun sequence	indole	Others	Aspergillus fumigatus Af293	Eukaryota,Fungi,Dikarya,Ascomycota,Pezizomycotina,Eurotiomycetes,Eurotiomycetidae,Eurotiales,Aspergillaceae,Aspergillus,Aspergillus subgen. Fumigati
BGC0000812	BGC0000812	Shiraia sp. slf14 huperzine A biosynthesis gene cluster, complete sequence		Others	Shiraia sp. slf14	Eukaryota,Fungi,Dikarya,Ascomycota,Pezizomycotina,Dothideomycetes,Pleosporomycetidae,Pleosporales,Shiraiaceae,Shiraia,unclassified Shiraia
BGC0000813	BGC0000813	Nonomuraea longicatena K-252a biosynthesis gene cluster, complete sequence	indole	Others	Nonomuraea longicatena	Bacteria,Actinobacteria,Streptosporangiales,Streptosporangiaceae,Nonomuraea
BGC0000814	BGC0000814	Nonomuraea longicatena strain NRRL15532 putative transcriptional regulator gene, partial cds; putative amidase, integral membrane protein, putative threonine synthase, ATP-dependent RNA helicase, and putative ArsR family transcriptional regulator genes, complete cds; K-252a biosynthetic gene cluster, complete sequence; and putative peptide transport system secreted peptide binding protein, putati…	indole	Others	Nonomuraea longicatena	Bacteria,Actinobacteria,Streptosporangiales,Streptosporangiaceae,Nonomuraea
BGC0000815	BGC0000815	Neotyphodium uncinatum isolate e167 LOL-1 loline alkaloid production gene cluster, complete sequence		Others	Epichloe uncinata	Eukaryota,Fungi,Dikarya,Ascomycota,Pezizomycotina,Sordariomycetes,Hypocreomycetidae,Hypocreales,Clavicipitaceae,Epichloe
BGC0000816	BGC0000816	Malbranchea aurantiaca strain RRC1813 malbrancheamide biosynthetic gene cluster, partial sequence	indole.NRPS	Others	Malbranchea aurantiaca	Eukaryota,Fungi,Dikarya,Ascomycota,Pezizomycotina,Eurotiomycetes,Eurotiomycetidae,Onygenales,Onygenaceae,Malbranchea
BGC0000817	BGC0000817	Uncultured bacterium clone NM343 methylarcyriarubin tryptophan dimer gene cluster, partial sequence	indole	Others	uncultured bacterium	Bacteria,environmental samples
BGC0000818	BGC0000818	UNVERIFIED: Aspergillus versicolor strain NRRL35600 +notoamide biosynthetic gene cluster, partial sequence	indole.NRPS	Others	Aspergillus versicolor	Eukaryota,Fungi,Dikarya,Ascomycota,Pezizomycotina,Eurotiomycetes,Eurotiomycetidae,Eurotiales,Aspergillaceae,Aspergillus,Aspergillus subgen. Nidulantes
BGC0000819	BGC0000819	Penicillium fellutanum strain ATCC 20841 paraherquamide biosynthetic gene cluster, partial sequence	indole.NRPS	Others	Penicillium fellutanum	Eukaryota,Fungi,Dikarya,Ascomycota,Pezizomycotina,Eurotiomycetes,Eurotiomycetidae,Eurotiales,Aspergillaceae,Penicillium
BGC0000820	BGC0000820	Streptomyces griseofuscus strain NRRL 5324 physostigmine biosynthetic gene cluster, complete sequence		Others	Streptomyces griseofuscus	Bacteria,Actinobacteria,Streptomycetales,Streptomycetaceae,Streptomyces
BGC0000821	BGC0000821	Lechevalieria aerocolonigenes rebeccamycin biosynthetic gene cluster, complete cds	indole	Others	Lentzea aerocolonigenes	Bacteria,Actinobacteria,Pseudonocardiales,Pseudonocardiaceae,Lentzea
BGC0000825	BGC0000825	Streptomyces sp. TP-A0274 staurosporine biosynthetic gene cluster (staR, staB, staA, staN, staG, staO, staD, staP, staMA, staJ, staK, staI, staE, staMB), complete cds	indole	Others	Streptomyces sp. TP-A0274	Bacteria,Actinobacteria,Streptomycetales,Streptomycetaceae,Streptomyces
BGC0000826	BGC0000826	Streptomyces clavuligerus ATCC 27064 plasmid pSCL4, whole genome shotgun sequence	indole	Others	Streptomyces clavuligerus	Bacteria,Actinobacteria,Streptomycetales,Streptomycetaceae,Streptomyces
BGC0000827	BGC0000827	Salinispora arenicola CNS-205, complete genome	indole	Others	Salinispora arenicola CNS-205	Bacteria,Actinobacteria,Micromonosporales,Micromonosporaceae,Salinispora
BGC0000829	BGC0000829	Chromobacterium violaceum violacein biosynthetic gene cluster, complete sequence	indole	Others	Chromobacterium violaceum	Bacteria,Proteobacteria,Betaproteobacteria,Neisseriales,Chromobacteriaceae,Chromobacterium
BGC0000830	BGC0000830	Uncultured bacterium violacein gene cluster, complete sequence	indole	Others	uncultured bacterium	Bacteria,environmental samples
BGC0000831	BGC0000831	Duganella sp. B2 violacein biosynthetic gene cluster, complete sequence	indole	Others	Duganella sp. B2	Bacteria,Proteobacteria,Betaproteobacteria,Burkholderiales,Oxalobacteraceae,Massilia group,Duganella,unclassified Duganella
BGC0000832	BGC0000832	Streptomyces roseochromogenes subsp. oscitans clorobiocin biosynthetic gene cluster, complete sequence	aminocoumarin.PKS-like	Others	Streptomyces roseochromogenus subsp. oscitans DS 12.976	Bacteria,Actinobacteria,Streptomycetales,Streptomycetaceae,Streptomyces
BGC0000833	BGC0000833	Streptomyces rishiriensis strain DSM 40489 hypothetical protein gene, partial cds; putative FK506-binding protein gene, complete cds; coumermycin A1 biosynthetic gene cluster, complete sequence; and DNA gyrase subunit B (gyrB-Rc) and DNA gyrase subunit B (parYR) genes, complete cds	aminocoumarin.PKS-like	Others	Streptomyces rishiriensis	Bacteria,Actinobacteria,Streptomycetales,Streptomycetaceae,Streptomyces
BGC0000834	BGC0000834	Streptomyces niveus strain NCIMB 9219 novobiocin biosynthetic gene cluster, complete sequence; and GyrB_R (gyrB_R) gene, complete cds	aminocoumarin	Others	Streptomyces niveus	Bacteria,Actinobacteria,Streptomycetales,Streptomycetaceae,Streptomyces
BGC0000836	BGC0000836	Escherichia coli CFT073, complete genome	arylpolyene	Others	Escherichia coli CFT073	Bacteria,Proteobacteria,Gammaproteobacteria,Enterobacterales,Enterobacteriaceae,Escherichia
BGC0000837	BGC0000837	Vibrio fischeri ES114 chromosome I, complete sequence	arylpolyene	Others	Aliivibrio fischeri ES114	Bacteria,Proteobacteria,Gammaproteobacteria,Vibrionales,Vibrionaceae,Aliivibrio
BGC0000838	BGC0000838	Flavobacterium johnsoniae UW101, complete genome	resorcinol.arylpolyene	Others	Flavobacterium johnsoniae UW101	Bacteria,Bacteroidetes,Flavobacteriia,Flavobacteriales,Flavobacteriaceae,Flavobacterium
BGC0000839	BGC0000839	Chitinophaga pinensis DSM 2588, complete genome	arylpolyene	Others	Chitinophaga pinensis DSM 2588	Bacteria,Bacteroidetes,Chitinophagia,Chitinophagales,Chitinophagaceae,Chitinophaga
BGC0000840	BGC0000840	Xanthomonas oryzae pv. oryzae xanthomonadin biosynthetic gene cluster, partial seqence		Others	Xanthomonas oryzae pv. oryzae	Bacteria,Proteobacteria,Gammaproteobacteria,Xanthomonadales,Xanthomonadaceae,Xanthomonas
BGC0000841	BGC0000841	Streptomyces clavuligerus ATCC 27064 plasmid pSCL4, whole genome shotgun sequence	blactam	Others	Streptomyces clavuligerus	Bacteria,Actinobacteria,Streptomycetales,Streptomycetaceae,Streptomyces
BGC0000842	BGC0000842	Streptomyces argenteolus strain ATCC 11009 hypothetical protein and arabinofuranosidase genes, complete cds; and MM4550 gene cluster, complete sequence	blactam	Others	Streptomyces argenteolus	Bacteria,Actinobacteria,Streptomycetales,Streptomycetaceae,Streptomyces
BGC0000843	BGC0000843	Streptomyces clavuligerus ATCC 27064 chromosome, whole genome shotgun sequence	blactam	Others	Streptomyces clavuligerus	Bacteria,Actinobacteria,Streptomycetales,Streptomycetaceae,Streptomyces
BGC0000844	BGC0000844	Streptomyces clavuligerus clavulanic acid biosynthetic gene cluster, partial sequence		Others	Streptomyces clavuligerus	Bacteria,Actinobacteria,Streptomycetales,Streptomycetaceae,Streptomyces
BGC0000845	BGC0000845	Streptomyces clavuligerus ATCC 27064 supercont1.1 genomic scaffold, whole genome shotgun sequence	blactam	Others	Streptomyces clavuligerus	Bacteria,Actinobacteria,Streptomycetales,Streptomycetaceae,Streptomyces
BGC0000846	BGC0000846	Pseudomonas syringae tabtoxin biosynthetic gene cluster, complete sequence	blactam	Others	Pseudomonas syringae	Bacteria,Proteobacteria,Gammaproteobacteria,Pseudomonadales,Pseudomonadaceae,Pseudomonas
BGC0000847	BGC0000847	Streptomyces cattleya thienamycin gene cluster	blactam	Others	Streptomyces cattleya	Bacteria,Actinobacteria,Streptomycetales,Streptomycetaceae,Streptomyces
BGC0000848	BGC0000848	Streptomyces griseus subsp. griseus NBRC 13350 DNA, complete genome	butyrolactone	Others	Streptomyces griseus subsp. griseus NBRC 13350	Bacteria,Actinobacteria,Streptomycetales,Streptomycetaceae,Streptomyces
BGC0000849	BGC0000849	Streptomyces coelicolor A3(2) complete genome	butyrolactone	Others	Streptomyces coelicolor A3(2)	Bacteria,Actinobacteria,Streptomycetales,Streptomycetaceae,Streptomyces,Streptomyces albidoflavus group
BGC0000850	BGC0000850	Streptomyces acidiscabies 84.104 GBL gene cluster, complete sequence	butyrolactone	Others	Streptomyces acidiscabies	Bacteria,Actinobacteria,Streptomycetales,Streptomycetaceae,Streptomyces
BGC0000851	BGC0000851	Streptomyces noursei putative tRNA (5-methylaminomethyl-2-thiouridylate)-methyltransferase gene, partial cds; albonoursin biosynthetic gene cluster, complete sequence; and putative NADP-specific glutamate dehydrogenase gene, partial cds	CDPS	NRPS	Streptomyces noursei ATCC 11455	Bacteria,Actinobacteria,Streptomycetales,Streptomycetaceae,Streptomyces
BGC0000852	BGC0000852	Bacillus pasteurii osmotically regulated ectoine biosynthesis gene cluster, complete sequence	ectoine	Others	Sporosarcina pasteurii	Bacteria,Firmicutes,Bacilli,Bacillales,Planococcaceae,Sporosarcina
BGC0000853	BGC0000853	Streptomyces chrysomallus ectoine biosynthesis gene cluster, complete sequence	ectoine	Others	Streptomyces anulatus	Bacteria,Actinobacteria,Streptomycetales,Streptomycetaceae,Streptomyces
BGC0000854	BGC0000854	Methylobacter alcaliphilus ectoine biosynthesis gene cluster, complete sequence; and putative ectoine hydroxylase (phy) gene, complete cds	ectoine	Others	Methylotuvimicrobium alcaliphilum 20Z	Bacteria,Proteobacteria,Gammaproteobacteria,Methylococcales,Methylococcaceae,Methylotuvimicrobium
BGC0000855	BGC0000855	Methylomicrobium kenyense strain AMO1 ectoine biosynthesis gene cluster, complete sequence	ectoine	Others	Methylotuvimicrobium kenyense	Bacteria,Proteobacteria,Gammaproteobacteria,Methylococcales,Methylococcaceae,Methylotuvimicrobium
BGC0000856	BGC0000856	Methylophaga thalassica strain MT ectoine biosynthesis gene cluster, complete sequence; and aspartokinase (ask) gene, partial cds	ectoine	Others	Methylophaga thalassica	Bacteria,Proteobacteria,Gammaproteobacteria,Thiotrichales,Piscirickettsiaceae,Methylophaga
BGC0000857	BGC0000857	Methylophaga alcalica strain M8 putative transcriptional regulator gene, complete cds; ectoine biosynthesis gene cluster, complete sequence; and aspartokinase (ask) gene, partial cds	ectoine	Others	Methylophaga alcalica	Bacteria,Proteobacteria,Gammaproteobacteria,Thiotrichales,Piscirickettsiaceae,Methylophaga
BGC0000858	BGC0000858	Methylobacter marinus ectoine biosynthesis gene cluster, complete sequence; and transporter solute:sodium symporter (SSS) family protein (ssf) gene, complete cds	ectoine	Others	Methylobacter marinus	Bacteria,Proteobacteria,Gammaproteobacteria,Methylococcales,Methylococcaceae,Methylobacter
BGC0000859	BGC0000859	Methylobacter alcaliphilus ectoine biosynthesis gene cluster, complete sequence; and aspartokinase (ask) gene, partial cds	ectoine	Others	Methylotuvimicrobium alcaliphilum	Bacteria,Proteobacteria,Gammaproteobacteria,Methylococcales,Methylococcaceae,Methylotuvimicrobium
BGC0000860	BGC0000860	Methylarcula marina strain h1 ectoine biosynthesis gene cluster, complete sequence; and aspartokinase (ask) gene, partial cds	ectoine	Others	Methylarcula marina	Bacteria,Proteobacteria,Alphaproteobacteria,Rhodobacterales,Rhodobacteraceae,Methylarcula
BGC0000861	BGC0000861	Shewanella sp. BR-2 eicosapantaenoic acid synthesis gene cluster, complete sequence	hglE-KS.PUFA	Others	Shewanella sp. BR-2	Bacteria,Proteobacteria,Gammaproteobacteria,Alteromonadales,Shewanellaceae,Shewanella
BGC0000862	BGC0000862	Shewanella pneumatophori strain SCRC-2738 eicosapentaenoic acid (EPA) synthesis gene cluster, complete sequence	hglE-KS.PUFA	Others	Shewanella pneumatophori	Bacteria,Proteobacteria,Gammaproteobacteria,Alteromonadales,Shewanellaceae,Shewanella
BGC0000863	BGC0000863	Pseudoalteromonas sp. DS-12 eicosapentaenoic acid synthesis gene cluster, complete sequence	hglE-KS.PUFA	Others	Pseudoalteromonas sp. DS-12	Bacteria,Proteobacteria,Gammaproteobacteria,Alteromonadales,Pseudoalteromonadaceae,Pseudoalteromonas
BGC0000864	BGC0000864	Moritella marina genes, complete cds, similar to eicosapentaenoic acid synthesis gene cluster	hglE-KS.T1PKS.PUFA	Others	Moritella marina ATCC 15381	Bacteria,Proteobacteria,Gammaproteobacteria,Alteromonadales,Moritellaceae,Moritella
BGC0000865	BGC0000865	Photobacterium profundum strain SS9 methyl-accepting chemotaxis protein gene, partial cds; putative steroid dehydrogenase, putative acyl-CoA ligase, putative haloalkane dehalogenase, and 3-oxoacyl-acyl carrier protein synthase III (fabH) genes, complete cds; eicosapentaenoic fatty acid biosynthetic gene cluster pfa, complete sequence; alkaline serine protease gene, complete cds; formyltetrahydrof…	hglE-KS.PUFA	Others	Photobacterium profundum SS9	Bacteria,Proteobacteria,Gammaproteobacteria,Vibrionales,Vibrionaceae,Photobacterium
BGC0000866	BGC0000866	Burkholderia sp. DSMZ 9242 polyhydroxyalkanoate biosynthesis gene cluster and unknown gene, complete cds		Others	Burkholderia sp. DSM 9242	Bacteria,Proteobacteria,Betaproteobacteria,Burkholderiales,Burkholderiaceae,Burkholderia
BGC0000867	BGC0000867	Ectothiorhodospira shaposhnikovii polyhydroxyalkanoic acid biosynthetic gene cluster, complete sequence		Others	Ectothiorhodospira shaposhnikovii	Bacteria,Proteobacteria,Gammaproteobacteria,Chromatiales,Ectothiorhodospiraceae,Ectothiorhodospira
BGC0000868	BGC0000868	Bacillus subtilis 168 teichuronic acid operon, tuaABCDEFGH genes, complete sequence		Others	Bacillus subtilis subsp. subtilis str. 168	Bacteria,Firmicutes,Bacilli,Bacillales,Bacillaceae,Bacillus
BGC0000869	BGC0000869	Nostoc sp. 'Peltigera membranacea cyanobiont' glycolipid gene cluster, complete sequence	T1PKS.hglE-KS	PKSother	Nostoc sp. 'Peltigera membranacea cyanobiont'	Bacteria,Cyanobacteria,Nostocales,Nostocaceae,Nostoc
BGC0000870	BGC0000870	Mycobacterium tuberculosis H37Rv complete genome		Others	Mycobacterium tuberculosis H37Rv	Bacteria,Actinobacteria,Corynebacteriales,Mycobacteriaceae,Mycobacterium,Mycobacterium tuberculosis complex
BGC0000871	BGC0000871	Myxococcus xanthus DK 1622, complete genome	NRPS-like	NRPS	Myxococcus xanthus DK 1622	Bacteria,Proteobacteria,Deltaproteobacteria,Myxococcales,Cystobacterineae,Myxococcaceae,Myxococcus
BGC0000872	BGC0000872	Streptomyces sp. SANK 60405 DNA, A-90289 biosynthetic gene cluster region, complete cds	T3PKS.nucleoside	Others	Streptomyces sp. SANK 60405	Bacteria,Actinobacteria,Streptomycetales,Streptomycetaceae,Streptomyces
BGC0000873	BGC0000873	Saccharothrix mutabilis subsp. capreolus A201A biosynthetic gene cluster	nucleoside.arylpolyene	Others	Saccharothrix mutabilis subsp. capreolus	Bacteria,Actinobacteria,Pseudonocardiales,Pseudonocardiaceae,Saccharothrix
BGC0000874	BGC0000874	Streptomyces griseochromogenes blasticidin biosynthetic cluster, partial sequence	lanthipeptide-class-iv	RiPPs	Streptomyces griseochromogenes	Bacteria,Actinobacteria,Streptomycetales,Streptomycetaceae,Streptomyces
BGC0000875	BGC0000875	Streptomyces sp. MK730-62F2 caprazamycin biosynthetic gene cluster, complete sequence	nucleoside	Others	Streptomyces sp. MK730-62F2	Bacteria,Actinobacteria,Streptomycetales,Streptomycetaceae,Streptomyces
BGC0000876	BGC0000876	Streptomyces tendae nikkomycin biosynthetic gene cluster (nikP1, nikP2, nikQ, nikR, nikS, nikT, nikU, nikV genes), strain Tue901	NRPS-like	NRPS	Streptomyces tendae	Bacteria,Actinobacteria,Streptomycetales,Streptomycetaceae,Streptomyces
BGC0000877	BGC0000877	Streptomyces cacaoi subsp. asoensis polyoxin biosynthetic gene cluster, complete sequence	nucleoside	Others	Streptomyces asoensis	Bacteria,Actinobacteria,Streptomycetales,Streptomycetaceae,Streptomyces
BGC0000878	BGC0000878	Streptomyces alboniger napH, pur7, pur10, pur6, pur4, pur5 and pur3 genes	nucleoside	Others	Streptomyces alboniger	Bacteria,Actinobacteria,Streptomycetales,Streptomycetaceae,Streptomyces,Streptomyces aurantiacus group
BGC0000879	BGC0000879	Streptomyces rimosus toyocamycin/sangivamycin biosynthesis gene cluster, complete sequence	nucleoside	Others	Streptomyces rimosus	Bacteria,Actinobacteria,Streptomycetales,Streptomycetaceae,Streptomyces
BGC0000880	BGC0000880	Streptomyces chartreusis strain NRRL3882 tunicamycin biosynthesis gene cluster, complete sequence	nucleoside	Others	Streptomyces chartreusis NRRL 3882	Bacteria,Actinobacteria,Streptomycetales,Streptomycetaceae,Streptomyces
BGC0000881	BGC0000881	Streptomyces ahygroscopicus subsp. wuzhouensis strain S91 toyocamycin biosynthetic gene cluster, complete sequence	nucleoside	Others	Streptomyces ahygroscopicus subsp. wuzhouensis	Bacteria,Actinobacteria,Streptomycetales,Streptomycetaceae,Streptomyces
BGC0000882	BGC0000882	Streptomyces rimofaciens strain ZJU5119 mildiomycin biosynthetic gene cluster and flanking regions, complete cds		Others	Streptomyces rimofaciens	Bacteria,Actinobacteria,Streptomycetales,Streptomycetaceae,Streptomyces
BGC0000883	BGC0000883	Streptomyces arginensis strain NRRL15941 arginomycin gene cluster, partial sequence		Others	Streptomyces arginensis	Bacteria,Actinobacteria,Streptomycetales,Streptomycetaceae,Streptomyces
BGC0000884	BGC0000884	Pseudomonas syringae pv. syringae strain 22d/93 amino acid exporter protein (mrsC), aminotransferase subfamily I gamma (mrsB), and methyltransferase type 12 (mrsA) genes, complete cds		Others	Pseudomonas syringae pv. syringae	Bacteria,Proteobacteria,Gammaproteobacteria,Pseudomonadales,Pseudomonadaceae,Pseudomonas,Pseudomonas syringae
BGC0000885	BGC0000885	Streptomyces murayamaensis 4-Hydroxy-3-nitrosobenzamide biosynthesis gene cluster (orf1, nspT, nspA, nspS, orf2, nspR, nspJ, nspI, nspH, nspE, nspF, nspN, orf3, orf4), complete cds	melanin	Others	Streptomyces murayamaensis	Bacteria,Actinobacteria,Streptomycetales,Streptomycetaceae,Streptomyces
BGC0000886	BGC0000886	Streptomyces tsukubaensis strain NRLL18488 allylmalonyl-CoA biosynthesis gene cluster, complete sequence; and FkbG (fkbG) gene, complete cds		Others	Streptomyces tsukubensis	Bacteria,Actinobacteria,Streptomycetales,Streptomycetaceae,Streptomyces
BGC0000887	BGC0000887	Anabaena circinalis AWQC131C toxin biosynthesis gene cluster, complete sequence		Others	Dolichospermum circinale AWQC131C	Bacteria,Cyanobacteria,Nostocales,Aphanizomenonaceae,Dolichospermum,Dolichospermum circinale
BGC0000888	BGC0000888	Bacillus sp. CS93 bacilysin biosynthetic gene cluster, partial sequence	other	Others	Bacillus sp. CS93	Bacteria,Firmicutes,Bacilli,Bacillales,Bacillaceae,Bacillus
BGC0000889	BGC0000889	Streptomyces sp. WK-5344 DNA, fev gene cluster, complete sequence	melanin	Others	Streptomyces sp. WK-5344	Bacteria,Actinobacteria,Streptomycetales,Streptomycetaceae,Streptomyces
BGC0000890	BGC0000890	Pseudoalteromonas phenolica O-BC30 bmp gene cluster, complete sequence	PBDE	Others	Pseudoalteromonas phenolica O-BC30	Bacteria,Proteobacteria,Gammaproteobacteria,Alteromonadales,Pseudoalteromonadaceae,Pseudoalteromonas
BGC0000891	BGC0000891	Pseudoalteromonas luteoviolacea 2ta16 Pl2ta16__Contig158, whole genome shotgun sequence	PBDE	Others	Pseudoalteromonas luteoviolacea 2ta16	Bacteria,Proteobacteria,Gammaproteobacteria,Alteromonadales,Pseudoalteromonadaceae,Pseudoalteromonas
BGC0000892	BGC0000892	Burkholderia gladioli BSR3 chromosome 1, complete sequence		Others	Burkholderia gladioli BSR3	Bacteria,Proteobacteria,Betaproteobacteria,Burkholderiales,Burkholderiaceae,Burkholderia
BGC0000893	BGC0000893	Streptomyces venezuelae ATCC 10712 complete genome	NRPS-like	NRPS	Streptomyces venezuelae ATCC 10712	Bacteria,Actinobacteria,Streptomycetales,Streptomycetaceae,Streptomyces
BGC0000894	BGC0000894	Monascus aurantiacus citrinin biosynthesis gene cluster, complete sequence		Others	Monascus aurantiacus	Eukaryota,Fungi,Dikarya,Ascomycota,Pezizomycotina,Eurotiomycetes,Eurotiomycetidae,Eurotiales,Aspergillaceae,Monascus
BGC0000895	BGC0000895	Lactobacillus plantarum subsp. plantarum citrulline biosynthetic gene cluster (carAB operon and argC, J, B, D, F-ccl operon) and usg and dsg partial sequences		Others	Lactiplantibacillus plantarum subsp. plantarum	Bacteria,Firmicutes,Bacilli,Lactobacillales,Lactobacillaceae,Lactiplantibacillus
BGC0000896	BGC0000896	Streptomyces lavendulae subsp. lavendulae genomic DNA, D-cycloserine biosynthetic gene cluster (dcsA, dcsB, dcsC, dcsD, dcsE, dcsF, dcsG, dcsH, dcsI, dcsJ), complete sequence		Others	Streptomyces lavendulae subsp. lavendulae	Bacteria,Actinobacteria,Streptomycetales,Streptomycetaceae,Streptomyces
BGC0000897	BGC0000897	Streptomyces luridus strain NRRL 1510 putative transglycosylase gene, complete cds; and dehydrophos biosynthetic gene cluster, partial sequence	phosphonate	Others	Streptomyces luridus	Bacteria,Actinobacteria,Streptomycetales,Streptomycetaceae,Streptomyces
BGC0000898	BGC0000898	Streptomyces venezuelae desosamine biosynthetic gene cluster, complete sequence		Others	Streptomyces venezuelae	Bacteria,Actinobacteria,Streptomycetales,Streptomycetaceae,Streptomyces
BGC0000899	BGC0000899	Streptomyces narbonensis desosamine biosynthetic gene cluster, partial sequence		Others	Streptomyces narbonensis	Bacteria,Actinobacteria,Streptomycetales,Streptomycetaceae,Streptomyces
BGC0000900	BGC0000900	Ferrichrome biosynthetic gene cluster of koji mold	NRPS	NRPS	Aspergillus oryzae	Eukaryota,Fungi,Dikarya,Ascomycota,Pezizomycotina,Eurotiomycetes,Eurotiomycetidae,Eurotiales,Aspergillaceae,Aspergillus,Aspergillus subgen. Circumdati
BGC0000901	BGC0000901	Ferrichrome Biosynthetic Gene Cluster of Black Koji-mold	NRPS	NRPS	Aspergillus niger	Eukaryota,Fungi,Dikarya,Ascomycota,Pezizomycotina,Eurotiomycetes,Eurotiomycetidae,Eurotiales,Aspergillaceae,Aspergillus,Aspergillus subgen. Circumdati
BGC0000902	BGC0000902	Saccharopolyspora erythraea NRRL2338 complete genome	T3PKS	PKSother	Saccharopolyspora erythraea NRRL 2338	Bacteria,Actinobacteria,Pseudonocardiales,Pseudonocardiaceae,Saccharopolyspora
BGC0000903	BGC0000903	Streptomyces cattleya fluorometabolite biosynthesis gene cluster		Others	Streptomyces cattleya	Bacteria,Actinobacteria,Streptomycetales,Streptomycetaceae,Streptomyces
BGC0000904	BGC0000904	Streptomyces rubellomurinus FR900098 biosynthetic gene cluster, complete sequence; and dxrB (dxrB) gene, complete cds	phosphonate	Others	Streptomyces rubellomurinus	Bacteria,Actinobacteria,Streptomycetales,Streptomycetaceae,Streptomyces
BGC0000905	BGC0000905	Heliobacillus mobilis heme d1 biosynthesis gene cluster, partial sequence		Others	Heliobacterium mobile	Bacteria,Firmicutes,Clostridia,Eubacteriales,Heliobacteriaceae,Heliobacterium
BGC0000906	BGC0000906	Heliophilum fasciatum heme d1 biosynthesis gene cluster, complete sequence		Others	Heliophilum fasciatum	Bacteria,Firmicutes,Clostridia,Eubacteriales,Heliobacteriaceae,Heliophilum
BGC0000907	BGC0000907	Streptomyces lincolnensis culture-collection ATCC:25466 lincomycin biosynthetic gene cluster, complete sequence	other	Others	Streptomyces lincolnensis	Bacteria,Actinobacteria,Streptomycetales,Streptomycetaceae,Streptomyces
BGC0000908	BGC0000908	Streptomyces avermitilis melanin biosynthetic gene cluster	melanin	Others	Streptomyces avermitilis	Bacteria,Actinobacteria,Streptomycetales,Streptomycetaceae,Streptomyces
BGC0000909	BGC0000909	Streptomyces avermitilis putative melanin biosynthetic gene cluster	melanin	Others	Streptomyces avermitilis	Bacteria,Actinobacteria,Streptomycetales,Streptomycetaceae,Streptomyces
BGC0000910	BGC0000910	Streptomyces coelicolor A3(2) complete genome	melanin	Others	Streptomyces coelicolor A3(2)	Bacteria,Actinobacteria,Streptomycetales,Streptomycetaceae,Streptomyces,Streptomyces albidoflavus group
BGC0000911	BGC0000911	Streptomyces griseus subsp. griseus NBRC 13350 DNA, complete genome	melanin	Others	Streptomyces griseus subsp. griseus NBRC 13350	Bacteria,Actinobacteria,Streptomycetales,Streptomycetaceae,Streptomyces
BGC0000912	BGC0000912	Streptomyces griseus subsp. griseus NBRC 13350 DNA, complete genome	melanin	Others	Streptomyces griseus subsp. griseus NBRC 13350	Bacteria,Actinobacteria,Streptomycetales,Streptomycetaceae,Streptomyces
BGC0000913	BGC0000913	Enterobacter cloacae NADH dehydrogenase subunit N gene, partial cds; putative chemotaxis signal trancription protein, ribonuclease Z, GCN-related N-acetyltransferase, and ElaB (elaB) genes, complete cds; menaquinone biosynthesis gene cluster, complete sequence; and TctA (tctA) gene, partial cds		Others	Enterobacter cloacae	Bacteria,Proteobacteria,Gammaproteobacteria,Enterobacterales,Enterobacteriaceae,Enterobacter,Enterobacter cloacae complex
BGC0000914	BGC0000914	Streptomyces coelicolor plasmid SCP1	furan.butyrolactone	Others	Streptomyces coelicolor A3(2)	Bacteria,Actinobacteria,Streptomycetales,Streptomycetaceae,Streptomyces,Streptomyces albidoflavus group
BGC0000915	BGC0000915	Streptomyces lavendulae LinA-like, cytochrome P450 hydroxylases, MitT (mitT), MitS (mitS), MitR (mitR), MitQ (mitQ), MitP (mitP), MitO (mitO), MitN (mitN), MitM (mitM), MitL (mitL), MitK (mitK), MitJ (mitJ), MitI (mitI), MitH (mitH), MitG (mitG), MitF (mitF), MitE (mitE), MitD (mitD), MitC (mitC), MitB (mitB), MitA (mitA), MmcA (mmcA), MmcB (mmcB), MmcC (mmcC), MmcD (mmcD), MmcE (mmcE), MmcF (mmc…	other	Others	Streptomyces lavendulae	Bacteria,Actinobacteria,Streptomycetales,Streptomycetaceae,Streptomyces
BGC0000916	BGC0000916	Staphylococcus carnosus NarQ-like protein gene, partial cds; galactose operon, complete sequence; and molybdenum cofactor biosynthetic gene cluster, complete sequence		Others	Staphylococcus carnosus	Bacteria,Firmicutes,Bacilli,Bacillales,Staphylococcaceae,Staphylococcus
BGC0000917	BGC0000917	Rhodobacter capsulatus molybdenum cofactor biosynthetic gene cluster, partial sequence		Others	Rhodobacter capsulatus	Bacteria,Proteobacteria,Alphaproteobacteria,Rhodobacterales,Rhodobacteraceae,Rhodobacter
BGC0000918	BGC0000918	Streptomyces avermitilis ochronotic pigment biosynthetic gene cluster		Others	Streptomyces avermitilis	Bacteria,Actinobacteria,Streptomycetales,Streptomycetaceae,Streptomyces
BGC0000919	BGC0000919	Pseudomonas syringae phaseolotoxin gene cluster, complete sequence		Others	Pseudomonas syringae	Bacteria,Proteobacteria,Gammaproteobacteria,Pseudomonadales,Pseudomonadaceae,Pseudomonas
BGC0000920	BGC0000920	Bacillus cereus strain SPV PHA biosynthetic gene cluster, complete sequence		Others	Bacillus cereus	Bacteria,Firmicutes,Bacilli,Bacillales,Bacillaceae,Bacillus,Bacillus cereus group
BGC0000921	BGC0000921	Pseudomonas putida lipoprotein gene, partial cds; OmpA/MotB domain protein, GntR family transcriptional regulator, hypothetical proteins, and lipid-binding START domain-containing protein genes, complete cds; promysalin biosynthetic gene cluster, complete sequence; type II citrate synthase (gltA), succinate dehydrogenase cytochrome b556 subunit (sdhC), succinate dehydrogenase hydrophobic membrane…	NRPS-like	NRPS	Pseudomonas putida	Bacteria,Proteobacteria,Gammaproteobacteria,Pseudomonadales,Pseudomonadaceae,Pseudomonas
BGC0000922	BGC0000922	Pseudomonas aeruginosa PAO1, complete genome		Others	Pseudomonas aeruginosa PAO1	Bacteria,Proteobacteria,Gammaproteobacteria,Pseudomonadales,Pseudomonadaceae,Pseudomonas
BGC0000923	BGC0000923	Pseudomonas aeruginosa pyoverdine chromophore biosynthesis gene cluster including PvcA (pvcA), PvcB (pvcB), PvcC (pvcC), and PvcD (pvcD) genes, complete cds, and transcriptional activator PtxR (ptxR) gene, complete cds		Others	Pseudomonas aeruginosa PAO1	Bacteria,Proteobacteria,Gammaproteobacteria,Pseudomonadales,Pseudomonadaceae,Pseudomonas
BGC0000924	BGC0000924	Pseudomonas chlororaphis pyrrolnitrin biosynthetic gene cluster, complete sequence	other	Others	Pseudomonas chlororaphis	Bacteria,Proteobacteria,Gammaproteobacteria,Pseudomonadales,Pseudomonadaceae,Pseudomonas
BGC0000925	BGC0000925	Pseudmonas fluorescens ATCC 17400 quinolobactin biosynthesis, excretion and uptake gene cluster, complete sequence		Others	Pseudomonas fluorescens	Bacteria,Proteobacteria,Gammaproteobacteria,Pseudomonadales,Pseudomonadaceae,Pseudomonas
BGC0000926	BGC0000926	Bacillus subtilis subsp. spizizenii ATCC 6633 putative phosphoglucosamine mutase, putative glucosamine-fructose-6-phosphate aminotransferase, putative NADH dehydrogenase subunit 5, hypothetical transmembrane protein, hypothetical proteins, putative two-component response regulator ybdJ, and putative sensor histidine kinase genes, complete cds; rhizocticin biosynthetic gene cluster, complete seque…	phosphonate	Others	Bacillus subtilis subsp. spizizenii ATCC 6633 = JCM 2499	Bacteria,Firmicutes,Bacilli,Bacillales,Bacillaceae,Bacillus
BGC0000927	BGC0000927	Streptomyces davawensis strain JCM 4913 complete genome		Others	Streptomyces davaonensis JCM 4913	Bacteria,Actinobacteria,Streptomycetales,Streptomycetaceae,Streptomyces
BGC0000929	BGC0000929	Burkholderia glumae toxoflavin biosynthesis gene cluster, complete sequence		Others	Burkholderia glumae	Bacteria,Proteobacteria,Betaproteobacteria,Burkholderiales,Burkholderiaceae,Burkholderia
BGC0000930	BGC0000930	Gibberella zeae 88-1 trichothecene biosynthesis gene cluster, complete sequence	terpene	Terpene	Fusarium graminearum	Eukaryota,Fungi,Dikarya,Ascomycota,Pezizomycotina,Sordariomycetes,Hypocreomycetidae,Hypocreales,Nectriaceae,Fusarium
BGC0000932	BGC0000932	Phaeobacter inhibens DSM 17395 plasmid pPGA1_262, complete sequence	tropodithietic-acid	Others	Phaeobacter inhibens DSM 17395	Bacteria,Proteobacteria,Alphaproteobacteria,Rhodobacterales,Roseobacteraceae,Phaeobacter
BGC0000933	BGC0000933	Streptomyces xiamenensis strain MCCC 1A01550 xiamenmycin biosysthesis gene cluster, complete sequence		Others	Streptomyces xiamenensis	Bacteria,Actinobacteria,Streptomycetales,Streptomycetaceae,Streptomyces
BGC0000934	BGC0000934	Kitasatospora sp. HKI 714 endophenazine biosynthesis gene cluster, complete sequence	T3PKS.phenazine	Others	Kitasatospora sp. HKI 714	Bacteria,Actinobacteria,Streptomycetales,Streptomycetaceae,Kitasatospora,unclassified Kitasatospora
BGC0000935	BGC0000935	Streptomyces antibioticus strain Tu 2706 plasmid esmeraldin biosynthetic gene cluster, complete sequence	T1PKS.phenazine.PKS-like	Others	Streptomyces antibioticus	Bacteria,Actinobacteria,Streptomycetales,Streptomycetaceae,Streptomyces
BGC0000936	BGC0000936	Pseudomonas aeruginosa pyocyanine biosynthesis operon, complete sequence	phenazine	Others	Pseudomonas aeruginosa PAO1	Bacteria,Proteobacteria,Gammaproteobacteria,Pseudomonadales,Pseudomonadaceae,Pseudomonas
BGC0000937	BGC0000937	Streptomyces sp. WM6372 phosphonate biosynthetic gene cluster, partial sequence	phosphonate	Others	Streptomyces sp. WM6372	Bacteria,Actinobacteria,Streptomycetales,Streptomycetaceae,Streptomyces
BGC0000938	BGC0000938	Streptomyces fradiae strain HZ1738 fosfomycin biosynthetic gene cluster, complete sequence	other	Others	Streptomyces fradiae	Bacteria,Actinobacteria,Streptomycetales,Streptomycetaceae,Streptomyces
BGC0000939	BGC0000939	Grimontia hollisae gene cluster for aerobactin-mediated iron acqusition (hatC, hatD, hatB, iucA, iucB, iucC, iucD, iutA), complete cds	siderophore	Others	Grimontia hollisae	Bacteria,Proteobacteria,Gammaproteobacteria,Vibrionales,Vibrionaceae,Grimontia
BGC0000940	BGC0000940	Streptomyces coelicolor A3(2) complete genome	siderophore	Others	Streptomyces coelicolor A3(2)	Bacteria,Actinobacteria,Streptomycetales,Streptomycetaceae,Streptomyces,Streptomyces albidoflavus group
BGC0000941	BGC0000941	Streptomyces griseus subsp. griseus NBRC 13350 DNA, complete genome	siderophore	Others	Streptomyces griseus subsp. griseus NBRC 13350	Bacteria,Actinobacteria,Streptomycetales,Streptomycetaceae,Streptomyces
BGC0000942	BGC0000942	Bacillus anthracis str. Ames, complete genome	siderophore	Others	Bacillus anthracis str. Ames	Bacteria,Firmicutes,Bacilli,Bacillales,Bacillaceae,Bacillus,Bacillus cereus group
BGC0000943	BGC0000943	Staphylococcus aureus strain NCTC8325 genome assembly, chromosome: 1	siderophore	Others	Staphylococcus aureus subsp. aureus NCTC 8325	Bacteria,Firmicutes,Bacilli,Bacillales,Staphylococcaceae,Staphylococcus
BGC0000944	BGC0000944	Staphylococcus aureus subsp. aureus NCTC 8325, complete genome	siderophore	Others	Staphylococcus aureus subsp. aureus NCTC 8325	Bacteria,Firmicutes,Bacilli,Bacillales,Staphylococcaceae,Staphylococcus
BGC0000945	BGC0000945	Vibrio cholerae O1 biovar eltor str. N16961 chromosome I, complete sequence		Others	Vibrio cholerae O1 biovar El Tor str. N16961	Bacteria,Proteobacteria,Gammaproteobacteria,Vibrionales,Vibrionaceae,Vibrio
BGC0000946	BGC0000946	Vibrio parahaemolyticus vibrioferrin biosynthesis gene cluster (pvsA, pvsB, pvsC, pvsD, pvsE), complete cds	siderophore	Others	Vibrio parahaemolyticus	Bacteria,Proteobacteria,Gammaproteobacteria,Vibrionales,Vibrionaceae,Vibrio
BGC0000947	BGC0000947	Vibrio alginolyticus vibrioferrin biosynthesis and transportation gene cluster, complete sequence	siderophore	Others	Vibrio alginolyticus	Bacteria,Proteobacteria,Gammaproteobacteria,Vibrionales,Vibrionaceae,Vibrio
BGC0000948	BGC0000948	Bacteroides fragilis NCTC 9343, complete genome		Others	Bacteroides fragilis NCTC 9343	Bacteria,Bacteroidetes,Bacteroidia,Bacteroidales,Bacteroidaceae,Bacteroides
BGC0000949	BGC0000949	Streptomyces griseus A-500359s biosynthetic gene cluster, complete cds, strain: SANK60196	blactam.NRPS	Others	Streptomyces griseus	Bacteria,Actinobacteria,Streptomycetales,Streptomycetaceae,Streptomyces
BGC0000950	BGC0000950	Streptomyces sp. DSM 5940 napsamycin biosynthetic gene cluster, complete sequence	NRPS-like	NRPS	Streptomyces sp. DSM 5940	Bacteria,Actinobacteria,Streptomycetales,Streptomycetaceae,Streptomyces
BGC0000951	BGC0000951	Streptomyces coeruleorubidus strain NRRL 18370 pacidamycin biosynthetic gene cluster, complete sequence	NRPS-like.NRPS	NRPS	Streptomyces coeruleorubidus	Bacteria,Actinobacteria,Streptomycetales,Streptomycetaceae,Streptomyces
BGC0000953	BGC0000953	Streptomyces vinaceusdrappus strain NRRL 2363 amicetin biosynthetic gene cluster, complete sequence	NRPS-like	NRPS	Streptomyces vinaceusdrappus	Bacteria,Actinobacteria,Streptomycetales,Streptomycetaceae,Streptomyces,Streptomyces rochei group
BGC0000954	BGC0000954	Chondromyces crocatus ajudazol biosynthesis gene cluster, strain Cmc5	T1PKS.NRPS	PKS-NRP_Hybrids	Chondromyces crocatus	Bacteria,Proteobacteria,Deltaproteobacteria,Myxococcales,Sorangiineae,Polyangiaceae,Chondromyces
BGC0000955	BGC0000955	Myxococcus xanthus althiomycin biosynthetic gene cluster (almEDCABF genes), strain DK897	T1PKS.NRPS	PKS-NRP_Hybrids	Myxococcus xanthus	Bacteria,Proteobacteria,Deltaproteobacteria,Myxococcales,Cystobacterineae,Myxococcaceae,Myxococcus
BGC0000956	BGC0000956	Pantoea agglomerans andrimid biosynthetic gene cluster, complete sequence	NRPS-like.arylpolyene	Others	Pantoea agglomerans	Bacteria,Proteobacteria,Gammaproteobacteria,Enterobacterales,Erwiniaceae,Pantoea,Pantoea agglomerans group
BGC0000957	BGC0000957	Streptomyces sp. XZQH13 ansatrienin biosynthetic gene cluster, partial sequence	NRPS-like.T1PKS	PKS-NRP_Hybrids	Streptomyces sp. XZQH13	Bacteria,Actinobacteria,Streptomycetales,Streptomycetaceae,Streptomyces
BGC0000958	BGC0000958	Streptomyces sp. S4, whole genome shotgun sequence	T1PKS.NRPS	PKS-NRP_Hybrids	Streptomyces sp. S4	Bacteria,Actinobacteria,Streptomycetales,Streptomycetaceae,Streptomyces
BGC0000959	BGC0000959	TPA_asm: Aspergillus nidulans FGSC A4 chromosome V	T1PKS.NRPS	PKS-NRP_Hybrids	Aspergillus nidulans FGSC A4	Eukaryota,Fungi,Dikarya,Ascomycota,Pezizomycotina,Eurotiomycetes,Eurotiomycetidae,Eurotiales,Aspergillaceae,Aspergillus,Aspergillus subgen. Nidulantes
BGC0000960	BGC0000960	Streptomyces sahachiroi azinomycin B gene cluster, partial sequence	NRPS-like.T1PKS.NRPS	PKS-NRP_Hybrids	Streptomyces sahachiroi	Bacteria,Actinobacteria,Streptomycetales,Streptomycetaceae,Streptomyces
BGC0000961	BGC0000961	Burkholderia thailandensis E264 chromosome II, complete sequence	hserlactone.T1PKS.NRPS	Others	Burkholderia thailandensis E264	Bacteria,Proteobacteria,Betaproteobacteria,Burkholderiales,Burkholderiaceae,Burkholderia,pseudomallei group
BGC0000962	BGC0000962	Lyngbya majuscula barbamide biosynthesis gene cluster, complete sequence	NRPS-like.T1PKS.NRPS	PKS-NRP_Hybrids	Lyngbya majuscula	Bacteria,Cyanobacteria,Oscillatoriophycideae,Oscillatoriales,Oscillatoriaceae,Lyngbya
BGC0000963	BGC0000963	Streptomyces verticillus bleomycin biosynthetic gene cluster, complete cds	NRPS-like.T1PKS.NRPS	PKS-NRP_Hybrids	Streptomyces verticillus	Bacteria,Actinobacteria,Streptomycetales,Streptomycetaceae,Streptomyces
BGC0000964	BGC0000964	Burkholderia thailandensis E264 chromosome I, complete sequence	NRPS	NRPS	Burkholderia thailandensis E264	Bacteria,Proteobacteria,Betaproteobacteria,Burkholderiales,Burkholderiaceae,Burkholderia,pseudomallei group
BGC0000965	BGC0000965	Streptomyces globisporus enediyne antitumor antibiotic C-1027 biosynthetic gene cluster, complete sequence	T1PKS.NRPS	PKS-NRP_Hybrids	Streptomyces globisporus	Bacteria,Actinobacteria,Streptomycetales,Streptomycetaceae,Streptomyces
BGC0000966	BGC0000966	Actinoalloteichus sp. WH1-2216-6 putative formate acetyltransferase gene, partial cds; 50S ribosomal protein and ubiquinone/menaquinone biosynthesis melthyltransgerase genes, complete cds; caerulomycin A biosynthetic gene cluster, complete sequence; and F420-dependent NADP oxidoreductase coenzyme gene, partial cds	T1PKS.NRPS	PKS-NRP_Hybrids	Actinoalloteichus sp. WH1-2216-6	Bacteria,Actinobacteria,Pseudonocardiales,Pseudonocardiaceae,Actinoalloteichus,unclassified Actinoalloteichus
BGC0000967	BGC0000967	Uncultured Candidatus Entotheonella sp. calY, calX, calW, calV, calU, calT, calS, calR, calQ, calP, calO, calN, calM, calL, calK, calJ, calA, calB, calC, calD, calE, calF, calG, calH, calI genes, complete cds	transAT-PKS.NRPS-like.NRPS.PKS-like	PKS-NRP_Hybrids	uncultured Candidatus Entotheonella sp.	Bacteria,Nitrospinae/Tectomicrobia group,Candidatus Tectomicrobia,Candidatus Entotheonella,environmental samples
BGC0000968	BGC0000968	Penicillium expansum chaetoglobosin biosynthetic gene cluster	T1PKS.NRPS	PKS-NRP_Hybrids	Penicillium expansum	Eukaryota,Fungi,Dikarya,Ascomycota,Pezizomycotina,Eurotiomycetes,Eurotiomycetidae,Eurotiales,Aspergillaceae,Penicillium
BGC0000969	BGC0000969	Chondromyces crocatus chondramide biosynthetic gene cluster, strain Cmc5	T1PKS.NRPS	PKS-NRP_Hybrids	Chondromyces crocatus	Bacteria,Proteobacteria,Deltaproteobacteria,Myxococcales,Sorangiineae,Polyangiaceae,Chondromyces
BGC0000970	BGC0000970	Chondromyces crocatus chondrochloren biosynthesis gene cluster, strain Cmc5	NRPS-like.T1PKS.NRPS	PKS-NRP_Hybrids	Chondromyces crocatus	Bacteria,Proteobacteria,Deltaproteobacteria,Myxococcales,Sorangiineae,Polyangiaceae,Chondromyces
BGC0000971	BGC0000971	Streptomyces sp. JS360 cinnabaramide biosynthetic gene cluster	NRPS-like.T1PKS.transAT-PKS-like	PKS-NRP_Hybrids	Streptomyces cinnabarigriseus	Bacteria,Actinobacteria,Streptomycetales,Streptomycetaceae,Streptomyces
BGC0000972	BGC0000972	Escherichia coli colibactin polyketide biosynthesis gene cluster and flanking regions, strain IHE3034	T1PKS.NRPS	PKS-NRP_Hybrids	Escherichia coli	Bacteria,Proteobacteria,Gammaproteobacteria,Enterobacterales,Enterobacteriaceae,Escherichia
BGC0000973	BGC0000973	Streptomyces sp. CS40 Collismycin A biosynthesis gene cluster, strain CS40	T1PKS.NRPS	PKS-NRP_Hybrids	Streptomyces sp. CS40	Bacteria,Actinobacteria,Streptomycetales,Streptomycetaceae,Streptomyces
BGC0000974	BGC0000974	Chondromyces crocatus crocacin biosynthetic gene cluster, strain Cmc5	NRPS-like.T1PKS.NRPS	PKS-NRP_Hybrids	Chondromyces crocatus	Bacteria,Proteobacteria,Deltaproteobacteria,Myxococcales,Sorangiineae,Polyangiaceae,Chondromyces
BGC0000975	BGC0000975	Nostoc sp. ATCC 53789 cryptophycin biosynthetic gene cluster, complete sequence	NRPS-like.T1PKS.NRPS	PKS-NRP_Hybrids	Nostoc sp. ATCC 53789	Bacteria,Cyanobacteria,Nostocales,Nostocaceae,Nostoc
BGC0000976	BGC0000976	Moorea producens 3L curacin biosynthetic gene cluster, complete sequence	T3PKS.T1PKS.NRPS.PKS-like	PKS-NRP_Hybrids	Moorena producens 3L	Bacteria,Cyanobacteria,Oscillatoriophycideae,Oscillatoriales,Oscillatoriaceae,Moorena
BGC0000977	BGC0000977	Aspergillus oryzae cpaT, cpaM, cpaH, cpaO, cpaD, cpaA, cpaR genes for putative MFS multidrug transporter, hypothetical protein, cytochrome P450, FAD-dependent oxidoreductase, dimethylallyltryptophan synthase, PKS-NRPS hybrid, putative C6 transcription factor, complete cds	T1PKS.NRPS.indole	Others	Aspergillus oryzae	Eukaryota,Fungi,Dikarya,Ascomycota,Pezizomycotina,Eurotiomycetes,Eurotiomycetidae,Eurotiales,Aspergillaceae,Aspergillus,Aspergillus subgen. Circumdati
BGC0000978	BGC0000978	Cylindrospermopsis raciborskii AWT205 cylindrospermopsin biosynthesis gene cluster, complete sequence	NRPS-like.T1PKS	PKS-NRP_Hybrids	Cylindrospermopsis raciborskii AWT205	Bacteria,Cyanobacteria,Nostocales,Aphanizomenonaceae,Cylindrospermopsis
BGC0000979	BGC0000979	Aphanizomenon sp. 10E9 cylindrospermopsin biosynthesis gene cluster, partial sequence	NRPS-like.T1PKS	PKS-NRP_Hybrids	Aphanizomenon sp. 10E9	Bacteria,Cyanobacteria,Nostocales,Aphanizomenonaceae,Aphanizomenon,unclassified Aphanizomenon
BGC0000980	BGC0000980	Aphanizomenon sp. 22D11 cylindrospermopsin biosynthesis gene cluster, partial sequence	NRPS-like.T1PKS	PKS-NRP_Hybrids	Aphanizomenon sp. 22D11	Bacteria,Cyanobacteria,Nostocales,Aphanizomenonaceae,Aphanizomenon,unclassified Aphanizomenon
BGC0000981	BGC0000981	Aphanizomenon sp. 10E6 RNA-binding S1 domain-containing protein, oxidoreductase alpha subunit, transposase, and hypothetical protein genes, complete cds; cylindrospermopsin biosynthesis gene cluster, complete sequence; and hypothetical proteins, putative nucleotidyl transferase, putative cell envelope-related transcriptional attenuator, pentapeptide repeat-containing protein, and putative integra…	NRPS-like.T1PKS	PKS-NRP_Hybrids	Aphanizomenon sp. 10E6	Bacteria,Cyanobacteria,Nostocales,Aphanizomenonaceae,Aphanizomenon,unclassified Aphanizomenon
BGC0000982	BGC0000982	Cystobacter fuscus cystothiazole A gene cluster, complete sequence	T1PKS.NRPS	PKS-NRP_Hybrids	Cystobacter fuscus	Bacteria,Proteobacteria,Deltaproteobacteria,Myxococcales,Cystobacterineae,Archangiaceae,Cystobacter
BGC0000983	BGC0000983	Aspergillus clavatus NRRL 1 1099423829803 genomic scaffold, whole genome shotgun sequence	T1PKS.NRPS	PKS-NRP_Hybrids	Aspergillus clavatus NRRL 1	Eukaryota,Fungi,Dikarya,Ascomycota,Pezizomycotina,Eurotiomycetes,Eurotiomycetidae,Eurotiales,Aspergillaceae,Aspergillus,Aspergillus subgen. Fumigati
BGC0000984	BGC0000984	Delftia acidovorans SPH-1, complete genome	T1PKS.NRPS	PKS-NRP_Hybrids	Delftia acidovorans SPH-1	Bacteria,Proteobacteria,Betaproteobacteria,Burkholderiales,Comamonadaceae,Delftia
BGC0000985	BGC0000985	Tistrella mobilis KA081020-065 plasmid pTM3, complete sequence	NRPS	NRPS	Tistrella mobilis KA081020-065	Bacteria,Proteobacteria,Alphaproteobacteria,Rhodospirillales,Rhodospirillaceae,Tistrella
BGC0000986	BGC0000986	TPA_exp: Stigmatella aurantiaca DW4/3-1 Dkxanthene biosynthetic gene cluster	T1PKS.NRPS.RiPP-like	Others	Stigmatella aurantiaca DW4/3-1	Bacteria,Proteobacteria,Deltaproteobacteria,Myxococcales,Cystobacterineae,Archangiaceae,Stigmatella
BGC0000988	BGC0000988	Sorangium cellulosum strain So ce90 epothilone biosynthesis gene cluster, complete sequence	T1PKS.NRPS	PKS-NRP_Hybrids	Sorangium cellulosum	Bacteria,Proteobacteria,Deltaproteobacteria,Myxococcales,Sorangiineae,Polyangiaceae,Sorangium
BGC0000989	BGC0000989	Sorangium cellulosum strain So0157-2 epothilone biosynthesis gene cluster, complete sequence	T1PKS.NRPS	PKS-NRP_Hybrids	Sorangium cellulosum So0157-2	Bacteria,Proteobacteria,Deltaproteobacteria,Myxococcales,Sorangiineae,Polyangiaceae,Sorangium
BGC0000990	BGC0000990	Sorangium cellulosum strain KYC3013 epothilone biosynthesis gene cluster, complete sequence	T1PKS.NRPS	PKS-NRP_Hybrids	Sorangium cellulosum	Bacteria,Proteobacteria,Deltaproteobacteria,Myxococcales,Sorangiineae,Polyangiaceae,Sorangium
BGC0000991	BGC0000991	Sorangium cellulosum putative transposase gene, partial cds; putative transposase gene, complete cds; epothilone biosynthesis gene cluster, complete sequence; putative membrane protein gene, complete cds	T1PKS.NRPS	PKS-NRP_Hybrids	Sorangium cellulosum	Bacteria,Proteobacteria,Deltaproteobacteria,Myxococcales,Sorangiineae,Polyangiaceae,Sorangium
BGC0000992	BGC0000992	Fusarium heterosporum strain ATCC 74349 fusaridione A gene cluster, complete sequence	T1PKS.NRPS.indole	Others	Fusarium heterosporum	Eukaryota,Fungi,Dikarya,Ascomycota,Pezizomycotina,Sordariomycetes,Hypocreomycetidae,Hypocreales,Nectriaceae,Fusarium,Fusarium heterosporum species complex
BGC0000993	BGC0000993	Chromobacterium violaceum strain 968 16S rRNA pseudouridine synthase gene, partial cds; MutT/nudix family phosphohydrolase and transcription elongation factor GreB genes, complete cds; FK228 biosynthetic gene cluster, complete sequence; hydrogen peroxid-inducible genes activator OxyR, cell division topological specificity factor MinE, and septum site-determining protein MinD genes, complete cds; …	NRPS	NRPS	Chromobacterium violaceum	Bacteria,Proteobacteria,Betaproteobacteria,Neisseriales,Chromobacteriaceae,Chromobacterium
BGC0000994	BGC0000994	Streptomyces hygroscopicus var. ascomyceticus FK520 biosynthetic gene cluster, partial sequence	NRPS-like.T1PKS.NRPS	PKS-NRP_Hybrids	Streptomyces hygroscopicus subsp. ascomyceticus	Bacteria,Actinobacteria,Streptomycetales,Streptomycetaceae,Streptomyces,Streptomyces violaceusniger group
BGC0000995	BGC0000995	Pseudomonas sp. 2663 hypothetical proteins, OmpA family protein, ImcF-related family protein, hypothetical protein, and integrase genes, complete cds; FR901464 gene cluster, complete sequence; and histone family protein DNA-binding protein and integrase genes, complete cds	transAT-PKS.NRPS.PKS-like	PKS-NRP_Hybrids	Pseudomonas sp. 2663	Bacteria,Proteobacteria,Gammaproteobacteria,Pseudomonadales,Pseudomonadaceae,Pseudomonas
BGC0000996	BGC0000996	Streptomyces sp. SPB78 genomic scaffold supercont1.1, whole genome shotgun sequence	T1PKS.NRPS	PKS-NRP_Hybrids	Streptomyces sp. SPB78	Bacteria,Actinobacteria,Streptomycetales,Streptomycetaceae,Streptomyces
BGC0000997	BGC0000997	[Polyangium] brachysporum glidobactin A synthetase gene region, type strain K481-B101T	T1PKS.NRPS	PKS-NRP_Hybrids	Schlegelella brevitalea	Bacteria,Proteobacteria,Betaproteobacteria,Burkholderiales,Comamonadaceae,Schlegelella
BGC0000998	BGC0000998	Streptomyces sp. K01-0509 guadinomine biosynthetic gene cluster, complete sequence	NRPS-like.T1PKS	PKS-NRP_Hybrids	Streptomyces sp. K01-0509	Bacteria,Actinobacteria,Streptomycetales,Streptomycetaceae,Streptomyces
BGC0000999	BGC0000999	Lysobacter enzymogenes strain C3 HSAF biosynthetic gene cluster, partial sequence	T1PKS.NRPS	PKS-NRP_Hybrids	Lysobacter enzymogenes	Bacteria,Proteobacteria,Gammaproteobacteria,Xanthomonadales,Xanthomonadaceae,Lysobacter
BGC0001000	BGC0001000	Lyngbya majuscula hectochlorin biosynthetic gene cluster, complete sequence	T1PKS.NRPS	PKS-NRP_Hybrids	Lyngbya majuscula	Bacteria,Cyanobacteria,Oscillatoriophycideae,Oscillatoriales,Oscillatoriaceae,Lyngbya
BGC0001001	BGC0001001	Lyngbya majuscula jamaicamide biosynthesis gene cluster, complete sequence	T3PKS.T1PKS.NRPS.PKS-like	PKS-NRP_Hybrids	Lyngbya majuscula	Bacteria,Cyanobacteria,Oscillatoriophycideae,Oscillatoriales,Oscillatoriaceae,Lyngbya
BGC0001002	BGC0001002	Streptomyces roseoverticillatus DNA, contains jaw123456789 gene cluster, strain: HP-891	T1PKS	PKSI	Streptomyces roseoverticillatus	Bacteria,Actinobacteria,Streptomycetales,Streptomycetaceae,Streptomyces
BGC0001003	BGC0001003	Streptomyces aureofaciens strain Tu117 lipomycin biosynthesis gene cluster, complete sequence	T1PKS.NRPS	PKS-NRP_Hybrids	Kitasatospora aureofaciens	Bacteria,Actinobacteria,Streptomycetales,Streptomycetaceae,Kitasatospora
BGC0001004	BGC0001004	Streptomyces sp. SCSIO 01127 macrolide glycosyltransferase and conserved hypothetical protein genes, complete cds; lobophorin biosynthetic gene cluster, complete sequence; and acetyltransferase and transposase genes, complete cds	T1PKS.oligosaccharide	Others	Streptomyces sp. SCSIO 01127	Bacteria,Actinobacteria,Streptomycetales,Streptomycetaceae,Streptomyces
BGC0001005	BGC0001005	Bacillus subtilis strain 916 YbbR-like domain-containing protein (ybbR), phosphoglucosamine mutase (glmM), L-glutamine-D-fructose-6-phosphate amidotransferase (glmS), putative ATP binding protein of ABC transporter (potA), locillomycin synthase D (locD), locillomycin synthase A (locA), locillomycin synthase B (locB), locillomycin synthase C (locC), response regulator protein GraR (graR), two-comp…	NRPS-like.transAT-PKS-like.NRPS	PKS-NRP_Hybrids	Bacillus subtilis	Bacteria,Firmicutes,Bacilli,Bacillales,Bacillaceae,Bacillus
BGC0001006	BGC0001006	Salinispora tropica CNB-440, complete genome	NRPS-like.T1PKS	PKS-NRP_Hybrids	Salinispora tropica CNB-440	Bacteria,Actinobacteria,Micromonosporales,Micromonosporaceae,Salinispora
BGC0001007	BGC0001007	Salinispora arenicola CNS-205, complete genome	NRPS-like.T1PKS	PKS-NRP_Hybrids	Salinispora arenicola CNS-205	Bacteria,Actinobacteria,Micromonosporales,Micromonosporaceae,Salinispora
BGC0001008	BGC0001008	Actinomadura madurae strain ATCC 39144 maduropeptin biosynthesis gene cluster, complete sequence	T1PKS.NRPS	PKS-NRP_Hybrids	Actinomadura madurae	Bacteria,Actinobacteria,Streptosporangiales,Thermomonosporaceae,Actinomadura
BGC0001010	BGC0001010	Melittangium lichenicola melithiazol gene cluster	T1PKS.NRPS	PKS-NRP_Hybrids	Melittangium lichenicola	Bacteria,Proteobacteria,Deltaproteobacteria,Myxococcales,Cystobacterineae,Archangiaceae,Melittangium
BGC0001011	BGC0001011	Streptomyces sp. NRRL 30748 meridamycin biosynthetic gene cluster and flanking regions	T1PKS.NRPS	PKS-NRP_Hybrids	Streptomyces sp. NRRL 30748	Bacteria,Actinobacteria,Streptomycetales,Streptomycetaceae,Streptomyces
BGC0001012	BGC0001012	Streptomyces violaceusniger meridamycin gene cluster, complete sequence	T1PKS.NRPS	PKS-NRP_Hybrids	Streptomyces violaceusniger	Bacteria,Actinobacteria,Streptomycetales,Streptomycetaceae,Streptomyces,Streptomyces violaceusniger group
BGC0001013	BGC0001013	Biosynthetic Gene Cluster for the Production of a Complex Polyketide	T1PKS.NRPS	PKS-NRP_Hybrids	Streptomyces sp.	Bacteria,Actinobacteria,Streptomycetales,Streptomycetaceae,Streptomyces
BGC0001014	BGC0001014	Ralstonia solanacearum GMI1000 chromosome complete sequence	T1PKS.NRPS	PKS-NRP_Hybrids	Ralstonia solanacearum GMI1000	Bacteria,Proteobacteria,Betaproteobacteria,Burkholderiales,Burkholderiaceae,Ralstonia
BGC0001015	BGC0001015	Planktothrix agardhii microcystin synthesis gene cluster	T1PKS.NRPS	PKS-NRP_Hybrids	Planktothrix agardhii NIVA-CYA 126/8	Bacteria,Cyanobacteria,Oscillatoriophycideae,Oscillatoriales,Microcoleaceae,Planktothrix
BGC0001016	BGC0001016	Anabaena sp. 90 hypothetical protein genes, complete cds; microcystin biosynthesis gene cluster, complete sequence; and putative transposase (atn1) gene, complete cds	NRPS-like.T1PKS.NRPS	PKS-NRP_Hybrids	Anabaena sp. 90	Bacteria,Cyanobacteria,Nostocales,Nostocaceae,Anabaena,unclassified Anabaena
BGC0001017	BGC0001017	Microcystis aeruginosa PCC 7806 DNA polymerase III beta subunit (dnaN) gene, partial cds; microcystin synthetase gene cluster, complete sequence; Uma1 (uma1), Uma2 (uma2), Uma3 (uma3), Uma4 (uma4), and Uma5 (uma5) genes, complete cds; and Uma6 (uma6) gene, partial cds	NRPS-like.T1PKS.NRPS	PKS-NRP_Hybrids	Microcystis aeruginosa PCC 7806	Bacteria,Cyanobacteria,Oscillatoriophycideae,Chroococcales,Microcystaceae,Microcystis
BGC0001018	BGC0001018	Microcystis aeruginosa K-139 mcnF, mcnA, mcnB, mcnC, mcnE, orf1, orf2, orf3 genes, complete cds	NRPS	NRPS	Microcystis aeruginosa K-139	Bacteria,Cyanobacteria,Oscillatoriophycideae,Chroococcales,Microcystaceae,Microcystis
BGC0001019	BGC0001019	Sorangium cellulosum strain So ce38 microsclerodermin biosynthesis gene cluster, complete sequence	NRPS-like.T1PKS.NRPS	PKS-NRP_Hybrids	Sorangium cellulosum	Bacteria,Proteobacteria,Deltaproteobacteria,Myxococcales,Sorangiineae,Polyangiaceae,Sorangium
BGC0001020	BGC0001020	Streptomyces sp. NRRL 30471 muraymycin biosynthetic gene cluster, complete sequence; and flanking sequence	LAP.nucleoside.thiopeptide.NRPS-like.NRPS	Others	Streptomyces sp. NRRL 30471	Bacteria,Actinobacteria,Streptomycetales,Streptomycetaceae,Streptomyces
BGC0001021	BGC0001021	Mycobacterium tuberculosis H37Rv complete genome	NRPS	NRPS	Mycobacterium tuberculosis H37Rv	Bacteria,Actinobacteria,Corynebacteriales,Mycobacteriaceae,Mycobacterium,Mycobacterium tuberculosis complex
BGC0001022	BGC0001022	Stigmatella aurantiaca myxalamid biosynthetic gene cluster, complete sequence	T1PKS.NRPS	PKS-NRP_Hybrids	Stigmatella aurantiaca	Bacteria,Proteobacteria,Deltaproteobacteria,Myxococcales,Cystobacterineae,Archangiaceae,Stigmatella
BGC0001023	BGC0001023	Stigmatella aurantiaca myxochromide S biosynthetic gene cluster	T1PKS.NRPS	PKS-NRP_Hybrids	Stigmatella aurantiaca	Bacteria,Proteobacteria,Deltaproteobacteria,Myxococcales,Cystobacterineae,Archangiaceae,Stigmatella
BGC0001024	BGC0001024	Stigmatella aurantiaca myxothiazol gene cluster, complete sequence	T1PKS.NRPS	PKS-NRP_Hybrids	Stigmatella aurantiaca DW4/3-1	Bacteria,Proteobacteria,Deltaproteobacteria,Myxococcales,Cystobacterineae,Archangiaceae,Stigmatella
BGC0001025	BGC0001025	Myxococcus xanthus DK 1622, complete genome	transAT-PKS.NRPS.PKS-like	PKS-NRP_Hybrids	Myxococcus xanthus DK 1622	Bacteria,Proteobacteria,Deltaproteobacteria,Myxococcales,Cystobacterineae,Myxococcaceae,Myxococcus
BGC0001026	BGC0001026	Metarhizium anisopliae strain ARSEF 2575 NG-391 biosynthetic gene cluster, partial sequence	T1PKS.NRPS	PKS-NRP_Hybrids	Metarhizium anisopliae	Eukaryota,Fungi,Dikarya,Ascomycota,Pezizomycotina,Sordariomycetes,Hypocreomycetidae,Hypocreales,Clavicipitaceae,Metarhizium
BGC0001027	BGC0001027	Nocardia farcinica IFM 10152 DNA, complete genome	NRPS	NRPS	Nocardia farcinica IFM 10152	Bacteria,Actinobacteria,Corynebacteriales,Nocardiaceae,Nocardia
BGC0001028	BGC0001028	Nostoc sp. GSV224 nostopeptolide biosynthetic gene cluster, complete sequence	T1PKS.NRPS	PKS-NRP_Hybrids	Nostoc sp. GSV224	Bacteria,Cyanobacteria,Nostocales,Nostocaceae,Nostoc
BGC0001029	BGC0001029	Nostoc sp. 152 ResB-like protein gene, partial cds; ABC transporter, hypothetical protein, GTP cyclohydrolase, hypothetical proteins, and putative RNA ligase genes, complete cds; nostophycin biosynthetic gene cluster, complete sequence; and hypothetical protein gene, complete cds	NRPS-like.T1PKS.NRPS	PKS-NRP_Hybrids	Nostoc sp. 152	Bacteria,Cyanobacteria,Nostocales,Nostocaceae,Nostoc
BGC0001030	BGC0001030	Penicillium nordicum culture DAOMC:185683 ochratoxin A biosynthetic gene cluster, complete sequence	T1PKS.NRPS	PKS-NRP_Hybrids	Penicillium nordicum	Eukaryota,Fungi,Dikarya,Ascomycota,Pezizomycotina,Eurotiomycetes,Eurotiomycetidae,Eurotiales,Aspergillaceae,Penicillium
BGC0001031	BGC0001031	Serratia marcescens strain MSU97 oocydin A gene cluster, complete sequence	T3PKS.transAT-PKS.PKS-like	PKSother	Serratia marcescens	Bacteria,Proteobacteria,Gammaproteobacteria,Enterobacterales,Yersiniaceae,Serratia
BGC0001032	BGC0001032	Serratia plymuthica strain A153 oocydin A gene cluster, complete sequence	T3PKS.transAT-PKS.PKS-like	PKSother	Serratia plymuthica	Bacteria,Proteobacteria,Gammaproteobacteria,Enterobacterales,Yersiniaceae,Serratia
BGC0001033	BGC0001033	Paenibacillus larvae subsp. larvae DSM 25430, complete genome	T1PKS.NRPS	PKS-NRP_Hybrids	Paenibacillus larvae subsp. larvae DSM 25430	Bacteria,Firmicutes,Bacilli,Bacillales,Paenibacillaceae,Paenibacillus
BGC0001034	BGC0001034	Sorangium cellulosum pellasoren biosynthesis gene cluster, strain So ce38	T1PKS.NRPS	PKS-NRP_Hybrids	Sorangium cellulosum	Bacteria,Proteobacteria,Deltaproteobacteria,Myxococcales,Sorangiineae,Polyangiaceae,Sorangium
BGC0001035	BGC0001035	Glarea lozoyensis ATCC 20868 chromosome Unknown GLAREA13, whole genome shotgun sequence	T1PKS.NRPS.betalactone	Others	Glarea lozoyensis ATCC 20868	Eukaryota,Fungi,Dikarya,Ascomycota,Pezizomycotina,Leotiomycetes,Helotiales,Helotiaceae,Glarea
BGC0001036	BGC0001036	Streptomyces sp. MK498-98F14 3-dehydroquinate synthase gene, complete cds; polyoxypeptin gene cluster, complete sequence; and hypothetical protein gene, complete cds	T1PKS.NRPS	PKS-NRP_Hybrids	Streptomyces sp. MK498-98F14	Bacteria,Actinobacteria,Streptomycetales,Streptomycetaceae,Streptomyces
BGC0001037	BGC0001037	Aspergillus fumigatus Af293 chromosome 8, whole genome shotgun sequence	T1PKS.NRPS	PKS-NRP_Hybrids	Aspergillus fumigatus Af293	Eukaryota,Fungi,Dikarya,Ascomycota,Pezizomycotina,Eurotiomycetes,Eurotiomycetidae,Eurotiales,Aspergillaceae,Aspergillus,Aspergillus subgen. Fumigati
BGC0001038	BGC0001038	Nonomuraea spiralis strain IMC A-0156 pyralomicin biosynthetic gene cluster, complete sequence	T1PKS.amglyccycl	Others	Nonomuraea spiralis	Bacteria,Actinobacteria,Streptosporangiales,Streptosporangiaceae,Nonomuraea
BGC0001039	BGC0001039	Streptomyces pyridomyceticus strain NRRL B-2517 pyridomycin gene cluster, complete sequence	T1PKS.NRPS	PKS-NRP_Hybrids	Streptomyces pyridomyceticus	Bacteria,Actinobacteria,Streptomycetales,Streptomycetaceae,Streptomyces
BGC0001040	BGC0001040	S.hygroscopicus gene cluster for polyketide immunosuppressant rapamycin	NRPS-like.T1PKS.NRPS	PKS-NRP_Hybrids	Streptomyces rapamycinicus NRRL 5491	Bacteria,Actinobacteria,Streptomycetales,Streptomycetaceae,Streptomyces,Streptomyces violaceusniger group
BGC0001041	BGC0001041	Salinispora tropica CNB-440, complete genome	NRPS-like.T1PKS.transAT-PKS-like	PKS-NRP_Hybrids	Salinispora tropica CNB-440	Bacteria,Actinobacteria,Micromonosporales,Micromonosporaceae,Salinispora
BGC0001042	BGC0001042	Streptomyces flaveolus strain DSM 9954 cytochrome P450 monooxygenase gene, partial cds; hypothetical protein, acyl carrier protein, CoA ligase, methyltransferase, putative p450 monooxygenase, deoxyadenosine kinase, dehydrogenase, LysR family regulator, putative protein kinase, hypothetical proteins, TetR-like family regulator, transglycosylase-associated protein, Ser/Arg-related nuclear matrix-li…	hglE-KS.T1PKS.NRPS.PKS-like	PKS-NRP_Hybrids	Streptomyces flaveolus	Bacteria,Actinobacteria,Streptomycetales,Streptomycetaceae,Streptomyces
BGC0001043	BGC0001043	Streptomyces griseus subsp. griseus NBRC 13350 DNA, complete genome	T1PKS.NRPS	PKS-NRP_Hybrids	Streptomyces griseus subsp. griseus NBRC 13350	Bacteria,Actinobacteria,Streptomycetales,Streptomycetaceae,Streptomyces
BGC0001044	BGC0001044	Leptosphaeria maculans HDX1 (HDX1), PKS1 (PKS1), and UVI-1h (UVI-1h) genes, complete cds; sirodesmin biosynthetic gene cluster, complete sequence; MP1 (MP1), and ZnF3 (ZnF3) genes, complete cds	indole.NRPS	Others	Leptosphaeria maculans	Eukaryota,Fungi,Dikarya,Ascomycota,Pezizomycotina,Dothideomycetes,Pleosporomycetidae,Pleosporales,Pleosporineae,Leptosphaeriaceae,Leptosphaeria,Leptosphaeria maculans species complex
BGC0001045	BGC0001045	Pseudomonas sp. Q71576 spiruchostatin biosynthetic gene cluster, complete sequence	NRPS	NRPS	Pseudomonas sp. Q71576	Bacteria,Proteobacteria,Gammaproteobacteria,Pseudomonadales,Pseudomonadaceae,Pseudomonas
BGC0001046	BGC0001046	Streptomyces lydicus streptolydigin biosynthesis gene cluster, strain NRRL 2433	T1PKS.NRPS.terpene	Others	Streptomyces lydicus	Bacteria,Actinobacteria,Streptomycetales,Streptomycetaceae,Streptomyces
BGC0001047	BGC0001047	Pseudomonas syringae slyABCDE gene and ORF1, ORF7 and ORF8	T1PKS.NRPS	PKS-NRP_Hybrids	Pseudomonas syringae	Bacteria,Proteobacteria,Gammaproteobacteria,Pseudomonadales,Pseudomonadaceae,Pseudomonas
BGC0001048	BGC0001048	Streptoalloteichus hindustanus strain ATCC 31158 tallysomycin biosynthetic gene cluster, complete sequence	NRPS-like.T1PKS.NRPS	PKS-NRP_Hybrids	Streptoalloteichus hindustanus	Bacteria,Actinobacteria,Pseudonocardiales,Pseudonocardiaceae,Streptoalloteichus
BGC0001049	BGC0001049	Beauveria bassiana tenellin biosynthesis gene cluster	T1PKS.NRPS	PKS-NRP_Hybrids	Beauveria bassiana	Eukaryota,Fungi,Dikarya,Ascomycota,Pezizomycotina,Sordariomycetes,Hypocreomycetidae,Hypocreales,Cordycipitaceae,Beauveria
BGC0001050	BGC0001050	Tistrella bauzanensis thalassospiramide gene cluster, complete sequence	NRPS-like.NRPS	NRPS	Tistrella bauzanensis	Bacteria,Proteobacteria,Alphaproteobacteria,Rhodospirillales,Rhodospirillaceae,Tistrella
BGC0001051	BGC0001051	Sorangium cellulosum strain So ce895 thuggacin biosynthetic gene cluster; complete sequence	T1PKS.NRPS	PKS-NRP_Hybrids	Sorangium cellulosum	Bacteria,Proteobacteria,Deltaproteobacteria,Myxococcales,Sorangiineae,Polyangiaceae,Sorangium
BGC0001052	BGC0001052	Streptomyces sp. 307-9 tirandamycin biosynthetic gene cluster, complete sequence	T1PKS.NRPS	PKS-NRP_Hybrids	Streptomyces sp. 307-9	Bacteria,Actinobacteria,Streptomycetales,Streptomycetaceae,Streptomyces
BGC0001053	BGC0001053	Angiococcus disciformis partial ORF16, ORF15, ORF14, ORF13, ORF12, ORF11, ORF10, ORF9, ORF8, ORF7, ORF6, ORF5, ORF4, ORF3, tubA gene, ORF2, tubZ gene, ORF1, tubB gene, tubC gene, tubD gene, tubE gene, tubF gene, ORF17, ORF18, ORF19, ORF20, tubG gene, ORF21, ORF22, ORF23 and ORF24, strain An d48	T1PKS.NRPS	PKS-NRP_Hybrids	Archangium disciforme	Bacteria,Proteobacteria,Deltaproteobacteria,Myxococcales,Cystobacterineae,Archangiaceae,Archangium
BGC0001054	BGC0001054	Xenorhabdus nematophila ATCC 19061 chromosome, complete genome	NRPS-like.T1PKS.NRPS	PKS-NRP_Hybrids	Xenorhabdus nematophila ATCC 19061	Bacteria,Proteobacteria,Gammaproteobacteria,Enterobacterales,Morganellaceae,Xenorhabdus
BGC0001055	BGC0001055	Escherichia coli genome fragment containing the yersiniabactin, cob and pdu gene clusters, strain A0 34/86	T1PKS.NRPS	PKS-NRP_Hybrids	Escherichia coli	Bacteria,Proteobacteria,Gammaproteobacteria,Enterobacterales,Enterobacteriaceae,Escherichia
BGC0001056	BGC0001056	Serratia plymuthica zeamine operon, strain RVH1	T1PKS.hglE-KS.PUFA.NRPS	Others	Serratia plymuthica RVH1	Bacteria,Proteobacteria,Gammaproteobacteria,Enterobacterales,Yersiniaceae,Serratia
BGC0001057	BGC0001057	Gibberella zeae aldehyde dehydrogenase (ALD), heterokaryon incompatibility protein (HET), non-ribosomal peptide synthetase (NPS), monocarboxylate transporter like-protein (MCT), and K+ channel protein (KAT) genes, complete cds; PKS gene cluster, complete sequence; and polyketide synthase (PKS13), bZIP domain-containing transcription factor (ZEB2), protein kinase Eg2-like protein (STK), and Ca2+ A…	T1PKS.NRPS	PKS-NRP_Hybrids	Fusarium graminearum	Eukaryota,Fungi,Dikarya,Ascomycota,Pezizomycotina,Sordariomycetes,Hypocreomycetidae,Hypocreales,Nectriaceae,Fusarium
BGC0001058	BGC0001058	Streptomyces flavoviridis culture-collection ATCC:21892 zorbamycin biosynthesis gene cluster, complete sequence; and amidohydrolase gene, partial cds	NRPS-like.NRPS	NRPS	Streptomyces pilosus	Bacteria,Actinobacteria,Streptomycetales,Streptomycetaceae,Streptomyces
BGC0001059	BGC0001059	Bacillus cereus strain UW85 zwittermicin A biosynthetic gene cluster, complete sequence	T1PKS.NRPS	PKS-NRP_Hybrids	Bacillus cereus	Bacteria,Firmicutes,Bacilli,Bacillales,Bacillaceae,Bacillus,Bacillus cereus group
BGC0001060	BGC0001060	Micromonospora chersina strain M956-1 hypothetical protein, NTP pyrophosphohydrolase, and hypothetical proteins genes, complete cds; 5S ribosomal RNA gene, internal transcribed spacer 1, 23S ribosomal RNA gene, internal transcribed spacer 2, and 16S ribosomal RNA gene, complete sequence; GntT-like protein, TobX-like protein, unkown protein, hypothetical protein, putative tryptophanyl-tRNA synthet…	T1PKS	PKSI	Micromonospora chersina	Bacteria,Actinobacteria,Micromonosporales,Micromonosporaceae,Micromonospora
BGC0001061	BGC0001061	Streptomyces diastatochromogenes strain Tu6028 polyketomycin gene cluster, partial sequence	T2PKS.T1PKS.PKS-like	PKSother	Streptomyces diastatochromogenes	Bacteria,Actinobacteria,Streptomycetales,Streptomycetaceae,Streptomyces
BGC0001062	BGC0001062	Micromonospora echinospora subsp. challisensis strain NRRL 12255 TLN-05220 gene cluster, complete sequence	T2PKS.T1PKS.PKS-like	PKSother	Micromonospora echinospora subsp. challisensis	Bacteria,Actinobacteria,Micromonosporales,Micromonosporaceae,Micromonospora
BGC0001063	BGC0001063	Streptomyces coelicolor A3(2) complete genome	NRPS-like.prodigiosin.T1PKS	PKS-NRP_Hybrids	Streptomyces coelicolor A3(2)	Bacteria,Actinobacteria,Streptomycetales,Streptomycetaceae,Streptomyces,Streptomyces albidoflavus group
BGC0001064	BGC0001064	Cylindrospermum licheniforme UTEX 'B 2014' cylindrocyclophane biosynthetic gene cluster, complete sequence	T3PKS.T1PKS.PKS-like	PKSother	Cylindrospermum licheniforme UTEX B 2014	Bacteria,Cyanobacteria,Nostocales,Nostocaceae,Cylindrospermum
BGC0001065	BGC0001065	Streptomyces chromofuscus strain A7847 heboxidiene biosynthetic gene cluster, partial sequence	T1PKS	PKSI	Streptomyces chromofuscus	Bacteria,Actinobacteria,Streptomycetales,Streptomycetaceae,Streptomyces
BGC0001066	BGC0001066	Streptomyces violaceoruber kendomycin biosynthetic gene cluster, strain 3844-33C	NRPS-like.T3PKS.T1PKS	PKS-NRP_Hybrids	Streptomyces violaceoruber	Bacteria,Actinobacteria,Streptomycetales,Streptomycetaceae,Streptomyces,Streptomyces anthocyanicus group
BGC0001067	BGC0001067	Aspergillus fumigatus Af293 chromosome 8, whole genome shotgun sequence	T1PKS	PKSI	Aspergillus fumigatus Af293	Eukaryota,Fungi,Dikarya,Ascomycota,Pezizomycotina,Eurotiomycetes,Eurotiomycetidae,Eurotiales,Aspergillaceae,Aspergillus,Aspergillus subgen. Fumigati
BGC0001068	BGC0001068	Pyripyropene A biosynthesis genes	T1PKS	PKSI	unidentified unclassified sequences.
BGC0001069	BGC0001069	Polyangium cellulosum hypothetical protein gene, complete cds; chivosazol biosynthetic gene cluster, complete sequence; and hypothetical protein gene, complete cds	transAT-PKS.T1PKS.NRPS	PKS-NRP_Hybrids	Sorangium cellulosum	Bacteria,Proteobacteria,Deltaproteobacteria,Myxococcales,Sorangiineae,Polyangiaceae,Sorangium
BGC0001070	BGC0001070	Streptomyces collinus kirromycin biosynthesis gene cluster, strain Tu 365	transAT-PKS.T1PKS.NRPS	PKS-NRP_Hybrids	Streptomyces collinus Tu 365	Bacteria,Actinobacteria,Streptomycetales,Streptomycetaceae,Streptomyces
BGC0001071	BGC0001071	Nostoc sp. 'Peltigera membranacea cyanobiont' trans-AT PKS gene cluster, complete sequence	T1PKS.transAT-PKS.T3PKS.NRPS.PKS-like	PKS-NRP_Hybrids	Nostoc sp. 'Peltigera membranacea cyanobiont'	Bacteria,Cyanobacteria,Nostocales,Nostocaceae,Nostoc
BGC0001072	BGC0001072	Streptomyces antibioticus simocyclinone biosynthetic gene cluster, partial sequence	ladderane.T2PKS.T1PKS.aminocoumarin	Others	Streptomyces antibioticus	Bacteria,Actinobacteria,Streptomycetales,Streptomycetaceae,Streptomyces
BGC0001073	BGC0001073	Micromonospora sp. TP-A0468 response regulator, hypothetical protein, 2,3-rRing cyclase, nonribosomal peptide synthetase, peptidyl carrier protein, anthranilate phosphoribosyltransferase, alpha-tryptophan synthase, L-ectoine synthase, acyl-CoA dehydrogenase, phosphoribosylanthranilate isomerase, indoleglycerol phosphate synthase, transcriptional activator, dTDP-glucose synthase, dTDP-glucose 4,6-…	T2PKS.ectoine	Others	Micromonospora sp. TP-A0468	Bacteria,Actinobacteria,Micromonosporales,Micromonosporaceae,Micromonospora,unclassified Micromonospora
BGC0001074	BGC0001074	Streptomyces olindensis strain DAUFPE 5622 2, whole genome shotgun sequence	T2PKS.oligosaccharide	Others	Streptomyces olindensis	Bacteria,Actinobacteria,Streptomycetales,Streptomycetaceae,Streptomyces
BGC0001075	BGC0001075	Rhodococcus erythropolis rau gene cluster for aurachin RE biosynthesis, strain: JCM 6824	arylpolyene	Others	Rhodococcus erythropolis	Bacteria,Actinobacteria,Corynebacteriales,Nocardiaceae,Rhodococcus,Rhodococcus erythropolis group
BGC0001076	BGC0001076	Streptomyces sp. SN-1061M liposidomycin biosynthetic gene cluster, complete sequence	T3PKS.nucleoside	Others	Streptomyces sp. SN-1061M	Bacteria,Actinobacteria,Streptomycetales,Streptomycetaceae,Streptomyces
BGC0001077	BGC0001077	Actinoplanes missouriensis 431 DNA, complete genome	T3PKS	PKSother	Actinoplanes missouriensis 431	Bacteria,Actinobacteria,Micromonosporales,Micromonosporaceae,Actinoplanes
BGC0001078	BGC0001078	Streptomyces sp. KO-3988 furaquinocin A biosynthetic gene cluster, complete cds	T3PKS.terpene	Others	Streptomyces sp. KO-3988	Bacteria,Actinobacteria,Streptomycetales,Streptomycetaceae,Streptomyces
BGC0001079	BGC0001079	Streptomyces aculeolatus napyradiomycin biosynthetic gene cluster, complete sequence	T3PKS.terpene	Others	Streptomyces aculeolatus	Bacteria,Actinobacteria,Streptomycetales,Streptomycetaceae,Streptomyces
BGC0001080	BGC0001080	Streptomyces anulatus phenazine gene cluster, strain 9663	T3PKS.phenazine	Others	Streptomyces anulatus	Bacteria,Actinobacteria,Streptomycetales,Streptomycetaceae,Streptomyces
BGC0001082	BGC0001082	Penicillium paxilli strain PN2013 hypothetical protein PP101, hypothetical protein PP102, hypothetical protein PP103, hypothetical protein PP104, hypothetical protein PP105, hypothetical protein PP106, hypothetical protein PP107, hypothetical protein PP108, hypothetical protein PP109, hypothetical protein PP110, hypothetical protein PP111, and hypothetical protein PP112 genes, complete cds; paxil…	indole.terpene	Others	Penicillium paxilli	Eukaryota,Fungi,Dikarya,Ascomycota,Pezizomycotina,Eurotiomycetes,Eurotiomycetidae,Eurotiales,Aspergillaceae,Penicillium
BGC0001083	BGC0001083	Streptomyces sp. CNH189 merochlorin gene cluster, complete sequence	T3PKS.butyrolactone.terpene	Others	Streptomyces sp. CNH189	Bacteria,Actinobacteria,Streptomycetales,Streptomycetaceae,Streptomyces
BGC0001084	BGC0001084	Aspergillus sp. MF297-2 notoamide biosynthetic gene locus, partial sequence	indole.NRPS	Others	Aspergillus sp. MF297-2	Eukaryota,Fungi,Dikarya,Ascomycota,Pezizomycotina,Eurotiomycetes,Eurotiomycetidae,Eurotiales,Aspergillaceae,Aspergillus
BGC0001085	BGC0001085	Streptomyces blastmyceticus DNA, teleocidin B biosynthetic gene cluster, its upstream and downstream region, strain: NBRC 12747	indole.NRPS	Others	Streptomyces blastmyceticus	Bacteria,Actinobacteria,Streptomycetales,Streptomycetaceae,Streptomyces
BGC0001088	BGC0001088	Xanthomonas albilineans gene cluster XALB1 for albicidin pathotoxin production	NRPS-like.transAT-PKS-like.NRPS	PKS-NRP_Hybrids	Xanthomonas albilineans	Bacteria,Proteobacteria,Gammaproteobacteria,Xanthomonadales,Xanthomonadaceae,Xanthomonas
BGC0001089	BGC0001089	Bacillus amyloliquefaciens bae gene cluster directing biosynthesis of bacillaene, strain FZB42	transAT-PKS.T3PKS.NRPS	PKS-NRP_Hybrids	Bacillus velezensis FZB42	Bacteria,Firmicutes,Bacilli,Bacillales,Bacillaceae,Bacillus,Bacillus amyloliquefaciens group
BGC0001090	BGC0001090	Bacillus amyloliquefaciens subsp. plantarum str. FZB42, complete genome	transAT-PKS.NRPS	PKS-NRP_Hybrids	Bacillus velezensis FZB42	Bacteria,Firmicutes,Bacilli,Bacillales,Bacillaceae,Bacillus,Bacillus amyloliquefaciens group
BGC0001091	BGC0001091	Corallococcus coralloides strain B035 antibiotic corallopyronin A biosynthetic gene cluster, complete sequence	transAT-PKS.NRPS-like.PKS-like	PKS-NRP_Hybrids	Corallococcus coralloides	Bacteria,Proteobacteria,Deltaproteobacteria,Myxococcales,Cystobacterineae,Myxococcaceae,Corallococcus
BGC0001093	BGC0001093	Polyangium cellulosum strain So ce12 disorazole biosynthesis gene cluster, complete sequence	transAT-PKS.NRPS	PKS-NRP_Hybrids	Sorangium cellulosum	Bacteria,Proteobacteria,Deltaproteobacteria,Myxococcales,Sorangiineae,Polyangiaceae,Sorangium
BGC0001094	BGC0001094	Burkholderia ambifaria AMMD chromosome 3, complete sequence	T1PKS.transAT-PKS-like	PKSother	Burkholderia ambifaria AMMD	Bacteria,Proteobacteria,Betaproteobacteria,Burkholderiales,Burkholderiaceae,Burkholderia,Burkholderia cepacia complex
BGC0001095	BGC0001095	Bacillus amyloliquefaciens subsp. plantarum str. FZB42, complete genome	NRPS.betalactone	Others	Bacillus velezensis FZB42	Bacteria,Firmicutes,Bacilli,Bacillales,Bacillaceae,Bacillus,Bacillus amyloliquefaciens group
BGC0001098	BGC0001098	Bacillus subtilis yxjC, yxjD, yxjE, yxjF, ituD, ituA, ituB, ituC, xynD genes, partial and complete cds	transAT-PKS.NRPS	PKS-NRP_Hybrids	Bacillus subtilis	Bacteria,Firmicutes,Bacilli,Bacillales,Bacillaceae,Bacillus
BGC0001099	BGC0001099	Pseudomonas fluorescens strain BCCM_ID9359 kalimantacin/batumin biosynthesis gene cluster, complete sequence	transAT-PKS.T3PKS.NRPS.PKS-like	PKS-NRP_Hybrids	Pseudomonas fluorescens	Bacteria,Proteobacteria,Gammaproteobacteria,Pseudomonadales,Pseudomonadaceae,Pseudomonas
BGC0001100	BGC0001100	Streptomyces rochei plasmid pSLA2-L DNA, complete sequence	transAT-PKS.NRPS.redox-cofactor	Others	Streptomyces rochei	Bacteria,Actinobacteria,Streptomycetales,Streptomycetaceae,Streptomyces,Streptomyces rochei group
BGC0001101	BGC0001101	Streptomyces atroolivaceus leinamycin biosynthetic gene cluster, complete sequence	transAT-PKS.NRPS	PKS-NRP_Hybrids	Streptomyces atroolivaceus	Bacteria,Actinobacteria,Streptomycetales,Streptomycetaceae,Streptomyces
BGC0001102	BGC0001102	Burkholderia thailandensis E264 chromosome II, complete sequence	transAT-PKS.NRPS-like.T1PKS	PKS-NRP_Hybrids	Burkholderia thailandensis E264	Bacteria,Proteobacteria,Betaproteobacteria,Burkholderiales,Burkholderiaceae,Burkholderia,pseudomallei group
BGC0001103	BGC0001103	Bacillus subtilis mycosubtilin operon, complete sequence	transAT-PKS.NRPS	PKS-NRP_Hybrids	Bacillus subtilis subsp. spizizenii ATCC 6633 = JCM 2499	Bacteria,Firmicutes,Bacilli,Bacillales,Bacillaceae,Bacillus
BGC0001105	BGC0001105	Symbiont bacterium of Theonella swinhoei clone 1e4 onnamide biosynthesis genes, partial sequence	T3PKS.transAT-PKS-like.NRPS	PKS-NRP_Hybrids	symbiont bacterium of Theonella swinhoei Bacteria.
BGC0001106	BGC0001106	Streptomyces albus strain JA3453 oxazolomycin biosynthetic gene cluster, complete sequence	transAT-PKS.NRPS-like.NRPS	PKS-NRP_Hybrids	Streptomyces albus	Bacteria,Actinobacteria,Streptomycetales,Streptomycetaceae,Streptomyces
BGC0001108	BGC0001108	Symbiont bacterium of Paederus fuscipes putative isocitrate dehydrogenase kinase/phosphatase gene, partial cds; and putative dioxygenase, putative pederin biosynthesis mixed type I polyketide synthase/nonribosomal peptide synthetase gene cluster, hypothetical protein, putative RNA methylase, hypothetical protein, and putative aldehyde dehydrogenase genes, complete cds	transAT-PKS.NRPS	PKS-NRP_Hybrids	symbiont bacterium of Paederus fuscipes Bacteria.
BGC0001109	BGC0001109	Novel Gene Cluster of Pederin Biosynthesis Genes	transAT-PKS.NRPS	PKS-NRP_Hybrids	unidentified unclassified sequences.
BGC0001110	BGC0001110	Uncultured bacterium psy1 psymberin biosynthetic gene cluster, partial sequence	transAT-PKS.prodigiosin.NRPS.PKS-like	PKS-NRP_Hybrids	uncultured bacterium psy1	Bacteria,environmental samples
BGC0001111	BGC0001111	Stigmatella aurantiaca rhizopodin biosynthetic gene cluster, strain Sg a15	transAT-PKS.NRPS-like.NRPS	PKS-NRP_Hybrids	Stigmatella aurantiaca Sg a15	Bacteria,Proteobacteria,Deltaproteobacteria,Myxococcales,Cystobacterineae,Archangiaceae,Stigmatella
BGC0001112	BGC0001112	Burkholderia rhizoxina rhizoxin operon (rhiIGABCDHEF genes), strain B1	transAT-PKS.NRPS-like	PKS-NRP_Hybrids	Mycetohabitans rhizoxinica	Bacteria,Proteobacteria,Betaproteobacteria,Burkholderiales,Burkholderiaceae,Mycetohabitans
BGC0001113	BGC0001113	Burkholderia sp. FERM BP-3421 spliceostatin/FR901464 biosynthetic gene cluster, complete sequence	transAT-PKS.NRPS.PKS-like	PKS-NRP_Hybrids	Burkholderia sp. FERM BP-3421	Bacteria,Proteobacteria,Betaproteobacteria,Burkholderiales,Burkholderiaceae,Burkholderia
BGC0001114	BGC0001114	Burkholderia thailandensis strain MSMB43 putative transcriptional regulator, putative alkyl hydroperoxide reductase subunit F, putative alkyl hydroperoxide reductase subunit C, TstA (tstA), TstC (tstC), TstDEF (tstDEF), TstGH (tstGH), TstI (tstI), TstJ (tstJ), TstK (tstK), TstL (tstL), TstM (tstM), TstN (tstN), TstO (tstO), TstB (tstB), TstR (tstR), TstQ (tstQ), TstP (tstP), TrpC indole-3-glycero…	transAT-PKS.NRPS.PKS-like	PKS-NRP_Hybrids	Burkholderia thailandensis	Bacteria,Proteobacteria,Betaproteobacteria,Burkholderiales,Burkholderiaceae,Burkholderia,pseudomallei group
BGC0001115	BGC0001115	Pseudoalteromonas sp. SANK 73390 plasmid pTML1 carrying thiomarinol biosynthesis cluster	transAT-PKS.T3PKS.NRPS.PKS-like	PKS-NRP_Hybrids	Pseudoalteromonas sp. SANK 73390	Bacteria,Proteobacteria,Gammaproteobacteria,Alteromonadales,Pseudoalteromonadaceae,Pseudoalteromonas
BGC0001116	BGC0001116	Streptomyces virginiae virginiamycin synthetic gene cluster (visF, visE, vmsT, virN, virM, vmsS, varL, virK, virJ, virI, virH, virG, virF, virE, virD, virC, virB, virA), partial and complete cds	transAT-PKS.NRPS.PKS-like	PKS-NRP_Hybrids	Streptomyces virginiae	Bacteria,Actinobacteria,Streptomycetales,Streptomycetaceae,Streptomyces
BGC0001117	BGC0001117	Streptomyces himastatinicus ATCC 53653 himastatin biosynthesis gene cluster	NRPS-like.NRPS	NRPS	Streptomyces himastatinicus ATCC 53653	Bacteria,Actinobacteria,Streptomycetales,Streptomycetaceae,Streptomyces,Streptomyces violaceusniger group
BGC0001118	BGC0001118	Aspergillus fumigatus Af293 chromosome 4, whole genome shotgun sequence	T1PKS	PKSI	Aspergillus fumigatus Af293	Eukaryota,Fungi,Dikarya,Ascomycota,Pezizomycotina,Eurotiomycetes,Eurotiomycetidae,Eurotiales,Aspergillaceae,Aspergillus,Aspergillus subgen. Fumigati
BGC0001119	BGC0001119	Streptomyces sp. HKI0576 divergolide biosynthetic gene cluster	NRPS-like.T1PKS	PKS-NRP_Hybrids	Streptomyces sp. HKI0576	Bacteria,Actinobacteria,Streptomycetales,Streptomycetaceae,Streptomyces
BGC0001122	BGC0001122	Aspergillus terreus NIH2624 scaffold_1 genomic scaffold, whole genome shotgun sequence	T1PKS.NRPS	PKS-NRP_Hybrids	Aspergillus terreus NIH2624	Eukaryota,Fungi,Dikarya,Ascomycota,Pezizomycotina,Eurotiomycetes,Eurotiomycetidae,Eurotiales,Aspergillaceae,Aspergillus,Aspergillus subgen. Circumdati
BGC0001123	BGC0001123	Aspergillus oryzae RIB40 DNA, SC001	NRPS	NRPS	Aspergillus oryzae RIB40	Eukaryota,Fungi,Dikarya,Ascomycota,Pezizomycotina,Eurotiomycetes,Eurotiomycetidae,Eurotiales,Aspergillaceae,Aspergillus,Aspergillus subgen. Circumdati
BGC0001124	BGC0001124	Aspergillus niger ATCC 1015, whole genome shotgun sequence	T1PKS	PKSI	Aspergillus niger ATCC 1015	Eukaryota,Fungi,Dikarya,Ascomycota,Pezizomycotina,Eurotiomycetes,Eurotiomycetidae,Eurotiales,Aspergillaceae,Aspergillus,Aspergillus subgen. Circumdati
BGC0001125	BGC0001125	Cylindrospermum alatosporum CCALA 988 ORF1 (orf1) gene, complete cds; and puw gene cluster, complete sequence	T1PKS.NRPS	PKS-NRP_Hybrids	Cylindrospermum alatosporum CCALA 988	Bacteria,Cyanobacteria,Nostocales,Nostocaceae,Cylindrospermum
BGC0001126	BGC0001126	Fischerella ambigua UTEX 1903 ambiguine biosynthetic gene cluster, complete sequence	other	Others	Fischerella ambigua UTEX 1903	Bacteria,Cyanobacteria,Nostocales,Hapalosiphonaceae,Fischerella
BGC0001127	BGC0001127	Janthinobacterium agaricidamnosum jagaricin biosynthesis locus, strain DSM 9628	NRPS	NRPS	Janthinobacterium agaricidamnosum	Bacteria,Proteobacteria,Betaproteobacteria,Burkholderiales,Oxalobacteraceae,Janthinobacterium
BGC0001128	BGC0001128	Photorhabdus luminescens subsp. laumondii TTO1 complete genome	NRPS	NRPS	Photorhabdus laumondii subsp. laumondii TTO1	Bacteria,Proteobacteria,Gammaproteobacteria,Enterobacterales,Morganellaceae,Photorhabdus
BGC0001130	BGC0001130	Xenorhabdus budapestensis strain DSM 16342 Xbud_14, whole genome shotgun sequence	T1PKS.PUFA.hglE-KS.NRPS	Others	Xenorhabdus budapestensis	Bacteria,Proteobacteria,Gammaproteobacteria,Enterobacterales,Morganellaceae,Xenorhabdus
BGC0001131	BGC0001131	Xenorhabdus miraniensis strain DSM 17902 Xmir_5, whole genome shotgun sequence	NRPS	NRPS	Xenorhabdus miraniensis	Bacteria,Proteobacteria,Gammaproteobacteria,Enterobacterales,Morganellaceae,Xenorhabdus
BGC0001132	BGC0001132	Xenorhabdus nematophila ATCC 19061 chromosome, complete genome	NRPS	NRPS	Xenorhabdus nematophila ATCC 19061	Bacteria,Proteobacteria,Gammaproteobacteria,Enterobacterales,Morganellaceae,Xenorhabdus
BGC0001133	BGC0001133	Xenorhabdus bovienii SS-2004 chromosome, complete genome	NRPS	NRPS	Xenorhabdus bovienii SS-2004	Bacteria,Proteobacteria,Gammaproteobacteria,Enterobacterales,Morganellaceae,Xenorhabdus
BGC0001134	BGC0001134	Photorhabdus laumondii subsp. laumondii TTO1, complete sequence		Others	Photorhabdus laumondii subsp. laumondii TTO1	Bacteria,Proteobacteria,Gammaproteobacteria,Enterobacterales,Morganellaceae,Photorhabdus
BGC0001135	BGC0001135	Xenorhabdus budapestensis NrpS (nrpS) gene, partial cds	NRPS	NRPS	Xenorhabdus budapestensis	Bacteria,Proteobacteria,Gammaproteobacteria,Enterobacterales,Morganellaceae,Xenorhabdus
BGC0001136	BGC0001136	Beauveria bassiana strain 992.05 desmethylbassianin biosynthetic gene cluster, partial sequence	T1PKS.NRPS	PKS-NRP_Hybrids	Beauveria bassiana	Eukaryota,Fungi,Dikarya,Ascomycota,Pezizomycotina,Sordariomycetes,Hypocreomycetidae,Hypocreales,Cordycipitaceae,Beauveria
BGC0001137	BGC0001137	Marinactinospora thermotolerans strain SCSIO 00652 marinacarbolines gene cluster, complete sequence		Others	Marinactinospora thermotolerans	Bacteria,Actinobacteria,Streptosporangiales,Nocardiopsaceae,Marinactinospora
BGC0001138	BGC0001138	Marinactinospora thermotolerans strain SCSIO 00652 A201A biosynthetic gene cluster, complete sequence		Others	Marinactinospora thermotolerans	Bacteria,Actinobacteria,Streptosporangiales,Nocardiopsaceae,Marinactinospora
BGC0001140	BGC0001140	Streptomyces platensis strain MA7327 platensimycin-platencin gene cluster, complete sequence		Others	Streptomyces platensis	Bacteria,Actinobacteria,Streptomycetales,Streptomycetaceae,Streptomyces
BGC0001141	BGC0001141	Penicillium brefeldianum strain ATCC 58665 putative F-box domain protein, thiohydrolase, putative cytochrome P450s, HRPKS, putative large tegument protein UL36, putative WD-40 protein, and putative kinesin genes, complete cds	T1PKS	PKSI	Penicillium brefeldianum	Eukaryota,Fungi,Dikarya,Ascomycota,Pezizomycotina,Eurotiomycetes,Eurotiomycetidae,Eurotiales,Aspergillaceae,Penicillium
BGC0001142	BGC0001142	Penicillium aethiopicum strain IBT 5753 hypothetical protein genes, complete cds; tryptoquialanine biosynthetic gene cluster, complete sequence; and hypothetical protein, putative RTA1-like transmembrane protein, putative Zn2Cys6 transcription factor, and hypothetical proteins genes, complete cds	NRPS	NRPS	Penicillium aethiopicum	Eukaryota,Fungi,Dikarya,Ascomycota,Pezizomycotina,Eurotiomycetes,Eurotiomycetidae,Eurotiales,Aspergillaceae,Penicillium
BGC0001143	BGC0001143	Aspergillus niger ATCC 1015, whole genome shotgun sequence	T1PKS	PKSI	Aspergillus niger ATCC 1015	Eukaryota,Fungi,Dikarya,Ascomycota,Pezizomycotina,Eurotiomycetes,Eurotiomycetidae,Eurotiales,Aspergillaceae,Aspergillus,Aspergillus subgen. Circumdati
BGC0001144	BGC0001144	Trichophyton tonsurans CBS 112818 genomic scaffold supercont1.45, whole genome shotgun sequence	T1PKS.indole	Others	Trichophyton tonsurans CBS 112818	Eukaryota,Fungi,Dikarya,Ascomycota,Pezizomycotina,Eurotiomycetes,Eurotiomycetidae,Onygenales,Arthrodermataceae,Trichophyton
BGC0001145	BGC0001145	Streptomyces mobaraensis NBRC 13819 = DSM 40847 contig028, whole genome shotgun sequence	LAP.thiopeptide	RiPPs	Streptomyces mobaraensis NBRC 13819 = DSM 40847	Bacteria,Actinobacteria,Streptomycetales,Streptomycetaceae,Streptomyces
BGC0001146	BGC0001146	Streptomyces sp. NRRL WC-3908 thiazole synthase (ctmI), dehydrogenase (ctmB), precursor peptide (ctmA), cyclodehydratase (ctmD), dehydratase (ctmE), dehydratase (ctmF), and LuxR regulatory protein (luxR) genes, complete cds	LAP.thiopeptide	RiPPs	Streptomyces sp. NRRL WC-3908	Bacteria,Actinobacteria,Streptomycetales,Streptomycetaceae,Streptomyces
BGC0001147	BGC0001147	Streptomyces netropsis distamycin, disgocidine and congocidine biosynthetic gene cluster 1, complete sequence	NRPS	NRPS	Streptomyces netropsis	Bacteria,Actinobacteria,Streptomycetales,Streptomycetaceae,Streptomyces
BGC0001148	BGC0001148	Streptomyces cirratus DNA, pheganomycin biosynthetic gene cluster, strain: MD227-A9	T3PKS.guanidinotides.RiPP-like	Others	Streptomyces cirratus	Bacteria,Actinobacteria,Streptomycetales,Streptomycetaceae,Streptomyces
BGC0001149	BGC0001149	Pseudomonas sp. SHC52 WGS project CBLV00000000 data, strain SHC52, contig 1_49, whole genome shotgun sequence	NRPS	NRPS	Pseudomonas sp. SHC52	Bacteria,Proteobacteria,Gammaproteobacteria,Pseudomonadales,Pseudomonadaceae,Pseudomonas
BGC0001150	BGC0001150	Streptomyces alboniger strain DSM 40043 TetR family transcription regulator (pamR2), drug resistance transporter, EmrB/QacA family (pamW), acyl-carrier protein (pamC), Ketoacyl-acyl carrier protein synthase III (pamG), Ketoacyl-acyl carrier protein synthase II (pamF), Ketoacyl-acyl carrier protein synthase II (pamA), 3-ketoacid (adipate/glutaconate) CoA transferase (pamB), Ketoacyl-acyl carrier p…		Others	Streptomyces alboniger	Bacteria,Actinobacteria,Streptomycetales,Streptomycetaceae,Streptomyces,Streptomyces aurantiacus group
BGC0001151	BGC0001151	Streptomyces antibioticus strain Tu 1718 clone 6J11 genomic sequence	blactam	Others	Streptomyces antibioticus	Bacteria,Actinobacteria,Streptomycetales,Streptomycetaceae,Streptomyces
BGC0001152	BGC0001152	Paenibacillus polymyxa strain PKB1 glutamine amidotransferase (gat), 4-amino-4-deoxychorismate lyase (adl), dihydropteroate synthase (dps), dihydroneopterin aldolase (dna), 2-amino,4-hydroxy,6-hydroxymethyldihydropteridine pyrophosphokinase (hpk), transcription regulator (xre), tRNA-dihydrouridine synthase (dus), transcription elongation factor (greA), lysyl-tRNA synthetase (lysRS), K+ uptake tra…	NRPS	NRPS	Paenibacillus polymyxa	Bacteria,Firmicutes,Bacilli,Bacillales,Paenibacillaceae,Paenibacillus
BGC0001153	BGC0001153	Paenibacillus polymyxa strain PKB1 PmxA (pmxA), PmxB (pmxB), PmxC (pmxC), PmxD (pmxD), PmxE (pmxE), and hypothetical protein genes, complete cds	NRPS	NRPS	Paenibacillus polymyxa	Bacteria,Firmicutes,Bacilli,Bacillales,Paenibacillaceae,Paenibacillus
BGC0001154	BGC0001154	Catenulispora acidiphila DSM 44928 chromosome, complete genome	aminocoumarin	Others	Catenulispora acidiphila DSM 44928	Bacteria,Actinobacteria,Catenulisporales,Catenulisporaceae,Catenulispora
BGC0001155	BGC0001155	Planobispora rosea strain ATCC 53733 DNA-directed RNA polymerase, beta' subunit (rpoC) and hypothetical protein genes, complete cds; GE2270 biosynthesis gene cluster, complete sequence; and S10P (rpsJ), L3P (rplC), L4P (rplD), L23P (rplW), L2P (rplB), S19P (rpsS), L22P (rpsV), S3P (rpsC), L16P (rplP), L29P (rpmC), S17P (rpsQ), L14P (rplN), L24P (rplX), L5P (rplE), S14P (rpsN), S8P (rpsH), L6P (rp…	LAP.thiopeptide	RiPPs	Planobispora rosea	Bacteria,Actinobacteria,Streptosporangiales,Streptosporangiaceae,Planobispora
BGC0001156	BGC0001156	Streptomyces platensis strain MA7339 ptn gene cluster, complete sequence; and unknown genes		Others	Streptomyces platensis	Bacteria,Actinobacteria,Streptomycetales,Streptomycetaceae,Streptomyces
BGC0001157	BGC0001157	Streptomyces scabiei 87.22 complete genome	bottromycin.RiPP-like	RiPPs	Streptomyces scabiei 87.22	Bacteria,Actinobacteria,Streptomycetales,Streptomycetaceae,Streptomyces
BGC0001159	BGC0001159	Streptomyces sp. CNQ-418 mpy gene cluster, complete sequence	T1PKS	PKSI	Streptomyces sp. CNQ-418	Bacteria,Actinobacteria,Streptomycetales,Streptomycetaceae,Streptomyces
BGC0001160	BGC0001160	Synechococcus sp. PCC 7002, complete genome	NRPS-like.T1PKS	PKS-NRP_Hybrids	Synechococcus sp. PCC 7002	Bacteria,Cyanobacteria,Synechococcales,Synechococcaceae,Synechococcus,unclassified Synechococcus
BGC0001161	BGC0001161	Moorea bouillonii PNG5-198 fatty acyl ACP ligase and polyketide synthase genes, complete cds	NRPS-like.T1PKS	PKS-NRP_Hybrids	Moorena bouillonii PNG	Bacteria,Cyanobacteria,Oscillatoriophycideae,Oscillatoriales,Oscillatoriaceae,Moorena
BGC0001162	BGC0001162	Moorea producens JHB fatty acyl ACP ligase and polyketide synthase genes, complete cds	NRPS-like.T1PKS	PKS-NRP_Hybrids	Moorena producens JHB	Bacteria,Cyanobacteria,Oscillatoriophycideae,Oscillatoriales,Oscillatoriaceae,Moorena
BGC0001163	BGC0001163	Lyngbya majuscula 3L genomic scaffold scf45985, whole genome shotgun sequence	NRPS-like.T1PKS	PKS-NRP_Hybrids	Moorena producens 3L	Bacteria,Cyanobacteria,Oscillatoriophycideae,Oscillatoriales,Oscillatoriaceae,Moorena
BGC0001164	BGC0001164	Cyanothece sp. PCC 7822, complete genome	NRPS-like.T1PKS	PKS-NRP_Hybrids	Gloeothece verrucosa PCC 7822	Bacteria,Cyanobacteria,Oscillatoriophycideae,Chroococcales,Aphanothecaceae,Gloeothece,Gloeothece verrucosa
BGC0001165	BGC0001165	Lyngbya majuscula strain 19L curacin biosynthesis gene cluster, complete sequence	T3PKS.T1PKS.NRPS.PKS-like	PKS-NRP_Hybrids	Lyngbya majuscula	Bacteria,Cyanobacteria,Oscillatoriophycideae,Oscillatoriales,Oscillatoriaceae,Lyngbya
BGC0001166	BGC0001166	Alternaria jesenskae HC-toxin synthetase (HTS1) mRNA, complete cds	NRPS	NRPS	Alternaria jesenskae	Eukaryota,Fungi,Dikarya,Ascomycota,Pezizomycotina,Dothideomycetes,Pleosporomycetidae,Pleosporales,Pleosporineae,Pleosporaceae,Alternaria
BGC0001167	BGC0001167	Microcystis aeruginosa PCC 7005 piricyclamide precursor (pirE2) gene, partial cds; piricyclamide precursor (pirE3), putative prenyl transferase (pirF), hypothetical proteins, N-terminal cyanobactin protease (pirA), hypothetical protein (pirB), hypothetical protein (pirC), piricyclamide precursor (pirE4), and hypothetical protein genes, complete cds; and C-terminal cyanoabactin protease (pirG) gen…	cyanobactin	RiPPs	Microcystis aeruginosa PCC 7005	Bacteria,Cyanobacteria,Oscillatoriophycideae,Chroococcales,Microcystaceae,Microcystis
BGC0001168	BGC0001168	Streptomyces lividans 1326 chromosome, whole genome shotgun sequence	NRPS-like	NRPS	Streptomyces lividans 1326	Bacteria,Actinobacteria,Streptomycetales,Streptomycetaceae,Streptomyces
BGC0001169	BGC0001169	Streptomyces sp. SCSIO 03032 piericidin A1 biosynthetic gene cluster, complete sequence	T1PKS	PKSI	Streptomyces marincola	Bacteria,Actinobacteria,Streptomycetales,Streptomycetaceae,Streptomyces
BGC0001170	BGC0001170	Clostridium sporogenes ATCC 15579 Scfld_02_1 genomic scaffold, whole genome shotgun sequence	LAP	RiPPs	Clostridium sporogenes ATCC 15579	Bacteria,Firmicutes,Clostridia,Eubacteriales,Clostridiaceae,Clostridium
BGC0001171	BGC0001171	Listeria monocytogenes str. 4b F2365, complete genome	LAP	RiPPs	Listeria monocytogenes serotype 4b str. F2365	Bacteria,Firmicutes,Bacilli,Bacillales,Listeriaceae,Listeria
BGC0001172	BGC0001172	Streptomyces sp. CNH-287 clz gene cluster, complete sequence	T1PKS	PKSI	Streptomyces sp. CNH287	Bacteria,Actinobacteria,Streptomycetales,Streptomycetaceae,Streptomyces
BGC0001173	BGC0001173	Bacillus pumilus ATCC 7061 BAT.Contig118, whole genome shotgun sequence	LAP.RRE-containing	RiPPs	Bacillus pumilus ATCC 7061	Bacteria,Firmicutes,Bacilli,Bacillales,Bacillaceae,Bacillus
BGC0001174	BGC0001174	Corynebacterium urealyticum DSM 7111, complete genome	LAP.RRE-containing	RiPPs	Corynebacterium urealyticum DSM 7111	Bacteria,Actinobacteria,Corynebacteriales,Corynebacteriaceae,Corynebacterium
BGC0001176	BGC0001176	Streptomonospora alba strain YIM 90003 contig_9, whole genome shotgun sequence	lassopeptide	RiPPs	Streptomonospora alba	Bacteria,Actinobacteria,Streptosporangiales,Nocardiopsaceae,Streptomonospora
BGC0001177	BGC0001177	Streptomyces bottropensis strain Goe C4/4 cos2-msn gene cluster, partial sequence	T2PKS	PKSother	Streptomyces bottropensis	Bacteria,Actinobacteria,Streptomycetales,Streptomycetaceae,Streptomyces
BGC0001178	BGC0001178	Actinoplanes sp. ATCC 53533 UK-68,597 biosynthetic gene cluster, complete sequence	T3PKS.NRPS	PKS-NRP_Hybrids	Actinoplanes sp. ATCC 53533	Bacteria,Actinobacteria,Micromonosporales,Micromonosporaceae,Actinoplanes,unclassified Actinoplanes
BGC0001179	BGC0001179	Streptomyces bottropensis strain Goe C4/4 cos4-rsl gene cluster, complete sequence	T2PKS.PKS-like	PKSother	Streptomyces bottropensis	Bacteria,Actinobacteria,Streptomycetales,Streptomycetaceae,Streptomyces
BGC0001181	BGC0001181	Streptomyces coelicolor A3(2) complete genome	terpene	Terpene	Streptomyces coelicolor A3(2)	Bacteria,Actinobacteria,Streptomycetales,Streptomycetaceae,Streptomyces,Streptomyces albidoflavus group
BGC0001182	BGC0001182	Chaetomium globosum CBS 148.51 scaffold_1 genomic scaffold, whole genome shotgun sequence	T1PKS.NRPS	PKS-NRP_Hybrids	Chaetomium globosum CBS 148.51	Eukaryota,Fungi,Dikarya,Ascomycota,Pezizomycotina,Sordariomycetes,Sordariomycetidae,Sordariales,Chaetomiaceae,Chaetomium
BGC0001183	BGC0001183	Streptomyces sp. FXJ7.023 lobophorin biosynthetic gene cluster, complete sequence	oligosaccharide.T1PKS.NRPS-like.T3PKS.NRPS	Others	Streptomyces sp. FXJ7.023	Bacteria,Actinobacteria,Streptomycetales,Streptomycetaceae,Streptomyces
BGC0001184	BGC0001184	Bacillus amyloliquefaciens subsp. plantarum str. FZB42, complete genome	other	Others	Bacillus velezensis FZB42	Bacteria,Firmicutes,Bacilli,Bacillales,Bacillaceae,Bacillus,Bacillus amyloliquefaciens group
BGC0001185	BGC0001185	Bacillus amyloliquefaciens subsp. plantarum str. FZB42, complete genome	NRPS	NRPS	Bacillus velezensis FZB42	Bacteria,Firmicutes,Bacilli,Bacillales,Bacillaceae,Bacillus,Bacillus amyloliquefaciens group
BGC0001186	BGC0001186	Candidatus Entotheonella sp. (ex. Theonella swinhoei) misakinolide gene cluster, complete sequence	transAT-PKS.T3PKS	PKSother	Candidatus Entotheonella serta	Bacteria,Nitrospinae/Tectomicrobia group,Candidatus Tectomicrobia,Candidatus Entotheonella
BGC0001187	BGC0001187	Glarea lozoyensis strain ATCC 20868 glpks3/glnrps7 operon, complete sequence	T1PKS.NRPS	PKS-NRP_Hybrids	Glarea lozoyensis	Eukaryota,Fungi,Dikarya,Ascomycota,Pezizomycotina,Leotiomycetes,Helotiales,Helotiaceae,Glarea
BGC0001188	BGC0001188	Streptomyces sp. CT34 Scaffold1, whole genome shotgun sequence	linaridin	RiPPs	Streptomyces sp. CT34	Bacteria,Actinobacteria,Streptomycetales,Streptomycetaceae,Streptomyces
BGC0001189	BGC0001189	Cupriavidus taiwanensis str. LMG19424 chromosome 2, complete genome	NRPS	NRPS	Cupriavidus taiwanensis LMG 19424	Bacteria,Proteobacteria,Betaproteobacteria,Burkholderiales,Burkholderiaceae,Cupriavidus
BGC0001190	BGC0001190	Fusarium verticillioides 7600 chromosome 3, whole genome shotgun sequence	NRPS-like.T1PKS	PKS-NRP_Hybrids	Fusarium verticillioides 7600	Eukaryota,Fungi,Dikarya,Ascomycota,Pezizomycotina,Sordariomycetes,Hypocreomycetidae,Hypocreales,Nectriaceae,Fusarium,Fusarium fujikuroi species complex
BGC0001191	BGC0001191	Amycolatopsis sp. SANK 60206 A-102395 biosynthetic gene cluster, complete sequence	blactam	Others	Amycolatopsis sp. SANK 60206	Bacteria,Actinobacteria,Pseudonocardiales,Pseudonocardiaceae,Amycolatopsis,unclassified Amycolatopsis
BGC0001192	BGC0001192	Paenibacillus alvei colistin (polymyxin E1 & E2) biosynthetic gene cluster, complete sequence	NRPS	NRPS	Paenibacillus alvei	Bacteria,Firmicutes,Bacilli,Bacillales,Paenibacillaceae,Paenibacillus
BGC0001193	BGC0001193	Saccharothrix algeriensis strain NRRL B-24137 dithiolopyrrolone biosynthesis gene cluster, complete sequence	NRPS	NRPS	Saccharothrix algeriensis	Bacteria,Actinobacteria,Pseudonocardiales,Pseudonocardiaceae,Saccharothrix
BGC0001194	BGC0001194	Streptomyces scabrisporus DNA, hitachimycin biosynthetic genes, strain: JCM 11712	T1PKS	PKSI	Embleya scabrispora	Bacteria,Actinobacteria,Streptomycetales,Streptomycetaceae,Embleya
BGC0001195	BGC0001195	Nocardiopsis sp. CMB-M0232 nocardiopsin biosynthetic gene cluster, complete sequence	T1PKS.NRPS	PKS-NRP_Hybrids	Nocardiopsis sp. CMB-M0232	Bacteria,Actinobacteria,Streptosporangiales,Nocardiopsaceae,Nocardiopsis,unclassified Nocardiopsis
BGC0001196	BGC0001196	Streptomyces scopuliridis strain SCSIO ZJ46 desotamide gene cluster, complete sequence	NRPS	NRPS	Streptomyces scopuliridis	Bacteria,Actinobacteria,Streptomycetales,Streptomycetaceae,Streptomyces
BGC0001197	BGC0001197	Frankia sp. EAN1pec, complete genome	T2PKS	PKSother	Frankia sp. EAN1pec	Bacteria,Actinobacteria,Frankiales,Frankiaceae,Frankia,unclassified Frankia
BGC0001198	BGC0001198	Herpetosiphon aurantiacus DSM 785, complete genome		Others	Herpetosiphon aurantiacus DSM 785	Bacteria,Chloroflexi,Chloroflexia,Herpetosiphonales,Herpetosiphonaceae,Herpetosiphon
BGC0001199	BGC0001199	Streptomyces sp. NBRC 109706 DNA, contig: scaffold00008, whole genome shotgun sequence	T1PKS	PKSI	Streptomyces sp. NBRC 109706	Bacteria,Actinobacteria,Streptomycetales,Streptomycetaceae,Streptomyces
BGC0001200	BGC0001200	Streptomyces sp. NBRC 109706 DNA, contig: scaffold00001, whole genome shotgun sequence	T1PKS	PKSI	Streptomyces sp. NBRC 109706	Bacteria,Actinobacteria,Streptomycetales,Streptomycetaceae,Streptomyces
BGC0001201	BGC0001201	Sorangium cellulosum 'So ce 56' complete genome	terpene	Terpene	Sorangium cellulosum So ce56	Bacteria,Proteobacteria,Deltaproteobacteria,Myxococcales,Sorangiineae,Polyangiaceae,Sorangium
BGC0001202	BGC0001202	Uncultured bacterium AR_412 landepoxcin biosynthetic gene cluster, complete sequence	NRPS-like.T1PKS.NRPS	PKS-NRP_Hybrids	uncultured bacterium AR_412	Bacteria,environmental samples
BGC0001203	BGC0001203	Uncultured bacterium AR_456 clarepoxcin biosynthetic gene cluster, complete sequence	T1PKS.NRPS	PKS-NRP_Hybrids	uncultured bacterium AR_456	Bacteria,environmental samples
BGC0001204	BGC0001204	Streptomyces versipellis DNA, strain: 4083-SVS6, Vst biosynthetic gene cluster	T1PKS	PKSI	Streptomyces versipellis	Bacteria,Actinobacteria,Streptomycetales,Streptomycetaceae,Streptomyces
BGC0001205	BGC0001205	Penicillium expansum strain d1 contig72, whole genome shotgun sequence	T1PKS.indole	Others	Penicillium expansum	Eukaryota,Fungi,Dikarya,Ascomycota,Pezizomycotina,Eurotiomycetes,Eurotiomycetidae,Eurotiales,Aspergillaceae,Penicillium
BGC0001206	BGC0001206	Streptomyces griseus subsp. griseus strain ATCC 12648 indolmycin biosynthetic gene cluster, complete sequence; and Ind0 (ind0) gene, complete cds		Others	Streptomyces griseus subsp. griseus	Bacteria,Actinobacteria,Streptomycetales,Streptomycetaceae,Streptomyces
BGC0001207	BGC0001207	Eleftheria terrae teixobactin gene cluster, complete sequence	NRPS	NRPS	Eleftheria terrae	Bacteria,Proteobacteria,Betaproteobacteria,Burkholderiales,Eleftheria
BGC0001209	BGC0001209	Streptococcus thermophilus LMD-9, complete genome	RaS-RiPP	RiPPs	Streptococcus thermophilus LMD-9	Bacteria,Firmicutes,Bacilli,Lactobacillales,Streptococcaceae,Streptococcus
BGC0001210	BGC0001210	Bacillus pseudomycoides DSM 12442 chromosome, whole genome shotgun sequence	lanthipeptide-class-ii	RiPPs	Bacillus pseudomycoides DSM 12442	Bacteria,Firmicutes,Bacilli,Bacillales,Bacillaceae,Bacillus,Bacillus cereus group
BGC0001211	BGC0001211	Amycolatopsis alba DSM 44262 scaffold1, whole genome shotgun sequence	NRPS	NRPS	Amycolatopsis alba DSM 44262	Bacteria,Actinobacteria,Pseudonocardiales,Pseudonocardiaceae,Amycolatopsis
BGC0001212	BGC0001212	Nannocystis sp. MB1016 nannocystin gene cluster, complete sequence	T1PKS.NRPS	PKS-NRP_Hybrids	Nannocystis sp. MB1016	Bacteria,Proteobacteria,Deltaproteobacteria,Myxococcales,Nannocystineae,Nannocystaceae,Nannocystis,unclassified Nannocystis
BGC0001213	BGC0001213	Streptomyces sp. Tu 6176 genomic scaffold scaffold00001, whole genome shotgun sequence	hglE-KS.T1PKS.PKS-like	PKSother	Streptomyces sp. Tu 6176	Bacteria,Actinobacteria,Streptomycetales,Streptomycetaceae,Streptomyces
BGC0001214	BGC0001214	Streptomyces drozdowiczii strain SCSIO 10141 hypothetical protein and nucleotide-binding protein genes, complete cds; marformycin biosynthesis gene cluster, complete sequence; and transposases, ATP/GTP-binding protein, and hypothetical protein genes, complete cds	NRPS	NRPS	Streptomyces drozdowiczii	Bacteria,Actinobacteria,Streptomycetales,Streptomycetaceae,Streptomyces
BGC0001215	BGC0001215	Streptomyces conglobatus conglobatin biosynthetic gene cluster, strain ATCC 31005	NRPS-like.T1PKS	PKS-NRP_Hybrids	Streptomyces conglobatus	Bacteria,Actinobacteria,Streptomycetales,Streptomycetaceae,Streptomyces
BGC0001216	BGC0001216	Streptomyces sp. CNQ431 splenocin biosynthesis gene cluster, complete sequence	T1PKS.NRPS	PKS-NRP_Hybrids	Streptomyces sp. CNQ431	Bacteria,Actinobacteria,Streptomycetales,Streptomycetaceae,Streptomyces
BGC0001217	BGC0001217	Streptomyces qinglanensis strain 172205 PreQ0 base biosynthesis gene cluster, complete sequence		Others	Streptomyces qinglanensis	Bacteria,Actinobacteria,Streptomycetales,Streptomycetaceae,Streptomyces
BGC0001218	BGC0001218	Isaria fumosorosea strain ARSEF 2679 fumosorinone biosynthesis gene cluster, complete sequence	T1PKS.NRPS	PKS-NRP_Hybrids	Cordyceps fumosorosea	Eukaryota,Fungi,Dikarya,Ascomycota,Pezizomycotina,Sordariomycetes,Hypocreomycetidae,Hypocreales,Cordycipitaceae,Cordyceps
BGC0001219	BGC0001219	Chaetomium globosum CBS 148.51 scaffold_6 genomic scaffold, whole genome shotgun sequence		Others	Chaetomium globosum CBS 148.51	Eukaryota,Fungi,Dikarya,Ascomycota,Pezizomycotina,Sordariomycetes,Sordariomycetidae,Sordariales,Chaetomiaceae,Chaetomium
BGC0001220	BGC0001220	Aspergillus aculeatus ATCC 16872 unplaced genomic scaffold ASPACscaffold_5, whole genome shotgun sequence	NRPS	NRPS	Aspergillus aculeatus ATCC 16872	Eukaryota,Fungi,Dikarya,Ascomycota,Pezizomycotina,Eurotiomycetes,Eurotiomycetidae,Eurotiales,Aspergillaceae,Aspergillus,Aspergillus subgen. Circumdati
BGC0001221	BGC0001221	Streptomyces sp. CNQ-509 putative phenazine biosynthetic gene cluster, complete sequence	phenazine	Others	Streptomyces sp. CNQ-509	Bacteria,Actinobacteria,Streptomycetales,Streptomycetaceae,Streptomyces
BGC0001222	BGC0001222	Lactobacillus acidophilus strain M46 plasmid pCV461 acidocin B gene cluster, complete sequence	RiPP-like	RiPPs	Lactobacillus acidophilus	Bacteria,Firmicutes,Bacilli,Lactobacillales,Lactobacillaceae,Lactobacillus
BGC0001223	BGC0001223	Uncultured bacterium clone AZ25P204 genomic sequence	indole	Others	uncultured bacterium	Bacteria,environmental samples
BGC0001224	BGC0001224	Uncultured bacterium clone AZ25P121 genomic sequence	indole	Others	uncultured bacterium	Bacteria,environmental samples
BGC0001225	BGC0001225	Streptomyces caelestis strain ATCC 15084 celesticetin biosynthetic cluster, complete sequence		Others	Streptomyces caelestis	Bacteria,Actinobacteria,Streptomycetales,Streptomycetaceae,Streptomyces
BGC0001226	BGC0001226	Streptomyces collinus Tu 365 chromosome, complete genome	lanthipeptide-class-iv	RiPPs	Streptomyces collinus Tu 365	Bacteria,Actinobacteria,Streptomycetales,Streptomycetaceae,Streptomyces
BGC0001227	BGC0001227	Streptomyces collinus Tu 365 chromosome, complete genome	terpene	Terpene	Streptomyces collinus Tu 365	Bacteria,Actinobacteria,Streptomycetales,Streptomycetaceae,Streptomyces
BGC0001228	BGC0001228	Salinispora arenicola CNT005 B110DRAFT_scaffold00008.8, whole genome shotgun sequence	NRPS	NRPS	Salinispora arenicola CNT005	Bacteria,Actinobacteria,Micromonosporales,Micromonosporaceae,Salinispora
BGC0001229	BGC0001229	Streptomyces bingchenggensis BCW-1, complete genome	lanthipeptide-class-ii	RiPPs	Streptomyces bingchenggensis BCW-1	Bacteria,Actinobacteria,Streptomycetales,Streptomycetaceae,Streptomyces
BGC0001230	BGC0001230	TPA_exp: Streptomyces sp. CNB091 sln biosynthesis gene cluster, complete sequence	T1PKS.NRPS	PKS-NRP_Hybrids	Streptomyces sp. CNB091	Bacteria,Actinobacteria,Streptomycetales,Streptomycetaceae,Streptomyces
BGC0001231	BGC0001231	Jahnella sp. MSr9139 microsclerodermin biosynthesis gene cluster, complete sequence	NRPS-like.T1PKS.NRPS	PKS-NRP_Hybrids	Jahnella sp. MSr9139	Bacteria,Proteobacteria,Deltaproteobacteria,Myxococcales,Sorangiineae,Polyangiaceae,Jahnella,unclassified Jahnella
BGC0001233	BGC0001233	Streptomyces sp. DSM 11171 feglymycin biosynthesis gene cluster, complete sequence	T3PKS.NRPS	PKS-NRP_Hybrids	Streptomyces sp. DSM 11171	Bacteria,Actinobacteria,Streptomycetales,Streptomycetaceae,Streptomyces
BGC0001235	BGC0001235	Polyangium spumosum strain Pl sm9 ant biosynthetic gene cluster, complete sequence	T1PKS.NRPS	PKS-NRP_Hybrids	Polyangium spumosum	Bacteria,Proteobacteria,Deltaproteobacteria,Myxococcales,Sorangiineae,Polyangiaceae,Polyangium
BGC0001236	BGC0001236	Streptomyces afghaniensis strain NRRL5621 thiotetroamide biosynthesis gene cluster, complete sequence	NRPS-like.T1PKS	PKS-NRP_Hybrids	Streptomyces afghaniensis	Bacteria,Actinobacteria,Streptomycetales,Streptomycetaceae,Streptomyces
BGC0001237	BGC0001237	Salinispora pacifica DSM 45543 thiolactomycin biosynthesis gene cluster, complete sequence	NRPS-like.T1PKS	PKS-NRP_Hybrids	Salinispora pacifica DSM 45543 = CNS-863	Bacteria,Actinobacteria,Micromonosporales,Micromonosporaceae,Salinispora
BGC0001238	BGC0001238	Emericella nidulans strain Glasgow G051 biotin biosynthesis gene cluster, complete sequence		Others	Aspergillus nidulans	Eukaryota,Fungi,Dikarya,Ascomycota,Pezizomycotina,Eurotiomycetes,Eurotiomycetidae,Eurotiales,Aspergillaceae,Aspergillus,Aspergillus subgen. Nidulantes
BGC0001239	BGC0001239	Emericella nidulans strain FGCS 4 biotin biosynthesis gene cluster, complete sequence		Others	Aspergillus nidulans	Eukaryota,Fungi,Dikarya,Ascomycota,Pezizomycotina,Eurotiomycetes,Eurotiomycetidae,Eurotiales,Aspergillaceae,Aspergillus,Aspergillus subgen. Nidulantes
BGC0001240	BGC0001240	Metarhizium robertsii strain ARSEF 2575 contig052, whole genome shotgun sequence	NRPS	NRPS	Metarhizium robertsii	Eukaryota,Fungi,Dikarya,Ascomycota,Pezizomycotina,Sordariomycetes,Hypocreomycetidae,Hypocreales,Clavicipitaceae,Metarhizium
BGC0001241	BGC0001241	Claviceps purpurea strain 20.1 ergot alkaloid biosynthetic gene cluster, partial sequence	indole.NRPS	Others	Claviceps purpurea	Eukaryota,Fungi,Dikarya,Ascomycota,Pezizomycotina,Sordariomycetes,Hypocreomycetidae,Hypocreales,Clavicipitaceae,Claviceps
BGC0001242	BGC0001242	Fusarium fujikuroi fusarubin biosynthesis gene cluster, strain IMI58289	T1PKS	PKSI	Fusarium fujikuroi	Eukaryota,Fungi,Dikarya,Ascomycota,Pezizomycotina,Sordariomycetes,Hypocreomycetidae,Hypocreales,Nectriaceae,Fusarium,Fusarium fujikuroi species complex
BGC0001244	BGC0001244	Parastagonospora nodorum strain SN15 mellein synthase (mlnS) gene, complete cds	T1PKS	PKSI	Parastagonospora nodorum	Eukaryota,Fungi,Dikarya,Ascomycota,Pezizomycotina,Dothideomycetes,Pleosporomycetidae,Pleosporales,Pleosporineae,Phaeosphaeriaceae,Parastagonospora
BGC0001245	BGC0001245	Lasiodiplodia theobromae culture-collection NBRC:31059 lasiodiplodin biosynthetic gene cluster, complete sequence	T1PKS	PKSI	Lasiodiplodia theobromae	Eukaryota,Fungi,Dikarya,Ascomycota,Pezizomycotina,Dothideomycetes,Dothideomycetes incertae sedis,Botryosphaeriales,Botryosphaeriaceae,Lasiodiplodia
BGC0001246	BGC0001246	Sarocladium zeae culture-collection NRRL:45893 resorcylide biosynthetic gene cluster, complete sequence	T1PKS	PKSI	Sarocladium zeae	Eukaryota,Fungi,Dikarya,Ascomycota,Pezizomycotina,Sordariomycetes,Hypocreomycetidae,Hypocreales,Sarocladiaceae,Sarocladium
BGC0001248	BGC0001248	Hypholoma sublateritium oxidosqualene clavarinone cyclase (occ) gene, complete cds		Others	Hypholoma sublateritium	Eukaryota,Fungi,Dikarya,Basidiomycota,Agaricomycotina,Agaricomycetes,Agaricomycetidae,Agaricales,Strophariaceae,Hypholoma
BGC0001249	BGC0001249	Alternaria alternata strain EV-MIL31 nonribosomal peptide synthetase 6 (NPS6) gene, complete cds	NRPS	NRPS	Alternaria alternata	Eukaryota,Fungi,Dikarya,Ascomycota,Pezizomycotina,Dothideomycetes,Pleosporomycetidae,Pleosporales,Pleosporineae,Pleosporaceae,Alternaria,Alternaria sect. Alternaria,Alternaria alternata complex
BGC0001250	BGC0001250	Epichloe festucae strain E2368 epichloenin A synthetase (sidN) gene, complete cds	NRPS	NRPS	Epichloe festucae	Eukaryota,Fungi,Dikarya,Ascomycota,Pezizomycotina,Sordariomycetes,Hypocreomycetidae,Hypocreales,Clavicipitaceae,Epichloe
BGC0001251	BGC0001251	Epichloe festucae strain F11 epichloenin A synthetase (sidN) gene, complete cds	NRPS	NRPS	Epichloe festucae	Eukaryota,Fungi,Dikarya,Ascomycota,Pezizomycotina,Sordariomycetes,Hypocreomycetidae,Hypocreales,Clavicipitaceae,Epichloe
BGC0001252	BGC0001252	Alternaria alternata ACRTS2 gene for polyketide synthase, complete cds	T1PKS	PKSI	Alternaria alternata	Eukaryota,Fungi,Dikarya,Ascomycota,Pezizomycotina,Dothideomycetes,Pleosporomycetidae,Pleosporales,Pleosporineae,Pleosporaceae,Alternaria,Alternaria sect. Alternaria,Alternaria alternata complex
BGC0001254	BGC0001254	Alternaria alternata ACTTS3 gene for polyketide synthase, complete cds	T1PKS	PKSI	Alternaria alternata	Eukaryota,Fungi,Dikarya,Ascomycota,Pezizomycotina,Dothideomycetes,Pleosporomycetidae,Pleosporales,Pleosporineae,Pleosporaceae,Alternaria,Alternaria sect. Alternaria,Alternaria alternata complex
BGC0001255	BGC0001255	Fusarium heterosporum strain ATCC 74349 equisetin gene cluster, complete sequence	T1PKS.NRPS	PKS-NRP_Hybrids	Fusarium heterosporum	Eukaryota,Fungi,Dikarya,Ascomycota,Pezizomycotina,Sordariomycetes,Hypocreomycetidae,Hypocreales,Nectriaceae,Fusarium,Fusarium heterosporum species complex
BGC0001257	BGC0001257	Nodulisporium sp. ATCC74245 polyketide synthase (pks1) gene, complete cds	T1PKS	PKSI	Nodulisporium sp. ATCC74245	Eukaryota,Fungi,Dikarya,Ascomycota,Pezizomycotina,Sordariomycetes,Xylariomycetidae,Xylariales,Xylariaceae,Nodulisporium,unclassified Nodulisporium
BGC0001258	BGC0001258	Glarea lozoyensis polyketide synthase 1 (pks1) and gsp genes, complete cds	T1PKS	PKSI	Glarea lozoyensis	Eukaryota,Fungi,Dikarya,Ascomycota,Pezizomycotina,Leotiomycetes,Helotiales,Helotiaceae,Glarea
BGC0001260	BGC0001260	Chaunopycnis alba ORF1, terK, terC, terB, terQ, terM, terP, terF, ORF2, ORF3 genes for indoleamine 2,3-dioxygenase, cytochrome P450 monooxygenase, prenyl transferase, terpene cyclase, cytochrome P450 monooxygenase, FAD-dependent monooxygenase, cytochrome P450 monooxygenase, aromatic prenyl transferase, flavin-binding monooxygenase, heat shock protein, complete cds	indole.terpene	Others	Tolypocladium album	Eukaryota,Fungi,Dikarya,Ascomycota,Pezizomycotina,Sordariomycetes,Hypocreomycetidae,Hypocreales,Ophiocordycipitaceae,Tolypocladium
BGC0001261	BGC0001261	Alternaria alternata AM-toxin synthetase (AMT) gene, complete cds	NRPS	NRPS	Alternaria alternata	Eukaryota,Fungi,Dikarya,Ascomycota,Pezizomycotina,Dothideomycetes,Pleosporomycetidae,Pleosporales,Pleosporineae,Pleosporaceae,Alternaria,Alternaria sect. Alternaria,Alternaria alternata complex
BGC0001262	BGC0001262	Alternaria alternata AKT gene cluster, involved in AK-toxin production		Others	Alternaria alternata	Eukaryota,Fungi,Dikarya,Ascomycota,Pezizomycotina,Dothideomycetes,Pleosporomycetidae,Pleosporales,Pleosporineae,Pleosporaceae,Alternaria,Alternaria sect. Alternaria,Alternaria alternata complex
BGC0001264	BGC0001264	Neocamarosporium betae genes for putative dehydrogenase, putative FAD binding domain protein, short-chain dehydrogenase, zinc-binding dehydrogenase family protein, cytochrome P450, polyketide synthase, hypothetical proteins, complete cds	T1PKS	PKSI	Neocamarosporium betae	Eukaryota,Fungi,Dikarya,Ascomycota,Pezizomycotina,Dothideomycetes,Pleosporomycetidae,Pleosporales,Pleosporineae,Pleosporaceae,Neocamarosporium
BGC0001266	BGC0001266	Cladonia grayi metabolic gene cluster, complete sequence	T1PKS	PKSI	Cladonia grayi	Eukaryota,Fungi,Dikarya,Ascomycota,Pezizomycotina,Lecanoromycetes,OSLEUM clade,Lecanoromycetidae,Lecanorales,Lecanorineae,Cladoniaceae,Cladonia
BGC0001267	BGC0001267	Claviceps fusiformis strain PRL 1980 ergot alkaloid synthesis (EAS) gene cluster, complete sequence	indole	Others	Claviceps fusiformis	Eukaryota,Fungi,Dikarya,Ascomycota,Pezizomycotina,Sordariomycetes,Hypocreomycetidae,Hypocreales,Clavicipitaceae,Claviceps
BGC0001268	BGC0001268	Gibberella fujikuroi strain IMI 58289 FusA (fusA) gene, complete cds	T1PKS.NRPS	PKS-NRP_Hybrids	Fusarium fujikuroi	Eukaryota,Fungi,Dikarya,Ascomycota,Pezizomycotina,Sordariomycetes,Hypocreomycetidae,Hypocreales,Nectriaceae,Fusarium,Fusarium fujikuroi species complex
BGC0001273	BGC0001273	Aspergillus ochraceus clone 2 MSAS-type polyketide synthase gene, complete cds	T1PKS	PKSI	Aspergillus ochraceus	Eukaryota,Fungi,Dikarya,Ascomycota,Pezizomycotina,Eurotiomycetes,Eurotiomycetidae,Eurotiales,Aspergillaceae,Aspergillus,Aspergillus subgen. Circumdati
BGC0001275	BGC0001275	Glarea lozoyensis polyketide syntase 2 (pks2) gene, complete cds	T1PKS	PKSI	Glarea lozoyensis	Eukaryota,Fungi,Dikarya,Ascomycota,Pezizomycotina,Leotiomycetes,Helotiales,Helotiaceae,Glarea
BGC0001276	BGC0001276	Aspergillus terreus atX gene for 6-methylsalicylic acid synthase, complete cds	T1PKS	PKSI	Aspergillus terreus	Eukaryota,Fungi,Dikarya,Ascomycota,Pezizomycotina,Eurotiomycetes,Eurotiomycetidae,Eurotiales,Aspergillaceae,Aspergillus,Aspergillus subgen. Circumdati
BGC0001277	BGC0001277	Gibberella zeae strain GZ3639 trichothecene gene cluster, complete sequence	terpene	Terpene	Fusarium graminearum	Eukaryota,Fungi,Dikarya,Ascomycota,Pezizomycotina,Sordariomycetes,Hypocreomycetidae,Hypocreales,Nectriaceae,Fusarium
BGC0001278	BGC0001278	Fusarium sporotrichioides trichothecene gene cluster, complete sequence	terpene	Terpene	Fusarium sporotrichioides	Eukaryota,Fungi,Dikarya,Ascomycota,Pezizomycotina,Sordariomycetes,Hypocreomycetidae,Hypocreales,Nectriaceae,Fusarium
BGC0001281	BGC0001281	Ustilago maydis 521 chromosome 23, whole genome shotgun sequence	T1PKS	PKSI	Ustilago maydis 521	Eukaryota,Fungi,Dikarya,Basidiomycota,Ustilaginomycotina,Ustilaginomycetes,Ustilaginales,Ustilaginaceae,Ustilago
BGC0001283	BGC0001283	Streptomyces lividans 1326 chromosome, whole genome shotgun sequence	T1PKS.PKS-like	PKSother	Streptomyces lividans 1326	Bacteria,Actinobacteria,Streptomycetales,Streptomycetaceae,Streptomyces
BGC0001284	BGC0001284	Phaeosphaeria nodorum SN15 polyketide synthase mRNA, complete cds	T1PKS	PKSI	Parastagonospora nodorum SN15	Eukaryota,Fungi,Dikarya,Ascomycota,Pezizomycotina,Dothideomycetes,Pleosporomycetidae,Pleosporales,Pleosporineae,Phaeosphaeriaceae,Parastagonospora
BGC0001285	BGC0001285	Pseudomonas putida membrane protein, hypothetical protein, putative dioxygenase, hypothetical protein, pseudopyronine synthase (ppyS), glucose-6-phosphate 1-dehydrogenase, 6-phosphogluconate dehydrogenase, hypothetical protein, glycogen synthase (glgA), malto-oligosyltrehalose trehalohydrolase, 4-alpha-glucanotransferase, malto-oligosyltrehalose synthase, hypothetical protein, glycogen debranchin…	PpyS-KS	PKSother	Pseudomonas putida	Bacteria,Proteobacteria,Gammaproteobacteria,Pseudomonadales,Pseudomonadaceae,Pseudomonas
BGC0001286	BGC0001286	Ustilago maydis strain MB215 itaconic acid biosynthesis gene cluster, complete sequence		Others	Ustilago maydis	Eukaryota,Fungi,Dikarya,Basidiomycota,Ustilaginomycotina,Ustilaginomycetes,Ustilaginales,Ustilaginaceae,Ustilago
BGC0001287	BGC0001287	Streptomyces leeuwenhoekii strain C34 (= DSM 42122 = NRRL B-24963) genome assembly, chromosome: chromosome	NRPS-like.T1PKS	PKS-NRP_Hybrids	Streptomyces leeuwenhoekii	Bacteria,Actinobacteria,Streptomycetales,Streptomycetaceae,Streptomyces
BGC0001288	BGC0001288	Micromonospora sp. GMKU326 DNA, mak gene cluster for maklamicin biosynthesis	T1PKS.PKS-like	PKSother	Micromonospora sp. GMKU326	Bacteria,Actinobacteria,Micromonosporales,Micromonosporaceae,Micromonospora,unclassified Micromonospora
BGC0001289	BGC0001289	Paenibacillus ehimensis strain A3 lantibiotic gene cluster, complete sequence	lanthipeptide-class-i	RiPPs	Paenibacillus ehimensis	Bacteria,Firmicutes,Bacilli,Bacillales,Paenibacillaceae,Paenibacillus
BGC0001290	BGC0001290	TPA_asm: Aspergillus nidulans FGSC A4 chromosome VII	T1PKS.NRPS	PKS-NRP_Hybrids	Aspergillus nidulans FGSC A4	Eukaryota,Fungi,Dikarya,Ascomycota,Pezizomycotina,Eurotiomycetes,Eurotiomycetidae,Eurotiales,Aspergillaceae,Aspergillus,Aspergillus subgen. Nidulantes
BGC0001291	BGC0001291	Enterococcus faecium DNA contains enkB, enkB1, enkB2, enkB3, enkB4 genes for enterocin NKR-5-3B precursor peptide, proteins involved in secretion and immunity/maturation, immunity protein, strain: NKR-5-3	cyclic-lactone-autoinducer.RiPP-like	RiPPs	Enterococcus faecium	Bacteria,Firmicutes,Bacilli,Lactobacillales,Enterococcaceae,Enterococcus
BGC0001292	BGC0001292	Streptomyces sp. NRRL 12068 A33853 biosynthesis gene cluster, complete sequence	hglE-KS.PKS-like	PKSother	Streptomyces sp. NRRL 12068	Bacteria,Actinobacteria,Streptomycetales,Streptomycetaceae,Streptomyces
BGC0001293	BGC0001293	Streptomyces sp. NCIB 11649 CLD biosynthetic gene cluster, complete sequence	T1PKS	PKSI	Streptomyces sp. NCIB 11649	Bacteria,Actinobacteria,Streptomycetales,Streptomycetaceae,Streptomyces
BGC0001294	BGC0001294	Streptomyces sp. MBT28 contig_180, whole genome shotgun sequence	indole	Others	Streptomyces sp. MBT28	Bacteria,Actinobacteria,Streptomycetales,Streptomycetaceae,Streptomyces
BGC0001295	BGC0001295	Streptomyces cremeus cremeomycin biosynthetic gene cluster, complete sequence		Others	Streptomyces cremeus	Bacteria,Actinobacteria,Streptomycetales,Streptomycetaceae,Streptomyces
BGC0001296	BGC0001296	Streptomyces sp. MSC090213JE08 DNA, streptazone E biosynthetic gene cluster	T1PKS	PKSI	Streptomyces sp. MSC090213JE08	Bacteria,Actinobacteria,Streptomycetales,Streptomycetaceae,Streptomyces
BGC0001297	BGC0001297	Streptomyces calvus strain ATCC 13382	NRPS-like.ladderane.NRPS	Others	Streptomyces calvus	Bacteria,Actinobacteria,Streptomycetales,Streptomycetaceae,Streptomyces
BGC0001298	BGC0001298	Streptomyces calvus strain ATCC 13382 phosphohistidine phosphatase, hypothetical protein, Ann1, Ann2, Ann3, Ann4, Ann5, multidrug MFS transporter, and ATP-dependent DNA helicase genes, complete cds	T1PKS	PKSI	Streptomyces calvus	Bacteria,Actinobacteria,Streptomycetales,Streptomycetaceae,Streptomyces
BGC0001299	BGC0001299	Sorangium cellulosum strain 1525 cto biosynthetic gene cluster, complete sequence	transAT-PKS	PKSother	Sorangium cellulosum	Bacteria,Proteobacteria,Deltaproteobacteria,Myxococcales,Sorangiineae,Polyangiaceae,Sorangium
BGC0001300	BGC0001300	Streptomyces sp. CNH365 atc biosynthetic gene cluster, complete sequence	transAT-PKS	PKSother	Streptomyces sp. CNH365	Bacteria,Actinobacteria,Streptomycetales,Streptomycetaceae,Streptomyces
BGC0001301	BGC0001301	Streptomyces sp. T676 biosynthetic gene cluster of the secondary metabolite anthracimycin, strain T676	transAT-PKS	PKSother	Streptomyces sp. T676	Bacteria,Actinobacteria,Streptomycetales,Streptomycetaceae,Streptomyces
BGC0001302	BGC0001302	Streptomyces lomondensis strain S015 lomofungin biosynthesis gene cluster, complete sequence	phenazine	Others	Streptomyces lomondensis	Bacteria,Actinobacteria,Streptomycetales,Streptomycetaceae,Streptomyces
BGC0001303	BGC0001303	Micromonospora sp. RL09-050-HVF-A lobosamide biosynthetic gene cluster, complete sequence	T1PKS	PKSI	Micromonospora sp. RL09-050-HVF-A	Bacteria,Actinobacteria,Micromonosporales,Micromonosporaceae,Micromonospora,unclassified Micromonospora
BGC0001304	BGC0001304	Aspergillus flavus NRRL3357 scf_1106286419142 genomic scaffold, whole genome shotgun sequence	T1PKS	PKSI	Aspergillus flavus NRRL3357	Eukaryota,Fungi,Dikarya,Ascomycota,Pezizomycotina,Eurotiomycetes,Eurotiomycetidae,Eurotiales,Aspergillaceae,Aspergillus,Aspergillus subgen. Circumdati
BGC0001305	BGC0001305	Fusarium fujikuroi IMI 58289 draft genome, chromosome FFUJ_chr08	T1PKS	PKSI	Fusarium fujikuroi IMI 58289	Eukaryota,Fungi,Dikarya,Ascomycota,Pezizomycotina,Sordariomycetes,Hypocreomycetidae,Hypocreales,Nectriaceae,Fusarium,Fusarium fujikuroi species complex
BGC0001306	BGC0001306	Aspergillus flavus NRRL3357 scf_1106286417850 genomic scaffold, whole genome shotgun sequence		Others	Aspergillus flavus NRRL3357	Eukaryota,Fungi,Dikarya,Ascomycota,Pezizomycotina,Eurotiomycetes,Eurotiomycetidae,Eurotiales,Aspergillaceae,Aspergillus,Aspergillus subgen. Circumdati
BGC0001307	BGC0001307	Streptomyces leeuwenhoekii strain C58 chaxapeptin biosynthesis gene cluster, partial sequence	lassopeptide	RiPPs	Streptomyces leeuwenhoekii	Bacteria,Actinobacteria,Streptomycetales,Streptomycetaceae,Streptomyces
BGC0001310	BGC0001310	Streptomyces clavuligerus ATCC 27064 chromosome, whole genome shotgun sequence	T3PKS	PKSother	Streptomyces clavuligerus	Bacteria,Actinobacteria,Streptomycetales,Streptomycetaceae,Streptomyces
BGC0001311	BGC0001311	Ruminococcus flavefaciens FD-1 Contig103, whole genome shotgun sequence	lanthipeptide-class-ii	RiPPs	Ruminococcus flavefaciens FD-1	Bacteria,Firmicutes,Clostridia,Eubacteriales,Oscillospiraceae,Ruminococcus
BGC0001312	BGC0001312	Pseudomonas fluorescens SBW25 complete genome	NRPS	NRPS	Pseudomonas fluorescens SBW25	Bacteria,Proteobacteria,Gammaproteobacteria,Pseudomonadales,Pseudomonadaceae,Pseudomonas
BGC0001313	BGC0001313	Arabidopsis thaliana chromosome 4 sequence		Others	Arabidopsis thaliana	Eukaryota,Viridiplantae,Streptophyta,Embryophyta,Tracheophyta,Spermatophyta,Magnoliopsida,eudicotyledons,Gunneridae,Pentapetalae,rosids,malvids,Brassicales,Brassicaceae,Camelineae,Arabidopsis
BGC0001314	BGC0001314	Arabidopsis thaliana chromosome 5 sequence		Others	Arabidopsis thaliana	Eukaryota,Viridiplantae,Streptophyta,Embryophyta,Tracheophyta,Spermatophyta,Magnoliopsida,eudicotyledons,Gunneridae,Pentapetalae,rosids,malvids,Brassicales,Brassicaceae,Camelineae,Arabidopsis
BGC0001315	BGC0001315	Cucurbitacin biosynthetic gene cluster		Others	.
BGC0001316	BGC0001316	Linamarin / Lotaustralin biosynthetic gene cluster		Others	.
BGC0001317	BGC0001317	Lupeol biosynthetic gene cluster		Others	.
BGC0001318	BGC0001318	Linamarin / Lotaustralin biosynthetic gene cluster		Others	Manihot esculenta	Eukaryota,Viridiplantae,Streptophyta,Embryophyta,Tracheophyta,Spermatophyta,Magnoliophyta,eudicotyledons,Gunneridae,Pentapetalae,rosids,fabids,Malpighiales,Euphorbiaceae,Crotonoideae,Manihoteae,Manihot
BGC0001321	BGC0001321	Solanum habrochaites isolate LA1778 chromosome 8 terpene biosynthesis gene locus, partial sequence	terpene	Terpene	Solanum habrochaites	Eukaryota,Viridiplantae,Streptophyta,Embryophyta,Tracheophyta,Spermatophyta,Magnoliopsida,eudicotyledons,Gunneridae,Pentapetalae,asterids,lamiids,Solanales,Solanaceae,Solanoideae,Solaneae,Solanum,Solanum subgen. Lycopersicon
BGC0001322	BGC0001322	Solanum lycopersicum chromosome 8 terpene biosythesis gene locus, partial sequence	terpene	Terpene	Solanum lycopersicum	Eukaryota,Viridiplantae,Streptophyta,Embryophyta,Tracheophyta,Spermatophyta,Magnoliopsida,eudicotyledons,Gunneridae,Pentapetalae,asterids,lamiids,Solanales,Solanaceae,Solanoideae,Solaneae,Solanum,Solanum subgen. Lycopersicon
BGC0001323	BGC0001323	Solanum pennellii isolate LA0716 chromosome 8 terpene biosynthesis gene locus, partial sequence	terpene	Terpene	Solanum pennellii	Eukaryota,Viridiplantae,Streptophyta,Embryophyta,Tracheophyta,Spermatophyta,Magnoliopsida,eudicotyledons,Gunneridae,Pentapetalae,asterids,lamiids,Solanales,Solanaceae,Solanoideae,Solaneae,Solanum,Solanum subgen. Lycopersicon
BGC0001324	BGC0001324	Solanum pimpinellifolium isolate LA1589 chromosome 8 terpene biosynthesis gene locus, partial sequence	terpene	Terpene	Solanum pimpinellifolium	Eukaryota,Viridiplantae,Streptophyta,Embryophyta,Tracheophyta,Spermatophyta,Magnoliopsida,eudicotyledons,Gunneridae,Pentapetalae,asterids,lamiids,Solanales,Solanaceae,Solanoideae,Solaneae,Solanum,Solanum subgen. Lycopersicon
BGC0001325	BGC0001325	Noscapine biosynthetic gene cluster		Others	.
BGC0001327	BGC0001327	Micromonospora purpureochromogenes strain NRRL B-2672 contig1.1, whole genome shotgun sequence	NRPS-like.T1PKS	PKS-NRP_Hybrids	Micromonospora purpureochromogenes	Bacteria,Actinobacteria,Micromonosporales,Micromonosporaceae,Micromonospora
BGC0001328	BGC0001328	Micromonospora sp. M42 genomic scaffold supercont1.1, whole genome shotgun sequence	NRPS-like.T1PKS.NRPS	PKS-NRP_Hybrids	Micromonospora sp. M42	Bacteria,Actinobacteria,Micromonosporales,Micromonosporaceae,Micromonospora,unclassified Micromonospora
BGC0001329	BGC0001329	Streptomyces lilacinus strain NRRL B-1968 genomic scaffold P022_Doro1_scaffold13, whole genome shotgun sequence	T1PKS.NRPS	PKS-NRP_Hybrids	Streptomyces lilacinus	Bacteria,Actinobacteria,Streptomycetales,Streptomycetaceae,Streptomyces
BGC0001330	BGC0001330	Micromonospora sp. RV43 contig4_size105044, whole genome shotgun sequence	NRPS-like.T1PKS.terpene	Others	Micromonospora sp. RV43	Bacteria,Actinobacteria,Micromonosporales,Micromonosporaceae,Micromonospora,unclassified Micromonospora
BGC0001331	BGC0001331	Salinispora arenicola CNR107 F583DRAFT_scaffold00021.21, whole genome shotgun sequence	NRPS-like.T1PKS	PKS-NRP_Hybrids	Salinispora arenicola CNR107	Bacteria,Actinobacteria,Micromonosporales,Micromonosporaceae,Salinispora
BGC0001332	BGC0001332	Streptomyces sp. MspMP-M5 B073DRAFT_scaffold_37.38, whole genome shotgun sequence	T1PKS.NRPS	PKS-NRP_Hybrids	Streptomyces sp. MspMP-M5	Bacteria,Actinobacteria,Streptomycetales,Streptomycetaceae,Streptomyces
BGC0001333	BGC0001333	Uncultured bacterium AB1650 antitumor substance BE-54017 gene cluster, complete sequence	indole	Others	uncultured bacterium AB1650	Bacteria,environmental samples
BGC0001334	BGC0001334	Streptomyces uncialis putative RibD domain-containing protein, putative transcriptional regulator, hypothetical protein, putative integral membrane protein, hypothetical protein, putative secreted protein, hypothetical protein, putative transcriptional repressor, and putative transporter genes, complete cds; cladoniamide gene cluster, complete sequence; hypothetical proteins and putative transcri…	indole	Others	Streptomyces uncialis	Bacteria,Actinobacteria,Streptomycetales,Streptomycetaceae,Streptomyces
BGC0001335	BGC0001335	Uncultured bacterium clone AB1091 borregomycin gene cluster, partial sequence	indole	Others	uncultured bacterium	Bacteria,environmental samples
BGC0001336	BGC0001336	Uncultured bacterium clone AB339 erdasporine tryptophan dimer gene cluster, partial sequence	indole	Others	uncultured bacterium	Bacteria,environmental samples
BGC0001337	BGC0001337	Uncultured bacterium clone AZ25-292/153 hypothetical protein, two-component response regulator, and beta-lactamase genes, complete cds; lzr gene cluster, complete sequence; and hypothetical protein, membrane protein, and peptidase genes, complete cds	indole	Others	uncultured bacterium	Bacteria,environmental samples
BGC0001338	BGC0001338	Monascus ruber isolate M7 citrinin biosynthesis gene cluster, partial sequence	T1PKS	PKSI	Monascus ruber	Eukaryota,Fungi,Dikarya,Ascomycota,Pezizomycotina,Eurotiomycetes,Eurotiomycetidae,Eurotiales,Aspergillaceae,Monascus
BGC0001339	BGC0001339	Phoma sp. MF5453 transcription factor (mfL3) gene, partial cds; and squalestatin S1 gene cluster, complete sequence	T1PKS.terpene	Others	Phoma sp. MF5453	Eukaryota,Fungi,Dikarya,Ascomycota,Pezizomycotina,Dothideomycetes,Pleosporomycetidae,Pleosporales,Pleosporineae,Didymellaceae,Phoma
BGC0001340	BGC0001340	Paecilomyces fulvus strain IMI40021 byssochlamic acid and agnestadrides biosynthetic gene cluster, complete sequence	T1PKS	PKSI	Paecilomyces fulvus	Eukaryota,Fungi,Dikarya,Ascomycota,Pezizomycotina,Eurotiomycetes,Eurotiomycetidae,Eurotiales,Thermoascaceae,Paecilomyces
BGC0001341	BGC0001341	Rothia nasimurium strain PT-32 scaffold4_size309601, whole genome shotgun sequence	NRPS	NRPS	Rothia nasimurium	Bacteria,Actinobacteria,Micrococcales,Micrococcaceae,Rothia
BGC0001342	BGC0001342	Chondromyces crocatus strain Cm c5 thuggacin biosynthetic gene cluster; complete sequence	T1PKS.NRPS	PKS-NRP_Hybrids	Chondromyces crocatus	Bacteria,Proteobacteria,Deltaproteobacteria,Myxococcales,Sorangiineae,Polyangiaceae,Chondromyces
BGC0001343	BGC0001343	Stigmatella aurantiaca aurachin biosynthetic gene cluster, locus 1, strain Sg a15	ladderane	Others	Stigmatella aurantiaca Sg a15	Bacteria,Proteobacteria,Deltaproteobacteria,Myxococcales,Cystobacterineae,Archangiaceae,Stigmatella
BGC0001344	BGC0001344	Cystobacter sp. SBCb004 tubulysin biosynthesis gene cluster; complete sequence	T1PKS.NRPS	PKS-NRP_Hybrids	Cystobacter sp. SBCb004	Bacteria,Proteobacteria,Deltaproteobacteria,Myxococcales,Cystobacterineae,Archangiaceae,Cystobacter,unclassified Cystobacter
BGC0001345	BGC0001345	Stigmatella aurantiaca myxochelin iron transport regulon, complete sequence	NRPS	NRPS	Stigmatella aurantiaca Sg a15	Bacteria,Proteobacteria,Deltaproteobacteria,Myxococcales,Cystobacterineae,Archangiaceae,Stigmatella
BGC0001346	BGC0001346	Pseudomonas fluorescens strain BW11P2 bananamide biosynthetic gene cluster, partial sequence	NRPS	NRPS	Pseudomonas fluorescens	Bacteria,Proteobacteria,Gammaproteobacteria,Pseudomonadales,Pseudomonadaceae,Pseudomonas
BGC0001348	BGC0001348	Streptomyces varsoviensis strain NRRL ISP-5346 contig33.1, whole genome shotgun sequence	T1PKS	PKSI	Streptomyces varsoviensis	Bacteria,Actinobacteria,Streptomycetales,Streptomycetaceae,Streptomyces
BGC0001349	BGC0001349	Streptomyces sp. SCSIO 03032 methyltransferase and transcriptional regulator genes, complete cds; heronamide biosynthetic gene cluster, complete sequence; and hypothetical protein and transcriptional regulator genes, complete cds	T1PKS	PKSI	Streptomyces marincola	Bacteria,Actinobacteria,Streptomycetales,Streptomycetaceae,Streptomyces
BGC0001350	BGC0001350	Leptolyngbya sp. ISBN3-Nov-94-8 phormidolide gene cluster, complete sequence	transAT-PKS.T3PKS.PKS-like	PKSother	Leptolyngbya sp. ISBN3-Nov-94-8	Bacteria,Cyanobacteria,Pseudanabaenales,Leptolyngbyaceae,Leptolyngbya
BGC0001351	BGC0001351	Streptomyces gandocaensis strain 12620-H2 cahuitamycin gene cluster, complete sequence	NRPS	NRPS	Streptomyces gandocaensis	Bacteria,Actinobacteria,Streptomycetales,Streptomycetaceae,Streptomyces
BGC0001356	BGC0001356	Paenibacillus dendritiformis C454 PDENDC1000064, whole genome shotgun sequence	lassopeptide	RiPPs	Paenibacillus dendritiformis C454	Bacteria,Firmicutes,Bacilli,Bacillales,Paenibacillaceae,Paenibacillus
BGC0001357	BGC0001357	Nostoc sp. CAVN2 caspase-like domain-containing protein gene, complete cds; and carbamidocyclophane biosynthetic gene cluster, complete sequence	T3PKS.T1PKS.PKS-like	PKSother	Nostoc sp. CAVN2	Bacteria,Cyanobacteria,Nostocales,Nostocaceae,Nostoc
BGC0001358	BGC0001358	Purpureocillium lilacinum isolate PLBJ-1 scaffold00002, whole genome shotgun sequence	T1PKS.NRPS	PKS-NRP_Hybrids	Purpureocillium lilacinum	Eukaryota,Fungi,Dikarya,Ascomycota,Pezizomycotina,Sordariomycetes,Hypocreomycetidae,Hypocreales,Ophiocordycipitaceae,Purpureocillium
BGC0001360	BGC0001360	Penicillium roqueforti FM164 genomic scaffold, ProqFM164S05, whole genome shotgun sequence	T1PKS	PKSI	Penicillium roqueforti FM164	Eukaryota,Fungi,Dikarya,Ascomycota,Pezizomycotina,Eurotiomycetes,Eurotiomycetidae,Eurotiales,Aspergillaceae,Penicillium
BGC0001361	BGC0001361	Serratia plymuthica 4Rx13, complete genome	terpene	Terpene	Serratia plymuthica 4Rx13	Bacteria,Proteobacteria,Gammaproteobacteria,Enterobacterales,Yersiniaceae,Serratia
BGC0001363	BGC0001363	Ralstonia solanacearum GMI1000 megaplasmid complete sequence	T1PKS.NRPS	PKS-NRP_Hybrids	Ralstonia solanacearum GMI1000	Bacteria,Proteobacteria,Betaproteobacteria,Burkholderiales,Burkholderiaceae,Ralstonia
BGC0001364	BGC0001364	Actinomadura atramentaria DSM 43919 strain SF2197 G339DRAFT_scaffold00004.4, whole genome shotgun sequence	lanthipeptide-class-ii	RiPPs	Actinomadura atramentaria DSM 43919	Bacteria,Actinobacteria,Streptosporangiales,Thermomonosporaceae,Actinomadura
BGC0001365	BGC0001365	Claviceps purpurea 20.1 WGS project CAGA00000000 data, contig scaffold00012, whole genome shotgun sequence	indole.NRPS	Others	Claviceps purpurea 20.1	Eukaryota,Fungi,Dikarya,Ascomycota,Pezizomycotina,Sordariomycetes,Hypocreomycetidae,Hypocreales,Clavicipitaceae,Claviceps
BGC0001366	BGC0001366	UNVERIFIED: Streptomyces sp. FJS31-2 anthrabenzoxocinones biosynthetic gene cluster, complete sequence	T2PKS	PKSother	Streptomyces sp. FJS31-2	Bacteria,Actinobacteria,Streptomycetales,Streptomycetaceae,Streptomyces
BGC0001367	BGC0001367	Haliangium ochraceum DSM 14365, complete genome	T1PKS.NRPS	PKS-NRP_Hybrids	Haliangium ochraceum DSM 14365	Bacteria,Proteobacteria,Deltaproteobacteria,Myxococcales,Nannocystineae,Kofleriaceae,Haliangium
BGC0001368	BGC0001368	Streptomyces sp. NRRL F-4474 contig12.1, whole genome shotgun sequence	NRPS-like.NRPS	NRPS	Streptomyces sp. NRRL F-4474	Bacteria,Actinobacteria,Streptomycetales,Streptomycetaceae,Streptomyces
BGC0001369	BGC0001369	Uncultured bacterium trehalose-phosphate synthase, thiamine biosynthesis protein, cytochrome p450, MtcA FAD-linked oxidase, tryptophan synthase, MtcB Thioesterase Type II, MtcC 4'-phosphopantetheinyl transferase, MtcD ACP S-malonyltransferase, MtcE 3-ketoacyl-ACP reductase, MtcF Acyl carrier protein, MtcG beta-hydroxyacyl-ACP dehydratase, MtcH Aminomethyltransferase, MtcI Ketosynthase KS:KS*, hyp…	ladderane	Others	uncultured bacterium	Bacteria,environmental samples
BGC0001370	BGC0001370	Streptomyces rochei calcium dependent antibiotic gene cluster, partial sequence	NRPS	NRPS	Streptomyces rochei	Bacteria,Actinobacteria,Streptomycetales,Streptomycetaceae,Streptomyces,Streptomyces rochei group
BGC0001371	BGC0001371	Aspergillus nidulans NRRL 8112 echinocandin biosynthesis gene cluster, partial sequence	NRPS.betalactone	Others	Aspergillus nidulans NRRL 8112	Eukaryota,Fungi,Dikarya,Ascomycota,Pezizomycotina,Eurotiomycetes,Eurotiomycetidae,Eurotiales,Aspergillaceae,Aspergillus,Aspergillus subgen. Nidulantes
BGC0001372	BGC0001372	Penicillium thymicola penigequinolone gene cluster, complete sequence	indole.NRPS	Others	Penicillium thymicola	Eukaryota,Fungi,Dikarya,Ascomycota,Pezizomycotina,Eurotiomycetes,Eurotiomycetidae,Eurotiales,Aspergillaceae,Penicillium
BGC0001373	BGC0001373	Sordaria araneosa DNA, contains sdnA, sdnB, sdnC, sdnD, sdnE, sdnF, sdnG, sdnH, sdnI, sdnJ, sdnK, sdnL, sdnM, sdnN, sdnO, sdnP, sdnQ, sdnR, sdnS, sdnT gene cluster, strain: ATCC 36386	T1PKS.terpene	Others	Sordaria araneosa	Eukaryota,Fungi,Dikarya,Ascomycota,Pezizomycotina,Sordariomycetes,Sordariomycetidae,Sordariales,Sordariaceae,Sordaria
BGC0001374	BGC0001374	Streptomyces albogriseolus strain MJ286-76F7 thienodolin gene cluster, complete sequence		Others	Streptomyces albogriseolus	Bacteria,Actinobacteria,Streptomycetales,Streptomycetaceae,Streptomyces,Streptomyces albogriseolus group
BGC0001375	BGC0001375	Penicillium simplicissimum DNA, ptmO, ptmJ, ptmK, ptmE, ptmL gene cluster, strain: AK-40	indole	Others	Penicillium simplicissimum	Eukaryota,Fungi,Dikarya,Ascomycota,Pezizomycotina,Eurotiomycetes,Eurotiomycetidae,Eurotiales,Aspergillaceae,Penicillium
BGC0001376	BGC0001376	Streptosporangium sp. FXJ7.131 hexaricin biosynthetic gene cluster, complete sequence	T2PKS	PKSother	Streptosporangium sp. FXJ7.131	Bacteria,Actinobacteria,Streptosporangiales,Streptosporangiaceae,Streptosporangium,unclassified Streptosporangium
BGC0001377	BGC0001377	Streptomyces uncialis strain DCA2648	T1PKS	PKSI	Streptomyces uncialis	Bacteria,Actinobacteria,Streptomycetales,Streptomycetaceae,Streptomyces
BGC0001378	BGC0001378	Streptomyces sp. CB03234	T1PKS	PKSI	Streptomyces sp. CB03234	Bacteria,Actinobacteria,Streptomycetales,Streptomycetaceae,Streptomyces
BGC0001379	BGC0001379	Streptomyces luteocolor DNA, BD-12 biosynthetic gene cluster, complete sequence, strain: NBRC 13826	NRPS-like	NRPS	Streptomyces luteocolor	Bacteria,Actinobacteria,Streptomycetales,Streptomycetaceae,Streptomyces
BGC0001380	BGC0001380	Agrobacterium sp. ZX09 succingoglucan-like exopolysaccharide biosynthesis gene cluster, complete sequence		Others	Agrobacterium sp. ZX09	Bacteria,Proteobacteria,Alphaproteobacteria,Hyphomicrobiales,Rhizobiaceae,Rhizobium/Agrobacterium group,Agrobacterium,unclassified Agrobacterium
BGC0001381	BGC0001381	Nocardia terpenica strain IFM 0406 brasilinolide biosynthesis gene cluster, complete sequence	NRPS-like.T1PKS	PKS-NRP_Hybrids	Nocardia terpenica	Bacteria,Actinobacteria,Corynebacteriales,Nocardiaceae,Nocardia
BGC0001383	BGC0001383	Bacillus velezensis strain B-9987 macrolactin gene cluster, complete sequence	transAT-PKS	PKSother	Bacillus velezensis	Bacteria,Firmicutes,Bacilli,Bacillales,Bacillaceae,Bacillus,Bacillus amyloliquefaciens group
BGC0001384	BGC0001384	Streptomyces sp. TK08046 DNA, saprolmycin biosynthetic gene cluster	T2PKS.oligosaccharide	Others	Streptomyces sp. TK08046	Bacteria,Actinobacteria,Streptomycetales,Streptomycetaceae,Streptomyces
BGC0001386	BGC0001386	Streptomyces sp. RI-77 DNA, contains isofuranonaphthoquinone biosynthetic gene cluster	T2PKS	PKSother	Streptomyces sp. RI-77	Bacteria,Actinobacteria,Streptomycetales,Streptomycetaceae,Streptomyces
BGC0001387	BGC0001387	Streptomyces calvus strain ATCC 13382 nucleocidin biosynthetic gene cluster, partial sequence		Others	Streptomyces calvus	Bacteria,Actinobacteria,Streptomycetales,Streptomycetaceae,Streptomyces
BGC0001388	BGC0001388	Lactobacillus gasseri strain EV1461 gassericin E gene cluster, partial sequence	RiPP-like	RiPPs	Lactobacillus gasseri	Bacteria,Firmicutes,Bacilli,Lactobacillales,Lactobacillaceae,Lactobacillus
BGC0001389	BGC0001389	Pseudomonas cichorii lipopeptide biosynthesis gene cluster, complete sequence	NRPS	NRPS	Pseudomonas cichorii	Bacteria,Proteobacteria,Gammaproteobacteria,Pseudomonadales,Pseudomonadaceae,Pseudomonas
BGC0001390	BGC0001390	Stachybotrys bisbyi DNA, LL-Z1272beta biosynthetic gene cluster, complete sequence, strain: PYH05-7	NRPS-like.T1PKS	PKS-NRP_Hybrids	Stachybotrys bisbyi	Eukaryota,Fungi,Dikarya,Ascomycota,Pezizomycotina,Sordariomycetes,Hypocreomycetidae,Hypocreales,Stachybotryaceae,Stachybotrys
BGC0001391	BGC0001391	Bacillus thuringiensis serovar rongseni thusin biosynthesis gene cluster, complete sequence	lanthipeptide-class-ii	RiPPs	Bacillus thuringiensis serovar rongseni	Bacteria,Firmicutes,Bacilli,Bacillales,Bacillaceae,Bacillus,Bacillus cereus group
BGC0001392	BGC0001392	Chitinophaga pinensis DSM 2588, complete genome	lanthipeptide-class-i	RiPPs	Chitinophaga pinensis DSM 2588	Bacteria,Bacteroidetes,Chitinophagia,Chitinophagales,Chitinophagaceae,Chitinophaga
BGC0001393	BGC0001393	Staphylococcus lugdunensis N920143 complete genome	NRPS-like.NRPS	NRPS	Staphylococcus lugdunensis N920143	Bacteria,Firmicutes,Bacilli,Bacillales,Staphylococcaceae,Staphylococcus
BGC0001394	BGC0001394	Myxococcus stipitatus DSM 14675, complete genome	T1PKS.NRPS	PKS-NRP_Hybrids	Myxococcus stipitatus DSM 14675	Bacteria,Proteobacteria,Deltaproteobacteria,Myxococcales,Cystobacterineae,Myxococcaceae,Myxococcus
BGC0001395	BGC0001395	Actinoplanes teichomyceticus strain NRRL-B16726 teichomycin biosynthetic gene cluster, complete sequence	phosphoglycolipid	Others	Actinoplanes teichomyceticus	Bacteria,Actinobacteria,Micromonosporales,Micromonosporaceae,Actinoplanes
BGC0001396	BGC0001396	Streptomyces sp. A1(2016) biosynthetic gene cluster, complete sequence	T1PKS	PKSI	Streptomyces sp. A1(2016)	Bacteria,Actinobacteria,Streptomycetales,Streptomycetaceae,Streptomyces
BGC0001397	BGC0001397	Streptomyces globisporus C-1027 plasmid SGLP1, complete sequence	T1PKS.NRPS	PKS-NRP_Hybrids	Streptomyces globisporus C-1027	Bacteria,Actinobacteria,Streptomycetales,Streptomycetaceae,Streptomyces
BGC0001398	BGC0001398	Phomopsis leptostromiformis ATCC 26115 DNA, phomopsin biosynthetic gene cluster	fungal-RiPP	RiPPs	Phomopsis leptostromiformis	Eukaryota,Fungi,Dikarya,Ascomycota,Pezizomycotina,Sordariomycetes,Sordariomycetidae,Diaporthales,Valsaceae,Phomopsis
BGC0001399	BGC0001399	TPA_asm: Aspergillus nidulans FGSC A4 chromosome II	NRPS	NRPS	Aspergillus nidulans FGSC A4	Eukaryota,Fungi,Dikarya,Ascomycota,Pezizomycotina,Eurotiomycetes,Eurotiomycetidae,Eurotiales,Aspergillaceae,Aspergillus,Aspergillus subgen. Nidulantes
BGC0001400	BGC0001400	Aspergillus terreus NIH2624 scaffold_15 genomic scaffold, whole genome shotgun sequence	T1PKS	PKSI	Aspergillus terreus NIH2624	Eukaryota,Fungi,Dikarya,Ascomycota,Pezizomycotina,Eurotiomycetes,Eurotiomycetidae,Eurotiales,Aspergillaceae,Aspergillus,Aspergillus subgen. Circumdati
BGC0001402	BGC0001402	Talaromyces islandicus genome assembly PIS, scaffold WF-38-12_scaffold00002, whole genome shotgun sequence	NRPS	NRPS	Talaromyces islandicus	Eukaryota,Fungi,Dikarya,Ascomycota,Pezizomycotina,Eurotiomycetes,Eurotiomycetidae,Eurotiales,Trichocomaceae,Talaromyces,Talaromyces sect. Islandici
BGC0001403	BGC0001403	Aspergillus fumigatus Af293 chromosome 4, whole genome shotgun sequence	T1PKS	PKSI	Aspergillus fumigatus Af293	Eukaryota,Fungi,Dikarya,Ascomycota,Pezizomycotina,Eurotiomycetes,Eurotiomycetidae,Eurotiales,Aspergillaceae,Aspergillus,Aspergillus subgen. Fumigati
BGC0001404	BGC0001404	Penicillium chrysogenum Wisconsin 54-1255 complete genome, contig Pc00c21	T1PKS	PKSI	Penicillium rubens Wisconsin 54-1255	Eukaryota,Fungi,Dikarya,Ascomycota,Pezizomycotina,Eurotiomycetes,Eurotiomycetidae,Eurotiales,Aspergillaceae,Penicillium,Penicillium chrysogenum species complex
BGC0001405	BGC0001405	Chaetomium globosum CBS 148.51 scaffold_5 genomic scaffold, whole genome shotgun sequence	T1PKS	PKSI	Chaetomium globosum CBS 148.51	Eukaryota,Fungi,Dikarya,Ascomycota,Pezizomycotina,Sordariomycetes,Sordariomycetidae,Sordariales,Chaetomiaceae,Chaetomium
BGC0001406	BGC0001406	Streptomyces canus Tlo1 (tlo1), Tlo2 (tlo2), Tlo3 (tlo3), Tlo4 (tlo4), Tlo5 (tlo5), Tlo6 (tlo6), Tlo7 (tlo7), Tlo8 (tlo8), Tlo9 (tlo9), Tlo10 (tlo10), Tlo11 (tlo11), Tlo12 (tlo12), Tlo13 (tlo13), Tlo14 (tlo14), Tlo15 (tlo15), Tlo16 (tlo16), Tlo17 (tlo17), Tlo18 (tlo18), Tlo19 (tlo19), Tlo20 (tlo20), Tlo21 (tlo21), Tlo22 (tlo22), Tlo23 (tlo23), Tlo24 (tlo24), Tlo25 (tlo25), Tlo26 (tlo26), Tlo27 (t…	NRPS	NRPS	Streptomyces canus	Bacteria,Actinobacteria,Streptomycetales,Streptomycetaceae,Streptomyces,Streptomyces aurantiacus group
BGC0001407	BGC0001407	Bacillus cereus SJ1, whole genome shotgun sequence	linaridin	RiPPs	Bacillus cereus SJ1	Bacteria,Firmicutes,Bacilli,Bacillales,Bacillaceae,Bacillus,Bacillus cereus group
BGC0001408	BGC0001408	Xanthomonas oryzae pv. oryzae KACC 10331, complete genome	siderophore	Others	Xanthomonas oryzae pv. oryzae KACC 10331	Bacteria,Proteobacteria,Gammaproteobacteria,Xanthomonadales,Xanthomonadaceae,Xanthomonas
BGC0001409	BGC0001409	Streptomyces minoensis strain NRRL B-5482 dutomycin biosynthetic gene cluster, complete sequence	T2PKS.T1PKS.PKS-like	PKSother	Streptomyces minoensis	Bacteria,Actinobacteria,Streptomycetales,Streptomycetaceae,Streptomyces
BGC0001410	BGC0001410	Bacteroides fragilis NCTC 9343 capsular polysaccharide A gene locus, partial sequence		Others	Bacteroides fragilis NCTC 9343	Bacteria,Bacteroidetes,Bacteroidia,Bacteroidales,Bacteroidaceae,Bacteroides
BGC0001411	BGC0001411	Bacteroides fragilis NCTC 9343 PS B capsular polysaccharide biosynthesis locus, complete sequence		Others	Bacteroides fragilis NCTC 9343	Bacteria,Bacteroidetes,Bacteroidia,Bacteroidales,Bacteroidaceae,Bacteroides
BGC0001412	BGC0001412	Bacteroides fragilis capsular polysaccharide C biosynthesis operon, complete sequence		Others	Bacteroides fragilis NCTC 9343	Bacteria,Bacteroidetes,Bacteroidia,Bacteroidales,Bacteroidaceae,Bacteroides
BGC0001413	BGC0001413	Cystobacter sp. Cbv34 cystobactamid gene cluster, complete sequence	NRPS	NRPS	Cystobacter sp. Cbv34	Bacteria,Proteobacteria,Deltaproteobacteria,Myxococcales,Cystobacterineae,Archangiaceae,Cystobacter
BGC0001414	BGC0001414	Streptomyces sp. DSM 40835 griselimycin biosynthetic gene cluster, complete sequence	NRPS	NRPS	Streptomyces muensis	Bacteria,Actinobacteria,Streptomycetales,Streptomycetaceae,Streptomyces
BGC0001415	BGC0001415	Serratia marcescens subsp. marcescens Db11, complete genome	T1PKS.NRPS	PKS-NRP_Hybrids	Serratia marcescens subsp. marcescens Db11	Bacteria,Proteobacteria,Gammaproteobacteria,Enterobacterales,Yersiniaceae,Serratia
BGC0001416	BGC0001416	Pseudomonas sp. In5 P.sp_In5_contig_2, whole genome shotgun sequence	NRPS	NRPS	Pseudomonas sp. In5	Bacteria,Proteobacteria,Gammaproteobacteria,Pseudomonadales,Pseudomonadaceae,Pseudomonas
BGC0001417	BGC0001417	Cystobacterineae bacterium strain CcG34 myxochromide D subtype 2 biosynthetic gene cluster, complete sequence	T1PKS.NRPS	PKS-NRP_Hybrids	Cystobacterineae bacterium	Bacteria,Proteobacteria,Deltaproteobacteria,Myxococcales,Cystobacterineae,unclassified Cystobacterineae
BGC0001418	BGC0001418	Hyalangium minutum strain DSM 14724 myxochromide D subtype 1 biosynthetic gene cluster and tRNA-Thr gene, complete sequence	T1PKS.NRPS	PKS-NRP_Hybrids	Hyalangium minutum	Bacteria,Proteobacteria,Deltaproteobacteria,Myxococcales,Cystobacterineae,Archangiaceae,Hyalangium
BGC0001419	BGC0001419	Hyalangium minutum strain Hym-3 myxochromide D subtype 1 biosynthetic gene cluster, complete sequence	T1PKS.NRPS	PKS-NRP_Hybrids	Hyalangium minutum	Bacteria,Proteobacteria,Deltaproteobacteria,Myxococcales,Cystobacterineae,Archangiaceae,Hyalangium
BGC0001420	BGC0001420	Hyalangium minutum strain NOCb10 myxochromide D subtype 1 biosynthetic gene cluster and tRNA-Thr gene, complete sequence	T1PKS.NRPS	PKS-NRP_Hybrids	Hyalangium minutum	Bacteria,Proteobacteria,Deltaproteobacteria,Myxococcales,Cystobacterineae,Archangiaceae,Hyalangium
BGC0001421	BGC0001421	Myxococcus sp. strain 171 myxochromide B biosynthetic gene cluster, complete sequence	T1PKS.NRPS	PKS-NRP_Hybrids	Myxococcus sp.	Bacteria,Proteobacteria,Deltaproteobacteria,Myxococcales,Cystobacterineae,Myxococcaceae,Myxococcus,unclassified Myxococcus
BGC0001422	BGC0001422	Myxococcus fulvus HW-1 myxochromide A biosynthetic gene cluster, complete sequence	T1PKS.NRPS	PKS-NRP_Hybrids	Myxococcus fulvus HW-1	Bacteria,Proteobacteria,Deltaproteobacteria,Myxococcales,Cystobacterineae,Myxococcaceae,Myxococcus
BGC0001423	BGC0001423	Myxococcus hansupus strain mixupus myxochromide C biosynthetic gene cluster, complete sequence	T1PKS.NRPS	PKS-NRP_Hybrids	Myxococcus hansupus	Bacteria,Proteobacteria,Deltaproteobacteria,Myxococcales,Cystobacterineae,Myxococcaceae,Myxococcus
BGC0001424	BGC0001424	Myxococcus virescens strain ST200611 myxochromide C biosynthetic gene cluster, complete sequence	T1PKS.NRPS	PKS-NRP_Hybrids	Myxococcus virescens	Bacteria,Proteobacteria,Deltaproteobacteria,Myxococcales,Cystobacterineae,Myxococcaceae,Myxococcus
BGC0001425	BGC0001425	Myxococcus xanthus DK 1622 myxochromide A biosynthetic gene cluster, complete sequence	T1PKS.NRPS	PKS-NRP_Hybrids	Myxococcus xanthus DK 1622	Bacteria,Proteobacteria,Deltaproteobacteria,Myxococcales,Cystobacterineae,Myxococcaceae,Myxococcus
BGC0001426	BGC0001426	Myxococcus xanthus strain DK897 myxochromide A biosynthetic gene cluster, complete sequence	T1PKS.NRPS	PKS-NRP_Hybrids	Myxococcus xanthus	Bacteria,Proteobacteria,Deltaproteobacteria,Myxococcales,Cystobacterineae,Myxococcaceae,Myxococcus
BGC0001427	BGC0001427	Myxococcus xanthus strain A47 myxochromide A biosynthetic gene cluster, complete sequence	T1PKS.NRPS	PKS-NRP_Hybrids	Myxococcus xanthus	Bacteria,Proteobacteria,Deltaproteobacteria,Myxococcales,Cystobacterineae,Myxococcaceae,Myxococcus
BGC0001428	BGC0001428	Myxococcus xanthus strain Mx48 myxochromide A biosynthetic gene cluster, complete sequence	T1PKS.NRPS	PKS-NRP_Hybrids	Myxococcus xanthus	Bacteria,Proteobacteria,Deltaproteobacteria,Myxococcales,Cystobacterineae,Myxococcaceae,Myxococcus
BGC0001429	BGC0001429	Stigmatella aurantiaca DW4/3-1 myxochromide S biosynthetic gene cluster, complete sequence	T1PKS.NRPS	PKS-NRP_Hybrids	Stigmatella aurantiaca DW4/3-1	Bacteria,Proteobacteria,Deltaproteobacteria,Myxococcales,Cystobacterineae,Archangiaceae,Stigmatella
BGC0001430	BGC0001430	Stigmatella aurantiaca Sg a15 myxochromide S biosynthetic gene cluster, complete sequence	T1PKS.NRPS	PKS-NRP_Hybrids	Stigmatella aurantiaca Sg a15	Bacteria,Proteobacteria,Deltaproteobacteria,Myxococcales,Cystobacterineae,Archangiaceae,Stigmatella
BGC0001431	BGC0001431	Stigmatella aurantiaca strain Sg a32 myxochromide S biosynthetic gene cluster, complete sequence	T1PKS.NRPS	PKS-NRP_Hybrids	Stigmatella aurantiaca	Bacteria,Proteobacteria,Deltaproteobacteria,Myxococcales,Cystobacterineae,Archangiaceae,Stigmatella
BGC0001432	BGC0001432	Stigmatella erecta strain Pde77 myxochromide D subtype 1 biosynthetic gene cluster, complete sequence	T1PKS.NRPS	PKS-NRP_Hybrids	Stigmatella erecta	Bacteria,Proteobacteria,Deltaproteobacteria,Myxococcales,Cystobacterineae,Archangiaceae,Stigmatella
BGC0001433	BGC0001433	Streptomyces argillaceus argimycin P biosynthesis gene cluster	T1PKS	PKSI	Streptomyces argillaceus	Bacteria,Actinobacteria,Streptomycetales,Streptomycetaceae,Streptomyces
BGC0001434	BGC0001434	Xenorhabdus budapestensis strain DSM 16342 nonribosomal peptide synthetase BudA, nonribosomal peptide synthetase BudB, and nonribosomal peptide synthetase BudC genes, complete cds	NRPS	NRPS	Xenorhabdus budapestensis	Bacteria,Proteobacteria,Gammaproteobacteria,Enterobacterales,Morganellaceae,Xenorhabdus
BGC0001435	BGC0001435	Streptomyces sp. ZJ306 hydroxylase, deacetylase, and hypothetical proteins genes, complete cds; ikarugamycin gene cluster, complete sequence; and GCN5-related N-acetyltransferase, hypothetical protein, asparagine synthase, transcriptional regulator, ABC transporter, hypothetical proteins, putative membrane transport protein, putative acetyltransferase, cytochrome P450, putative alpha-glucosidase,…	lassopeptide.T1PKS.NRPS	Others	Streptomyces sp. ZJ306	Bacteria,Actinobacteria,Streptomycetales,Streptomycetaceae,Streptomyces
BGC0001436	BGC0001436	Paecilomyces divaricatus cornexistin biosynthetic gene cluster, partial sequence	NRPS-like.T1PKS	PKS-NRP_Hybrids	Paecilomyces divaricatus	Eukaryota,Fungi,Dikarya,Ascomycota,Pezizomycotina,Eurotiomycetes,Eurotiomycetidae,Eurotiales,Thermoascaceae,Paecilomyces
BGC0001437	BGC0001437	Pseudomonas fluorescens obafluorin biosynthesis gene cluster, complete sequence	hserlactone.NRPS	Others	Pseudomonas fluorescens	Bacteria,Proteobacteria,Gammaproteobacteria,Pseudomonadales,Pseudomonadaceae,Pseudomonas
BGC0001438	BGC0001438	Streptomyces sp. CS057 genomic scaffold scaffold00001, whole genome shotgun sequence	T2PKS.oligosaccharide	Others	Streptomyces sp. CS057	Bacteria,Actinobacteria,Streptomycetales,Streptomycetaceae,Streptomyces
BGC0001439	BGC0001439	Streptomyces sp. CS113 genomic scaffold scaffold00001, whole genome shotgun sequence	T2PKS.PKS-like.oligosaccharide	Others	Streptomyces sp. CS113	Bacteria,Actinobacteria,Streptomycetales,Streptomycetaceae,Streptomyces
BGC0001440	BGC0001440	Kitasatospora cystarginea strain JCM 7356 alpha/beta hydrolase gene, complete cds; cys gene cluster, complete sequence; and 3-oxoacyl-ACP synthase gene, complete cds	betalactone	Others	Kitasatospora cystarginea	Bacteria,Actinobacteria,Streptomycetales,Streptomycetaceae,Kitasatospora
BGC0001441	BGC0001441	Streptomyces sp. strain UCK 14 glyoxalase gene, complete cds; bel gene cluster, complete sequence; and SAM-dependent methyltransferase gene, complete cds	betalactone	Others	Streptomyces sp.	Bacteria,Actinobacteria,Streptomycetales,Streptomycetaceae,Streptomyces
BGC0001442	BGC0001442	Streptomyces sp. strain ATCC 14903 actinonin biosynthetic gene cluster, complete sequence	NRPS	NRPS	Streptomyces sp.	Bacteria,Actinobacteria,Streptomycetales,Streptomycetaceae,Streptomyces
BGC0001443	BGC0001443	Actinomadura atramentaria DSM 43919 strain SF2197 G339DRAFT_scaffold00017.17, whole genome shotgun sequence	NRPS-like.T1PKS	PKS-NRP_Hybrids	Actinomadura atramentaria DSM 43919	Bacteria,Actinobacteria,Streptosporangiales,Thermomonosporaceae,Actinomadura
BGC0001444	BGC0001444	Streptomyces sp. NTK 937 contig00001, whole genome shotgun sequence	PKS-like	PKSother	Streptomyces sp. NTK 937	Bacteria,Actinobacteria,Streptomycetales,Streptomycetaceae,Streptomyces
BGC0001445	BGC0001445	Aspergillus flavus NRRL3357 scf_1106286418500 genomic scaffold, whole genome shotgun sequence	T1PKS.NRPS	PKS-NRP_Hybrids	Aspergillus flavus NRRL3357	Eukaryota,Fungi,Dikarya,Ascomycota,Pezizomycotina,Eurotiomycetes,Eurotiomycetidae,Eurotiales,Aspergillaceae,Aspergillus,Aspergillus subgen. Circumdati
BGC0001446	BGC0001446	Aspergillus flavus NRRL3357 scf_1106286418772 genomic scaffold, whole genome shotgun sequence	T1PKS	PKSI	Aspergillus flavus NRRL3357	Eukaryota,Fungi,Dikarya,Ascomycota,Pezizomycotina,Eurotiomycetes,Eurotiomycetidae,Eurotiales,Aspergillaceae,Aspergillus,Aspergillus subgen. Circumdati
BGC0001447	BGC0001447	Saccharomonospora azurea SZMC 14600 contig216, whole genome shotgun sequence	T1PKS	PKSI	Saccharomonospora azurea SZMC 14600	Bacteria,Actinobacteria,Pseudonocardiales,Pseudonocardiaceae,Saccharomonospora
BGC0001448	BGC0001448	Uncultured bacterium clone DFD0097-644:735:388	NRPS-like.NRPS	NRPS	uncultured bacterium	Bacteria,environmental samples
BGC0001449	BGC0001449	Myceliophthora thermophila ATCC 42464 chromosome 3, complete sequence	T1PKS.NRPS	PKS-NRP_Hybrids	Thermothelomyces thermophilus ATCC 42464	Eukaryota,Fungi,Dikarya,Ascomycota,Pezizomycotina,Sordariomycetes,Sordariomycetidae,Sordariales,Chaetomiaceae,Thermothelomyces
BGC0001451	BGC0001451	Candidatus Burkholderia crenata strain UZHbot9 map unlocalized plasmid pBCRE02, whole genome shotgun sequence	NRPS	NRPS	Candidatus Burkholderia crenata	Bacteria,Proteobacteria,Betaproteobacteria,Burkholderiales,Burkholderiaceae,Burkholderia
BGC0001452	BGC0001452	Streptomyces sp. CS149 genomic DNA containing Sipanmycin biosynthesis gene cluster region	T1PKS.oligosaccharide	Others	Streptomyces sp. CS149	Bacteria,Actinobacteria,Streptomycetales,Streptomycetaceae,Streptomyces
BGC0001453	BGC0001453	Streptomyces argillaceus genomic DNA containing Desferrioxamine biosynthesis gene cluster region, strain ATCC 12956	siderophore	Others	Streptomyces argillaceus	Bacteria,Actinobacteria,Streptomycetales,Streptomycetaceae,Streptomyces
BGC0001454	BGC0001454	Streptomyces argillaceus genomic DNA containing Germicidin biosynthesis gene cluster region, strain ATCC 12956	T3PKS	PKSother	Streptomyces argillaceus	Bacteria,Actinobacteria,Streptomycetales,Streptomycetaceae,Streptomyces
BGC0001455	BGC0001455	Streptomyces argillaceus genomic DNA containing Antimycin biosynthesis gene cluster, anta region, strain ATCC 12956	T1PKS.NRPS	PKS-NRP_Hybrids	Streptomyces argillaceus	Bacteria,Actinobacteria,Streptomycetales,Streptomycetaceae,Streptomyces
BGC0001456	BGC0001456	Streptomyces argillaceus genomic DNA containing Isorenieratene biosynthesis gene cluster region, strain ATCC 12956	terpene	Terpene	Streptomyces argillaceus	Bacteria,Actinobacteria,Streptomycetales,Streptomycetaceae,Streptomyces
BGC0001457	BGC0001457	Streptomyces caniferus genomic DNA containing Jomthonic acids biosynthesis gene cluster region, strain GUA-06-05-006A	T1PKS.NRPS	PKS-NRP_Hybrids	Streptomyces caniferus	Bacteria,Actinobacteria,Streptomycetales,Streptomycetaceae,Streptomyces
BGC0001458	BGC0001458	Salinispora tropica CNB-440, complete sequence	butyrolactone	Others	Salinispora tropica CNB-440	Bacteria,Actinobacteria,Micromonosporales,Micromonosporaceae,Salinispora
BGC0001459	BGC0001459	Amycolatopsis regifaucium strain GY080 contig_7, whole genome shotgun sequence	NRPS-like.T3PKS.NRPS	PKS-NRP_Hybrids	Amycolatopsis regifaucium	Bacteria,Actinobacteria,Pseudonocardiales,Pseudonocardiaceae,Amycolatopsis
BGC0001460	BGC0001460	Amycolatopsis decaplanina DSM 44594 Contig0074, whole genome shotgun sequence	NRPS-like.T3PKS.NRPS	PKS-NRP_Hybrids	Amycolatopsis decaplanina DSM 44594	Bacteria,Actinobacteria,Pseudonocardiales,Pseudonocardiaceae,Amycolatopsis
BGC0001461	BGC0001461	Amycolatopsis keratiniphila subsp. nogabecina strain FH 1893 contig_22, whole genome shotgun sequence	NRPS-like.T3PKS.NRPS	PKS-NRP_Hybrids	Amycolatopsis keratiniphila subsp. nogabecina	Bacteria,Actinobacteria,Pseudonocardiales,Pseudonocardiaceae,Amycolatopsis,Amycolatopsis japonica group
BGC0001462	BGC0001462	Amycolatopsis coloradensis strain DSM 44225 contig_6, whole genome shotgun sequence	NRPS-like.T3PKS.NRPS	PKS-NRP_Hybrids	Amycolatopsis coloradensis	Bacteria,Actinobacteria,Pseudonocardiales,Pseudonocardiaceae,Amycolatopsis
BGC0001463	BGC0001463	Pseudoalteromonas piscicida strain A757, complete sequence		Others	Pseudoalteromonas piscicida	Bacteria,Proteobacteria,Gammaproteobacteria,Alteromonadales,Pseudoalteromonadaceae,Pseudoalteromonas
BGC0001464	BGC0001464	Pseudoalteromonas sp. PS5 pyrrole gene cluster, complete sequence		Others	Pseudoalteromonas sp. PS5	Bacteria,Proteobacteria,Gammaproteobacteria,Alteromonadales,Pseudoalteromonadaceae,Pseudoalteromonas
BGC0001465	BGC0001465	Marinomonas mediterranea MMB-1, complete sequence	PBDE	Others	Marinomonas mediterranea MMB-1	Bacteria,Proteobacteria,Gammaproteobacteria,Oceanospirillales,Oceanospirillaceae,Marinomonas
BGC0001467	BGC0001467	Fischerella sp. PCC 9431 Fis9431DRAFT_Scaffold1.2, whole genome shotgun sequence	NRPS-like.T1PKS.NRPS	PKS-NRP_Hybrids	Fischerella sp. PCC 9431	Bacteria,Cyanobacteria,Nostocales,Hapalosiphonaceae,Fischerella
BGC0001468	BGC0001468	Streptomyces cinnamoneus strain DSM 41675 NODE_1_length_6463510_cov_311.439, whole genome shotgun sequence	CDPS	NRPS	Streptomyces cinnamoneus	Bacteria,Actinobacteria,Streptomycetales,Streptomycetaceae,Streptomyces,Streptomyces cinnamoneus group
BGC0001469	BGC0001469	Brevibacillus sp. Leaf182 182_CLC_4_consensus, whole genome shotgun sequence	NRPS	NRPS	Brevibacillus sp. Leaf182	Bacteria,Firmicutes,Bacilli,Bacillales,Paenibacillaceae,Brevibacillus,unclassified Brevibacillus
BGC0001470	BGC0001470	Brevibacillus sp. Leaf182 182_CLC_21_consensus, whole genome shotgun sequence	transAT-PKS.PKS-like	PKSother	Brevibacillus sp. Leaf182	Bacteria,Firmicutes,Bacilli,Bacillales,Paenibacillaceae,Brevibacillus,unclassified Brevibacillus
BGC0001471	BGC0001471	Amycolatopsis saalfeldensis strain DSM 44993, whole genome shotgun sequence	thioamitides.thiopeptide	RiPPs	Amycolatopsis saalfeldensis	Bacteria,Actinobacteria,Pseudonocardiales,Pseudonocardiaceae,Amycolatopsis
BGC0001472	BGC0001472	Streptomyces bernensis strain UC 5144 S12 ribosomal protein (S12), S7 ribosomal protein (S7), elongation factor G (EF-G), and elongation factor Tu (EF-Tu) genes, complete cds; berninamycin gene cluster, complete sequence; and LmbE family protein gene, partial cds	LAP.thiopeptide	RiPPs	Streptomyces bernensis	Bacteria,Actinobacteria,Streptomycetales,Streptomycetaceae,Streptomyces
BGC0001473	BGC0001473	Micromonospora arborensis strain NRRL 8041 Micromonospora_arborensis_8041_contig_27, whole genome shotgun sequence	thioamitides.thiopeptide	RiPPs	Micromonospora arborensis	Bacteria,Actinobacteria,Micromonosporales,Micromonosporaceae,Micromonospora
BGC0001474	BGC0001474	Streptomyces tateyamensis strain ATCC 21389 Streptomyces_tateyamensis_21389_contig_40, whole genome shotgun sequence	thioamitides.thiopeptide	RiPPs	Streptomyces tateyamensis	Bacteria,Actinobacteria,Streptomycetales,Streptomycetaceae,Streptomyces
BGC0001475	BGC0001475	Aspergillus terreus NIH2624 scaffold_6 genomic scaffold, whole genome shotgun sequence	terpene	Terpene	Aspergillus terreus NIH2624	Eukaryota,Fungi,Dikarya,Ascomycota,Pezizomycotina,Eurotiomycetes,Eurotiomycetidae,Eurotiales,Aspergillaceae,Aspergillus,Aspergillus subgen. Circumdati
BGC0001476	BGC0001476	Streptomyces sp. strain ID38640 pseudouridimycin biosynthetic gene cluster, complete sequence	nucleoside	Others	Streptomyces sp.	Bacteria,Actinobacteria,Streptomycetales,Streptomycetaceae,Streptomyces
BGC0001477	BGC0001477	Streptomyces sp. ID38640 lydicamycin biosynthesis gene cluster, complete sequence	T1PKS.NRPS	PKS-NRP_Hybrids	Streptomyces sp. ID38640	Bacteria,Actinobacteria,Streptomycetales,Streptomycetaceae,Streptomyces
BGC0001478	BGC0001478	Streptomyces sp. ID38640 desferrioxamine biosynthesis gene cluster, complete sequence	siderophore	Others	Streptomyces sp. ID38640	Bacteria,Actinobacteria,Streptomycetales,Streptomycetaceae,Streptomyces
BGC0001479	BGC0001479	Nostoc punctiforme PCC 73102 strain ATCC 29133 chromosome, complete genome	NRPS.betalactone	Others	Nostoc punctiforme PCC 73102	Bacteria,Cyanobacteria,Nostocales,Nostocaceae,Nostoc
BGC0001480	BGC0001480	Methylobacter tundripaludum 21/22 T451DRAFT_scf7180000000002_quiver_dupTrim_4432.1_C, whole genome shotgun sequence	butyrolactone	Others	Methylobacter tundripaludum 21/22	Bacteria,Proteobacteria,Gammaproteobacteria,Methylococcales,Methylococcaceae,Methylobacter
BGC0001481	BGC0001481	Fusarium fujikuroi IMI 58289 draft genome, chromosome FFUJ_chr10	terpene	Terpene	Fusarium fujikuroi IMI 58289	Eukaryota,Fungi,Dikarya,Ascomycota,Pezizomycotina,Sordariomycetes,Hypocreomycetidae,Hypocreales,Nectriaceae,Fusarium,Fusarium fujikuroi species complex
BGC0001483	BGC0001483	Streptomyces sp. RM-5-8 pri gene cluster, complete sequence	indole	Others	Streptomyces sp. RM-5-8	Bacteria,Actinobacteria,Streptomycetales,Streptomycetaceae,Streptomyces
BGC0001484	BGC0001484	Streptomyces sp. ATCC 39365 2'-chloropentostatin biosynthetic gene cluster, partial sequence		Others	Actinomadura sp. ATCC 39365	Bacteria,Actinobacteria,Streptosporangiales,Thermomonosporaceae,Actinomadura,unclassified Actinomadura
BGC0001485	BGC0001485	Actinoplanes tsinanensis chuangxinmycin biosynthetic gene cluster, complete sequence	RiPP-like	RiPPs	Actinoplanes tsinanensis	Bacteria,Actinobacteria,Micromonosporales,Micromonosporaceae,Actinoplanes
BGC0001486	BGC0001486	Pseudomonas syringae pv. maculicola str. ES4326 contig13.14, whole genome shotgun sequence	RiPP-like	RiPPs	Pseudomonas syringae pv. maculicola str. ES4326	Bacteria,Proteobacteria,Gammaproteobacteria,Pseudomonadales,Pseudomonadaceae,Pseudomonas
BGC0001487	BGC0001487	Streptomyces cyaneofuscatus strain Soc7 3,7-dihydroxytropolone biosynthetic gene cluster, complete sequence	butyrolactone	Others	Streptomyces cyaneofuscatus	Bacteria,Actinobacteria,Streptomycetales,Streptomycetaceae,Streptomyces
BGC0001488	BGC0001488	Pseudomonas fluorescens WH6 chromosome, whole genome shotgun sequence		Others	Pseudomonas fluorescens WH6	Bacteria,Proteobacteria,Gammaproteobacteria,Pseudomonadales,Pseudomonadaceae,Pseudomonas
BGC0001489	BGC0001489	Cladonia uncialis subsp. uncialis clone SPAdes28 genomic sequence, sequence	T1PKS	PKSI	Cladonia uncialis subsp. uncialis	Eukaryota,Fungi,Dikarya,Ascomycota,Pezizomycotina,Lecanoromycetes,OSLEUM clade,Lecanoromycetidae,Lecanorales,Lecanorineae,Cladoniaceae,Cladonia
BGC0001490	BGC0001490	Hormoscilla spongeliae SP4 hs_bmp operon, partial sequence	PBDE	Others	Hormoscilla spongeliae SP4	Bacteria,Cyanobacteria,Oscillatoriophycideae,Oscillatoriales,Gomontiellaceae,Hormoscilla
BGC0001491	BGC0001491	Couchioplanes caeruleus subsp. caeruleus strain DSM 43634 Cont001, whole genome shotgun sequence	NRPS-like.T1PKS	PKS-NRP_Hybrids	Couchioplanes caeruleus subsp. caeruleus	Bacteria,Actinobacteria,Micromonosporales,Micromonosporaceae,Couchioplanes
BGC0001492	BGC0001492	Streptomyces sp. LC-6-2 abs biosynthetic gene cluster, complete sequence	T1PKS	PKSI	Streptomyces sp. LC-6-2	Bacteria,Actinobacteria,Streptomycetales,Streptomycetaceae,Streptomyces
BGC0001493	BGC0001493	Streptomyces achromogenes subsp. achromogenes strain NRRL B-2120 contig2.1, whole genome shotgun sequence	lassopeptide	RiPPs	Streptomyces achromogenes subsp. achromogenes	Bacteria,Actinobacteria,Streptomycetales,Streptomycetaceae,Streptomyces
BGC0001494	BGC0001494	Acinetobacter gyllenbergii CIP 110306 = MTCC 11365 strain CIP 110306 acVBN-supercont1.11, whole genome shotgun sequence	lassopeptide	RiPPs	Acinetobacter gyllenbergii CIP 110306 = MTCC 11365	Bacteria,Proteobacteria,Gammaproteobacteria,Moraxellales,Moraxellaceae,Acinetobacter
BGC0001495	BGC0001495	Actinoallomurus fulvus K09-0307 DNA, Actinoallolide biosynthetic gene cluster, complete sequence	T1PKS	PKSI	Actinoallomurus fulvus	Bacteria,Actinobacteria,Streptosporangiales,Thermomonosporaceae,Actinoallomurus
BGC0001496	BGC0001496	Actinokineospora spheciospongiae strain EG49 contig1268_1, whole genome shotgun sequence	lassopeptide	RiPPs	Actinokineospora spheciospongiae	Bacteria,Actinobacteria,Pseudonocardiales,Pseudonocardiaceae,Actinokineospora
BGC0001498	BGC0001498	Xenorhabdus szentirmaii DSM 16338 WGS project CBXF000000000 data, contig XENSZ_2115_Contig_30, whole genome shotgun sequence	siderophore	Others	Xenorhabdus szentirmaii DSM 16338	Bacteria,Proteobacteria,Gammaproteobacteria,Enterobacterales,Morganellaceae,Xenorhabdus
BGC0001499	BGC0001499	Pantoea ananatis strain 15320 aerobactin biosynthetic gene cluster, complete sequence	siderophore	Others	Pantoea ananatis	Bacteria,Proteobacteria,Gammaproteobacteria,Enterobacterales,Erwiniaceae,Pantoea
BGC0001500	BGC0001500	Actinoallomurus sp. ID145698 allocyclinone biosynthetic gene cluster, complete sequence	T2PKS	PKSother	Actinoallomurus sp. ID145698	Bacteria,Actinobacteria,Streptosporangiales,Thermomonosporaceae,Actinoallomurus,unclassified Actinoallomurus
BGC0001501	BGC0001501	Fischerella sp. TAU	other	Others	Fischerella sp. TAU	Bacteria,Cyanobacteria,Nostocales,Hapalosiphonaceae,Fischerella
BGC0001502	BGC0001502	Aeromonas hydrophila subsp. hydrophila ATCC 7966, complete genome	NRPS	NRPS	Aeromonas hydrophila subsp. hydrophila ATCC 7966	Bacteria,Proteobacteria,Gammaproteobacteria,Aeromonadales,Aeromonadaceae,Aeromonas
BGC0001503	BGC0001503	Amycolatopsis sp. strain Hca4	NRPS-like.T1PKS	PKS-NRP_Hybrids	Amycolatopsis sp.	Bacteria,Actinobacteria,Pseudonocardiales,Pseudonocardiaceae,Amycolatopsis,unclassified Amycolatopsis
BGC0001504	BGC0001504	Amycolatopsis sp. AA4 chromosome, complete genome	T1PKS	PKSI	Amycolatopsis sp. AA4	Bacteria,Actinobacteria,Pseudonocardiales,Pseudonocardiaceae,Amycolatopsis,unclassified Amycolatopsis
BGC0001505	BGC0001505	Sphaerospermopsis sp. LEGE 00249 sphaerocyclamide gene cluster, partial sequence	cyanobactin	RiPPs	Sphaerospermopsis sp. LEGE 00249	Bacteria,Cyanobacteria,Nostocales,Aphanizomenonaceae,Sphaerospermopsis,unclassified Sphaerospermopsis
BGC0001506	BGC0001506	Streptomyces sp. NRRL S-146 contig56.1, whole genome shotgun sequence	lassopeptide	RiPPs	Streptomyces sp. NRRL S-146	Bacteria,Actinobacteria,Streptomycetales,Streptomycetaceae,Streptomyces
BGC0001507	BGC0001507	Streptomyces olindensis strain DAUFPE 5622 103, whole genome shotgun sequence	lassopeptide	RiPPs	Streptomyces olindensis	Bacteria,Actinobacteria,Streptomycetales,Streptomycetaceae,Streptomyces
BGC0001508	BGC0001508	Penicillium roqueforti strain CECT 2905 andrastin A biosynthesis gene cluster, complete sequence	T1PKS	PKSI	Penicillium roqueforti	Eukaryota,Fungi,Dikarya,Ascomycota,Pezizomycotina,Eurotiomycetes,Eurotiomycetidae,Eurotiales,Aspergillaceae,Penicillium
BGC0001509	BGC0001509	Pseudomonas fluorescens strain HKI0770 contig13, whole genome shotgun sequence	NRPS	NRPS	Pseudomonas fluorescens	Bacteria,Proteobacteria,Gammaproteobacteria,Pseudomonadales,Pseudomonadaceae,Pseudomonas
BGC0001510	BGC0001510	Streptomyces hygrospinosus strain ACCC40033 anisomycin gene cluster, complete sequence	pyrrolidine	Others	Streptomyces hygrospinosus	Bacteria,Actinobacteria,Streptomycetales,Streptomycetaceae,Streptomyces
BGC0001511	BGC0001511	Actinosynnema pretiosum subsp. pretiosum strain ATCC 31280 ansamitocin gene cluster, complete sequence	NRPS-like.T1PKS	PKS-NRP_Hybrids	Actinosynnema pretiosum subsp. pretiosum	Bacteria,Actinobacteria,Pseudonocardiales,Pseudonocardiaceae,Actinosynnema
BGC0001512	BGC0001512	Streptomyces sp. strain MA6657 anthrabenzoxocinone biosynthetic gene cluster, complete sequence	T2PKS	PKSother	Streptomyces sp.	Bacteria,Actinobacteria,Streptomycetales,Streptomycetaceae,Streptomyces
BGC0001513	BGC0001513	Actinobacteria bacterium strain MA7150 anthrabenzoxocinones biosynthetic gene cluster, complete sequence	T2PKS	PKSother	Actinobacteria bacterium	Bacteria,Actinobacteria
BGC0001514	BGC0001514	Streptomyces citricolor DNA, aristeromycin biosynthetic gene cluster, complete sequence, strain: NBRC 13005		Others	Streptomyces citricolor	Bacteria,Actinobacteria,Streptomycetales,Streptomycetaceae,Streptomyces
BGC0001515	BGC0001515	TPA_asm: Aspergillus nidulans FGSC A4 chromosome II	NRPS	NRPS	Aspergillus nidulans FGSC A4	Eukaryota,Fungi,Dikarya,Ascomycota,Pezizomycotina,Eurotiomycetes,Eurotiomycetidae,Eurotiales,Aspergillaceae,Aspergillus,Aspergillus subgen. Nidulantes
BGC0001516	BGC0001516	Aspergillus flavus NRRL3357 scf_1106286417600 genomic scaffold, whole genome shotgun sequence	NRPS-like	NRPS	Aspergillus flavus NRRL3357	Eukaryota,Fungi,Dikarya,Ascomycota,Pezizomycotina,Eurotiomycetes,Eurotiomycetidae,Eurotiales,Aspergillaceae,Aspergillus,Aspergillus subgen. Circumdati
BGC0001517	BGC0001517	Aspergillus terreus NIH2624 scaffold_14 genomic scaffold, whole genome shotgun sequence	NRPS	NRPS	Aspergillus terreus NIH2624	Eukaryota,Fungi,Dikarya,Ascomycota,Pezizomycotina,Eurotiomycetes,Eurotiomycetidae,Eurotiales,Aspergillaceae,Aspergillus,Aspergillus subgen. Circumdati
BGC0001518	BGC0001518	Aspergillus oryzae RIB40 DNA, chromosome 3	NRPS	NRPS	Aspergillus oryzae RIB40	Eukaryota,Fungi,Dikarya,Ascomycota,Pezizomycotina,Eurotiomycetes,Eurotiomycetidae,Eurotiales,Aspergillaceae,Aspergillus,Aspergillus subgen. Circumdati
BGC0001519	BGC0001519	Streptomyces aurantiacus JA 4570 Seq14, whole genome shotgun sequence	T1PKS.NRPS	PKS-NRP_Hybrids	Streptomyces aurantiacus JA 4570	Bacteria,Actinobacteria,Streptomycetales,Streptomycetaceae,Streptomyces,Streptomyces aurantiacus group
BGC0001520	BGC0001520	Bacillus subtilis strain fmb60 2, whole genome shotgun sequence	transAT-PKS.T3PKS.PKS-like	PKSother	Bacillus subtilis	Bacteria,Firmicutes,Bacilli,Bacillales,Bacillaceae,Bacillus
BGC0001521	BGC0001521	Herpetosiphon aurantiacus DSM 785, complete genome		Others	Herpetosiphon aurantiacus DSM 785	Bacteria,Chloroflexi,Chloroflexia,Herpetosiphonales,Herpetosiphonaceae,Herpetosiphon
BGC0001522	BGC0001522	Streptomyces filamentosus strain NRRL 15998 auroramycin biosynthetic gene cluster, complete sequence	T1PKS.oligosaccharide	Others	Streptomyces filamentosus	Bacteria,Actinobacteria,Streptomycetales,Streptomycetaceae,Streptomyces
BGC0001523	BGC0001523	Streptomyces sp. 211726 azalomycin F biosynthetic gene cluster, complete sequence	T1PKS	PKSI	Streptomyces sp. 211726	Bacteria,Actinobacteria,Streptomycetales,Streptomycetaceae,Streptomyces
BGC0001524	BGC0001524	Sulfurospirillum barnesii SES-3, complete genome	NRPS	NRPS	Sulfurospirillum barnesii SES-3	Bacteria,Proteobacteria,Epsilonproteobacteria,Campylobacterales,Sulfurospirillaceae,Sulfurospirillum
BGC0001525	BGC0001525	Synechocystis salina LEGE 06155 glycosyltransferase, haemolysin-type calcium-binding repeat, dialkylresorcinol condensing enzyme (aromatase), dialkylresorcinol condensing enzyme (ketosynthase), glycosyltransferases, DevB family protein, DevC family protein, DevA family protein, and hypothetical proteins genes, complete cds	resorcinol	Others	Synechocystis salina LEGE 06155	Bacteria,Cyanobacteria,Synechococcales,Merismopediaceae,Synechocystis
BGC0001526	BGC0001526	Synechocystis salina LEGE 06099 bartoloside biosynthetic gene cluster, complete sequence	resorcinol	Others	Synechocystis salina LEGE 06099	Bacteria,Cyanobacteria,Synechococcales,Merismopediaceae,Synechocystis
BGC0001527	BGC0001527	Gelatoporia subvermispora strain B siderophore synthetase (NPS2) gene, complete cds	NRPS	NRPS	Gelatoporia subvermispora	Eukaryota,Fungi,Dikarya,Basidiomycota,Agaricomycotina,Agaricomycetes,Polyporales,Gelatoporiaceae,Gelatoporia
BGC0001528	BGC0001528	Neocamarosporium betae PS-13 DNA, betaestacin biosynthetic gene cluster, complete sequence		Others	Neocamarosporium betae	Eukaryota,Fungi,Dikarya,Ascomycota,Pezizomycotina,Dothideomycetes,Pleosporomycetidae,Pleosporales,Pleosporineae,Pleosporaceae,Neocamarosporium
BGC0001529	BGC0001529	Streptomyces sp. RI18 DNA, bez gene cluster for biosynthesis of bezastatin derivatives, strain: RI18		Others	Streptomyces sp. RI18	Bacteria,Actinobacteria,Streptomycetales,Streptomycetaceae,Streptomyces
BGC0001531	BGC0001531	Tenacibaculum mesophilum DNA, bisucaberin B biosynthetic gene cluster, complete sequence, strain: PS-1	siderophore	Others	Tenacibaculum mesophilum	Bacteria,Bacteroidetes,Flavobacteriia,Flavobacteriales,Flavobacteriaceae,Tenacibaculum
BGC0001532	BGC0001532	Brevibacillus laterosporus strain DSM 25 bogorol gene cluster, complete sequence	NRPS-like.NRPS	NRPS	Brevibacillus laterosporus	Bacteria,Firmicutes,Bacilli,Bacillales,Paenibacillaceae,Brevibacillus
BGC0001533	BGC0001533	Streptomyces rochei borrelidin gene cluster, partial sequence	T1PKS	PKSI	Streptomyces rochei	Bacteria,Actinobacteria,Streptomycetales,Streptomycetaceae,Streptomyces,Streptomyces rochei group
BGC0001534	BGC0001534	Streptomyces filamentosus bkdA2B2C2 gene cluster, complete sequence		Others	Streptomyces filamentosus	Bacteria,Actinobacteria,Streptomycetales,Streptomycetaceae,Streptomyces
BGC0001535	BGC0001535	Streptomyces filamentosus bkdA1B1C1 gene cluster, complete sequence		Others	Streptomyces filamentosus	Bacteria,Actinobacteria,Streptomycetales,Streptomycetaceae,Streptomyces
BGC0001536	BGC0001536	Brevibacillus laterosporus strain DSM 25 brevicidine gene cluster, complete sequence	NRPS	NRPS	Brevibacillus laterosporus	Bacteria,Firmicutes,Bacilli,Bacillales,Paenibacillaceae,Brevibacillus
BGC0001537	BGC0001537	Streptomyces sp. NBRC 110030, whole genome shotgun sequence	T1PKS	PKSI	Streptomyces sp. NBRC 110030	Bacteria,Actinobacteria,Streptomycetales,Streptomycetaceae,Streptomyces
BGC0001539	BGC0001539	Streptomyces cattleya str. NRRL 8057 main chromosome, complete genome	lassopeptide	RiPPs	Streptomyces cattleya NRRL 8057 = DSM 46488	Bacteria,Actinobacteria,Streptomycetales,Streptomycetaceae,Streptomyces
BGC0001540	BGC0001540	Streptomyces zelensis strain NRRL 11183		Others	Streptomyces zelensis	Bacteria,Actinobacteria,Streptomycetales,Streptomycetaceae,Streptomyces
BGC0001541	BGC0001541	Cercospora beticola strain 09-40 chromosome 1, whole genome shotgun sequence	T1PKS	PKSI	Cercospora beticola	Eukaryota,Fungi,Dikarya,Ascomycota,Pezizomycotina,Dothideomycetes,Dothideomycetidae,Mycosphaerellales,Mycosphaerellaceae,Cercospora
BGC0001542	BGC0001542	Cercospora zeina CTB gene cluster and oxidoreductase (CTB7) pseudogene, partial sequence	T1PKS	PKSI	Cercospora zeina	Eukaryota,Fungi,Dikarya,Ascomycota,Pezizomycotina,Dothideomycetes,Dothideomycetidae,Mycosphaerellales,Mycosphaerellaceae,Cercospora
BGC0001543	BGC0001543	Hahella chejuensis chejuenolide biosynthetic gene cluster, strain MB-1084	transAT-PKS.NRPS-like	PKS-NRP_Hybrids	Hahella chejuensis	Bacteria,Proteobacteria,Gammaproteobacteria,Oceanospirillales,Hahellaceae,Hahella
BGC0001544	BGC0001544	Aspergillus campestris IBT 28561 P168scaffold_1, whole genome shotgun sequence	NRPS-like.T1PKS	PKS-NRP_Hybrids	Aspergillus campestris IBT 28561	Eukaryota,Fungi,Dikarya,Ascomycota,Pezizomycotina,Eurotiomycetes,Eurotiomycetidae,Eurotiales,Aspergillaceae,Aspergillus
BGC0001545	BGC0001545	Fusarium graminearum PH-1 chromosome 3, whole genome shotgun sequence	NRPS	NRPS	Fusarium graminearum PH-1	Eukaryota,Fungi,Dikarya,Ascomycota,Pezizomycotina,Sordariomycetes,Hypocreomycetidae,Hypocreales,Nectriaceae,Fusarium
BGC0001547	BGC0001547	Aspergillus stellatus DNA, citreohybridonol biosynthetic gene cluster, complete sequence, strain: NBRC 32302		Others	Aspergillus stellatus	Eukaryota,Fungi,Dikarya,Ascomycota,Pezizomycotina,Eurotiomycetes,Eurotiomycetidae,Eurotiales,Aspergillaceae,Aspergillus
BGC0001548	BGC0001548	Streptomyces albulus strain B-3066 B3066_ACTTGA_L001_R1_001_(paired)_contig_20, whole genome shotgun sequence	lassopeptide	RiPPs	Streptomyces albulus	Bacteria,Actinobacteria,Streptomycetales,Streptomycetaceae,Streptomyces
BGC0001549	BGC0001549	Streptomyces aurantiacus JA 4570 Seq17, whole genome shotgun sequence	lassopeptide	RiPPs	Streptomyces aurantiacus JA 4570	Bacteria,Actinobacteria,Streptomycetales,Streptomycetaceae,Streptomyces,Streptomyces aurantiacus group
BGC0001550	BGC0001550	Streptomyces katrae strain NRRL B-16271 contig33.1, whole genome shotgun sequence	lassopeptide	RiPPs	Streptomyces katrae	Bacteria,Actinobacteria,Streptomycetales,Streptomycetaceae,Streptomyces
BGC0001551	BGC0001551	Streptomyces glaucescens strain GLA.O chromosome, complete genome	lassopeptide	RiPPs	Streptomyces glaucescens	Bacteria,Actinobacteria,Streptomycetales,Streptomycetaceae,Streptomyces
BGC0001552	BGC0001552	Streptomyces avermitilis MA-4680 = NBRC 14893 DNA, complete genome	lassopeptide	RiPPs	Streptomyces avermitilis MA-4680 = NBRC 14893	Bacteria,Actinobacteria,Streptomycetales,Streptomycetaceae,Streptomyces
BGC0001553	BGC0001553	Streptomyces sp. JV178 clifednamide biosynthetic gene cluster, complete sequence	T1PKS.NRPS	PKS-NRP_Hybrids	Streptomyces sp. JV178	Bacteria,Actinobacteria,Streptomycetales,Streptomycetaceae,Streptomyces
BGC0001554	BGC0001554	Methanosarcina barkeri str. Fusaro, complete sequence		Others	Methanosarcina barkeri str. Fusaro	Archaea,Euryarchaeota,Stenosarchaea group,Methanomicrobia,Methanosarcinales,Methanosarcinaceae,Methanosarcina
BGC0001555	BGC0001555	Escherichia coli chi7122 plasmid pAPEC-1, complete sequence		Others	Escherichia coli chi7122	Bacteria,Proteobacteria,Gammaproteobacteria,Enterobacterales,Enterobacteriaceae,Escherichia
BGC0001556	BGC0001556	Streptomyces sp. strain S10 combamide biosynthetic gene cluster, complete sequence	T1PKS.NRPS	PKS-NRP_Hybrids	Streptomyces sp.	Bacteria,Actinobacteria,Streptomycetales,Streptomycetaceae,Streptomyces
BGC0001558	BGC0001558	Streptomyces sp. CNT302 D329DRAFT_scaffold00013.13, whole genome shotgun sequence	T2PKS.oligosaccharide	Others	Streptomyces sp. CNT302	Bacteria,Actinobacteria,Streptomycetales,Streptomycetaceae,Streptomyces
BGC0001559	BGC0001559	Chondromyces crocatus strain Cm c5, complete genome		Others	Chondromyces crocatus	Bacteria,Proteobacteria,Deltaproteobacteria,Myxococcales,Sorangiineae,Polyangiaceae,Chondromyces
BGC0001560	BGC0001560	Moorena producens JHB cryptomaldamide biosynthetic gene cluster, complete sequence	T1PKS.NRPS	PKS-NRP_Hybrids	Moorena producens JHB	Bacteria,Cyanobacteria,Oscillatoriophycideae,Oscillatoriales,Oscillatoriaceae,Moorena
BGC0001561	BGC0001561	Streptomyces curacoi strain DSM 40107 PRJNA299217_c028, whole genome shotgun sequence	NRPS	NRPS	Streptomyces curacoi	Bacteria,Actinobacteria,Streptomycetales,Streptomycetaceae,Streptomyces
BGC0001562	BGC0001562	Streptomyces curacoi strain DSM 40107 PRJNA299217_c003, whole genome shotgun sequence	NRPS.betalactone	Others	Streptomyces curacoi	Bacteria,Actinobacteria,Streptomycetales,Streptomycetaceae,Streptomyces
BGC0001563	BGC0001563	Cochliobolus pallescens DNA, curvupallides biosynthesis gene cluster, complete sequence, strain: DSM 62482	T1PKS.NRPS	PKS-NRP_Hybrids	Curvularia pallescens	Eukaryota,Fungi,Dikarya,Ascomycota,Pezizomycotina,Dothideomycetes,Pleosporomycetidae,Pleosporales,Pleosporineae,Pleosporaceae,Curvularia
BGC0001564	BGC0001564	Cuspidothrix issatschenkoi CHARLIE-1 cusperin gene cluster, complete sequence	transAT-PKS.T3PKS.NRPS.PKS-like	PKS-NRP_Hybrids	Cuspidothrix issatschenkoi CHARLIE-1	Bacteria,Cyanobacteria,Nostocales,Aphanizomenonaceae,Cuspidothrix
BGC0001565	BGC0001565	Beauveria felina strain TTI-0347 cyclosporin C biosythetic gene cluster, complete sequence	T1PKS.NRPS	PKS-NRP_Hybrids	Beauveria felina	Eukaryota,Fungi,Dikarya,Ascomycota,Pezizomycotina,Sordariomycetes,Hypocreomycetidae,Hypocreales,Cordycipitaceae,Beauveria
BGC0001566	BGC0001566	Cylindrospermum licheniforme UTEX B 2014 cylindrocyclophane biosynthetic gene cluster, complete sequence	T3PKS.T1PKS.PKS-like	PKSother	Cylindrospermum licheniforme UTEX B 2014	Bacteria,Cyanobacteria,Nostocales,Nostocaceae,Cylindrospermum
BGC0001567	BGC0001567	Streptomyces lincolnensis strain NRRL 2936 chromosome, complete genome	NRPS	NRPS	Streptomyces lincolnensis	Bacteria,Actinobacteria,Streptomycetales,Streptomycetaceae,Streptomyces
BGC0001568	BGC0001568	Streptomyces sp. SCSIO 1666	T2PKS.oligosaccharide	Others	Streptomyces sp. SCSIO 1666	Bacteria,Actinobacteria,Streptomycetales,Streptomycetaceae,Streptomyces
BGC0001569	BGC0001569	Streptomyces noursei ATCC 11455, complete genome	NRPS.betalactone	Others	Streptomyces noursei ATCC 11455	Bacteria,Actinobacteria,Streptomycetales,Streptomycetaceae,Streptomyces
BGC0001570	BGC0001570	Streptomyces albulus strain B-3066 B3066_ACTTGA_L001_R1_001_(paired)_contig_7, whole genome shotgun sequence	NRPS-like.NRPS	NRPS	Streptomyces albulus	Bacteria,Actinobacteria,Streptomycetales,Streptomycetaceae,Streptomyces
BGC0001571	BGC0001571	Nodulisporium sp. strain JNvid		Others	Nodulisporium sp.	Eukaryota,Fungi,Dikarya,Ascomycota,Pezizomycotina,Sordariomycetes,Xylariomycetidae,Xylariales,Xylariaceae,Nodulisporium,unclassified Nodulisporium
BGC0001572	BGC0001572	Pantoea agglomerans strain B025670 desferrioxamine E biosynthetic gene cluster, complete sequence	siderophore	Others	Pantoea agglomerans	Bacteria,Proteobacteria,Gammaproteobacteria,Enterobacterales,Erwiniaceae,Pantoea,Pantoea agglomerans group
BGC0001573	BGC0001573	Claviceps africana strain Cla9 alkaloid synthesis gene cluster, partial sequence	NRPS	NRPS	Claviceps africana	Eukaryota,Fungi,Dikarya,Ascomycota,Pezizomycotina,Sordariomycetes,Hypocreomycetidae,Hypocreales,Clavicipitaceae,Claviceps
BGC0001574	BGC0001574	Streptomyces thioluteus SF2768 biosynthesis gene cluster, complete sequence	NRPS	NRPS	Streptomyces thioluteus	Bacteria,Actinobacteria,Streptomycetales,Streptomycetaceae,Streptomyces
BGC0001575	BGC0001575	Ruminococcus sp. 5_1_39BFAA acpfZ-supercont2.3, whole genome shotgun sequence	NRPS	NRPS	Ruminococcus sp. 5_1_39BFAA	Bacteria,Firmicutes,Clostridia,Eubacteriales,Oscillospiraceae,Ruminococcus
BGC0001576	BGC0001576	Prochloron didemni divamide A gene cluster, complete sequence	lanthipeptide-class-ii	RiPPs	Prochloron didemni	Bacteria,Cyanobacteria,Synechococcales,Prochloraceae,Prochloron
BGC0001577	BGC0001577	Prochloron didemni divamide B gene cluster, partial sequence		Others	Prochloron didemni	Bacteria,Cyanobacteria,Synechococcales,Prochloraceae,Prochloron
BGC0001578	BGC0001578	Talaromyces stipitatus ATCC 10500 scf_1105507295527 genomic scaffold, whole genome shotgun sequence	T1PKS	PKSI	Talaromyces stipitatus ATCC 10500	Eukaryota,Fungi,Dikarya,Ascomycota,Pezizomycotina,Eurotiomycetes,Eurotiomycetidae,Eurotiales,Trichocomaceae,Talaromyces,Talaromyces sect. Talaromyces
BGC0001579	BGC0001579	Streptomyces cinnamoneus strain ATCC 12686 scaffold18, whole genome shotgun sequence	lanthipeptide-class-ii	RiPPs	Streptomyces cinnamoneus	Bacteria,Actinobacteria,Streptomycetales,Streptomycetaceae,Streptomyces,Streptomyces cinnamoneus group
BGC0001580	BGC0001580	Streptomyces aburaviensis Ebelactone biosynthetic gene cluster, strain ATCC31860	T1PKS.terpene	Others	Kitasatospora aburaviensis	Bacteria,Actinobacteria,Streptomycetales,Streptomycetaceae,Kitasatospora
BGC0001582	BGC0001582	Nonomuraea sp. MJM5123 ecumicin gene cluster, partial sequence	lanthipeptide-class-iv.NRPS	Others	Nonomuraea sp. MJM5123	Bacteria,Actinobacteria,Streptosporangiales,Streptosporangiaceae,Nonomuraea
BGC0001583	BGC0001583	TPA_exp: Escovopsis weberi emodin biosynthesis gene cluster, complete sequence	T1PKS	PKSI	Escovopsis weberi	Eukaryota,Fungi,Dikarya,Ascomycota,Pezizomycotina,Sordariomycetes,Hypocreomycetidae,Hypocreales,Hypocreaceae,Escovopsis
BGC0001584	BGC0001584	Streptomyces sp. CB02366	T1PKS.NRPS	PKS-NRP_Hybrids	Streptomyces sp. CB02366	Bacteria,Actinobacteria,Streptomycetales,Streptomycetaceae,Streptomyces
BGC0001585	BGC0001585	TPA_exp: Escovopsis weberi epipolythiodiketopiperazine biosynthesis gene cluster, complete sequence	NRPS	NRPS	Escovopsis weberi	Eukaryota,Fungi,Dikarya,Ascomycota,Pezizomycotina,Sordariomycetes,Hypocreomycetidae,Hypocreales,Hypocreaceae,Escovopsis
BGC0001586	BGC0001586	Pseudomonas stutzeri strain 273 chromosome, complete genome		Others	Pseudomonas stutzeri	Bacteria,Proteobacteria,Gammaproteobacteria,Pseudomonadales,Pseudomonadaceae,Pseudomonas
BGC0001587	BGC0001587	Streptomyces avermitilis MA-4680 = NBRC 14893 DNA, complete genome		Others	Streptomyces avermitilis MA-4680 = NBRC 14893	Bacteria,Actinobacteria,Streptomycetales,Streptomycetaceae,Streptomyces
BGC0001588	BGC0001588	Burkholderia pseudomallei 1026b chromosome 1, complete sequence		Others	Burkholderia pseudomallei 1026b	Bacteria,Proteobacteria,Betaproteobacteria,Burkholderiales,Burkholderiaceae,Burkholderia,pseudomallei group
BGC0001589	BGC0001589	Burkholderia cenocepacia J2315 chromosome 2, complete sequence		Others	Burkholderia cenocepacia J2315	Bacteria,Proteobacteria,Betaproteobacteria,Burkholderiales,Burkholderiaceae,Burkholderia,Burkholderia cepacia complex
BGC0001590	BGC0001590	Streptomyces sp. KY5	T2PKS	PKSother	Streptomyces sp. KY5	Bacteria,Actinobacteria,Streptomycetales,Streptomycetaceae,Streptomyces
BGC0001591	BGC0001591	Uncultured bacterium CSLC2, partial sequence	acyl_amino_acids	Others	uncultured bacterium CSLC2	Bacteria,environmental samples
BGC0001592	BGC0001592	Streptomyces lunaelactis strain MM91 ferroverdin biosynthesis gene cluster, complete sequence	melanin	Others	Streptomyces lunaelactis	Bacteria,Actinobacteria,Streptomycetales,Streptomycetaceae,Streptomyces
BGC0001593	BGC0001593	Streptomyces ficellus ficellomycin biosynthesis gene cluster, complete sequence	NRPS	NRPS	Streptomyces ficellus	Bacteria,Actinobacteria,Streptomycetales,Streptomycetaceae,Streptomyces
BGC0001594	BGC0001594	Fischerella muscicola UTEX 1829	other	Others	Fischerella muscicola UTEX 1829	Bacteria,Cyanobacteria,Nostocales,Hapalosiphonaceae,Fischerella
BGC0001595	BGC0001595	Fischerella sp. SAG 46.79 fischerindole biosynthetic gene cluster, complete sequence	other	Others	Fischerella sp. SAG 46.79	Bacteria,Cyanobacteria,Nostocales,Hapalosiphonaceae,Fischerella
BGC0001596	BGC0001596	Streptomyces albus strain DSM 41398 chromosome, complete genome	T2PKS	PKSother	Streptomyces albus	Bacteria,Actinobacteria,Streptomycetales,Streptomycetaceae,Streptomyces
BGC0001597	BGC0001597	Actinomadura fulva subsp. indica genomic DNA, fluvirucin biosynthetic genes, complete sequence, strain: ATCC 53714	T1PKS	PKSI	Actinomadura fulva subsp. indica	Bacteria,Actinobacteria,Streptosporangiales,Thermomonosporaceae,Actinomadura
BGC0001598	BGC0001598	Streptomyces diastatochromogenes strain Tue6028	T1PKS	PKSI	Streptomyces diastatochromogenes	Bacteria,Actinobacteria,Streptomycetales,Streptomycetaceae,Streptomyces
BGC0001599	BGC0001599	Burkholderia cenocepacia H111 chromosome 2, complete genome	NRPS-like	NRPS	Burkholderia cenocepacia H111	Bacteria,Proteobacteria,Betaproteobacteria,Burkholderiales,Burkholderiaceae,Burkholderia,Burkholderia cepacia complex
BGC0001600	BGC0001600	Fusarium graminearum chromosome 1, complete genome	NRPS-like.T1PKS	PKS-NRP_Hybrids	Fusarium graminearum	Eukaryota,Fungi,Dikarya,Ascomycota,Pezizomycotina,Sordariomycetes,Hypocreomycetidae,Hypocreales,Nectriaceae,Fusarium
BGC0001602	BGC0001602	Lactobacillus gasseri LA327 DNA, gassericin-T gene cluster	RiPP-like	RiPPs	Lactobacillus gasseri	Bacteria,Firmicutes,Bacilli,Lactobacillales,Lactobacillaceae,Lactobacillus
BGC0001603	BGC0001603	Micromonospora echinospora strain ATCC 15835 hypothetical protein and putative tryptophanyl-tRNA synthatase genes, complete cds; gentamycin biosynthetic gene cluster, complete sequence; and hypothetical protein, putative two-component system histidine kinase, and putative two-component system response regulator genes, complete cds	amglyccycl	Saccharides	Micromonospora echinospora	Bacteria,Actinobacteria,Micromonosporales,Micromonosporaceae,Micromonospora
BGC0001604	BGC0001604	Fusarium fujikuroi strain B14 gibberellin biosynthetic gene cluster, complete sequence	terpene	Terpene	Fusarium fujikuroi	Eukaryota,Fungi,Dikarya,Ascomycota,Pezizomycotina,Sordariomycetes,Hypocreomycetidae,Hypocreales,Nectriaceae,Fusarium,Fusarium fujikuroi species complex
BGC0001605	BGC0001605	Sinorhizobium fredii NGR234 plasmid pNGR234a, complete sequence		Others	Sinorhizobium fredii NGR234	Bacteria,Proteobacteria,Alphaproteobacteria,Hyphomicrobiales,Rhizobiaceae,Sinorhizobium/Ensifer group,Sinorhizobium
BGC0001606	BGC0001606	Fusarium fujikuroi IMI 58289 draft genome, chromosome FFUJ_chr11	T1PKS	PKSI	Fusarium fujikuroi IMI 58289	Eukaryota,Fungi,Dikarya,Ascomycota,Pezizomycotina,Sordariomycetes,Hypocreomycetidae,Hypocreales,Nectriaceae,Fusarium,Fusarium fujikuroi species complex
BGC0001607	BGC0001607	Streptomyces sp. NRRL B-1347 contig53.1, whole genome shotgun sequence		Others	Streptomyces sp. NRRL B-1347	Bacteria,Actinobacteria,Streptomycetales,Streptomycetaceae,Streptomyces
BGC0001608	BGC0001608	Schlegelella brevitalea strain DSM 7029, complete genome	NRPS	NRPS	Schlegelella brevitalea	Bacteria,Proteobacteria,Betaproteobacteria,Burkholderiales,Sphaerotilaceae,Schlegelella
BGC0001609	BGC0001609	Trichoderma virens Gv29-8 TRIVIscaffold_47, whole genome shotgun sequence	NRPS	NRPS	Trichoderma virens Gv29-8	Eukaryota,Fungi,Dikarya,Ascomycota,Pezizomycotina,Sordariomycetes,Hypocreomycetidae,Hypocreales,Hypocreaceae,Trichoderma
BGC0001610	BGC0001610	Streptomyces ahygroscopicus subsp. wuzhouensis strain S91 gougerotin biosynthetic gene cluster, complete sequence		Others	Streptomyces ahygroscopicus subsp. wuzhouensis	Bacteria,Actinobacteria,Streptomycetales,Streptomycetaceae,Streptomyces
BGC0001611	BGC0001611	Streptomyces sp. CB01883	transAT-PKS.NRPS	PKS-NRP_Hybrids	Streptomyces sp. CB01883	Bacteria,Actinobacteria,Streptomycetales,Streptomycetaceae,Streptomyces
BGC0001612	BGC0001612	Fischerella ambigua UTEX 1903	other	Others	Fischerella ambigua UTEX 1903	Bacteria,Cyanobacteria,Nostocales,Hapalosiphonaceae,Fischerella
BGC0001614	BGC0001614	Planktothrix serta PCC 8927 partial genome sequence, strain PCC 8927	NRPS	NRPS	Planktothrix serta PCC 8927	Bacteria,Cyanobacteria,Oscillatoriophycideae,Oscillatoriales,Microcoleaceae,Planktothrix
BGC0001615	BGC0001615	Heteroscytonema crispum UCFS10 mys gene cluster, complete sequence	NRPS	NRPS	Heteroscytonema crispum UCFS10	Bacteria,Cyanobacteria,Nostocales,Heteroscytonemataceae,Heteroscytonema
BGC0001616	BGC0001616	Aspergillus japonicus MF275 DNA, himeic acid A biosynthetic gene cluster, complete sequence		Others	Aspergillus japonicus	Eukaryota,Fungi,Dikarya,Ascomycota,Pezizomycotina,Eurotiomycetes,Eurotiomycetidae,Eurotiales,Aspergillaceae,Aspergillus
BGC0001617	BGC0001617	Stereum hirsutum FP-91666 SS1 unplaced genomic scaffold STEHIscaffold_4, whole genome shotgun sequence	terpene	Terpene	Stereum hirsutum FP-91666 SS1	Eukaryota,Fungi,Dikarya,Basidiomycota,Agaricomycotina,Agaricomycetes,Russulales,Stereaceae,Stereum
BGC0001618	BGC0001618	Staphylococcus hyicus plasmid pRJ109 hyicin 3682 gene cluster, complete sequence	lanthipeptide-class-i	RiPPs	Staphylococcus hyicus	Bacteria,Firmicutes,Bacilli,Bacillales,Staphylococcaceae,Staphylococcus
BGC0001619	BGC0001619	Streptomyces sp. WAC2288 ibomycin biosynthesis gene cluster, partial sequence	T1PKS.oligosaccharide	Others	Streptomyces sp. WAC2288	Bacteria,Actinobacteria,Streptomycetales,Streptomycetaceae,Streptomyces
BGC0001620	BGC0001620	Streptomyces atratus Gcn5-related-N-acetyltransferase, ArsR family transcriptional regulator, pyruvate phosphate dikinase, transcriptional regulator, and TetR family transcriptional regulator genes, complete cds; ilamycin gene cluster, complete sequence; and porphobilinogen deaminase 2, porphobilinogen deaminase, phosphoglycerate mutase, and hypothetical protein genes, complete cds	T1PKS.NRPS.indole	Others	Streptomyces atratus	Bacteria,Actinobacteria,Streptomycetales,Streptomycetaceae,Streptomyces
BGC0001621	BGC0001621	Aspergillus flavus NRRL3357 scf_1106286418500 genomic scaffold, whole genome shotgun sequence	NRPS	NRPS	Aspergillus flavus NRRL3357	Eukaryota,Fungi,Dikarya,Ascomycota,Pezizomycotina,Eurotiomycetes,Eurotiomycetidae,Eurotiales,Aspergillaceae,Aspergillus,Aspergillus subgen. Circumdati
BGC0001622	BGC0001622	Streptomyces sp. strain Go66 isatropolone gene cluster, complete sequence	T2PKS	PKSother	Streptomyces sp.	Bacteria,Actinobacteria,Streptomycetales,Streptomycetaceae,Streptomyces
BGC0001623	BGC0001623	Streptomyces sp. MSC090213JE08 DNA, ishigamide biosynthetic gene cluster	ladderane.NRPS	Others	Streptomyces sp. MSC090213JE08	Bacteria,Actinobacteria,Streptomycetales,Streptomycetaceae,Streptomyces
BGC0001624	BGC0001624	Pestalotiopsis fici Iso-A82775C biosynthesis gene cluster, complete sequence	indole	Others	Pestalotiopsis fici	Eukaryota,Fungi,Dikarya,Ascomycota,Pezizomycotina,Sordariomycetes,Xylariomycetidae,Xylariales,Sporocadaceae,Pestalotiopsis
BGC0001625	BGC0001625	Streptomyces sp. CB01883 isofuranonaphthoquinone biosynthetic gene cluster, complete sequence	T2PKS	PKSother	Streptomyces sp. CB01883	Bacteria,Actinobacteria,Streptomycetales,Streptomycetaceae,Streptomyces
BGC0001626	BGC0001626	Stachybotrys chlorohalonata IBT 40285 unplaced genomic scaffold scaffold432, whole genome shotgun sequence	NRPS-like.T1PKS	PKS-NRP_Hybrids	Stachybotrys chlorohalonata IBT 40285	Eukaryota,Fungi,Dikarya,Ascomycota,Pezizomycotina,Sordariomycetes,Hypocreomycetidae,Hypocreales,Stachybotryaceae,Stachybotrys
BGC0001627	BGC0001627	Mycobacterium tuberculosis H37Rv complete genome	NRPS	NRPS	Mycobacterium tuberculosis H37Rv	Bacteria,Actinobacteria,Corynebacteriales,Mycobacteriaceae,Mycobacterium,Mycobacterium tuberculosis complex
BGC0001628	BGC0001628	Kibdelosporangium sp. AK-AA56 DNA, biosynthetic gene cluster of JBIR-78 and JBIR-95, complete sequence	NRPS	NRPS	Kibdelosporangium sp. AK-AA56	Bacteria,Actinobacteria,Pseudonocardiales,Pseudonocardiaceae,Kibdelosporangium,unclassified Kibdelosporangium
BGC0001629	BGC0001629	Pseudomonas sp. QS1027 non-ribosomal peptide synthetase gene cluster, complete sequence	NRPS	NRPS	Pseudomonas sp. QS1027	Bacteria,Proteobacteria,Gammaproteobacteria,Pseudomonadales,Pseudomonadaceae,Pseudomonas
BGC0001630	BGC0001630	Uncultured Candidatus Entotheonella sp. DNA, Kasumigamide biosynthetic gene cluster, complete cds	NRPS-like.T1PKS.NRPS	PKS-NRP_Hybrids	uncultured Candidatus Entotheonella sp.	Bacteria,Nitrospinae/Tectomicrobia group,Candidatus Tectomicrobia,Candidatus Entotheonella,environmental samples
BGC0001631	BGC0001631	Microcystis aeruginosa NIES-87 DNA, Kasumigamide biosynthetic gene cluster, partial and complete cds, strain: NIES-87	NRPS-like.T1PKS.NRPS	PKS-NRP_Hybrids	Microcystis aeruginosa NIES-87	Bacteria,Cyanobacteria,Oscillatoriophycideae,Chroococcales,Microcystaceae,Microcystis
BGC0001632	BGC0001632	Microcystis aeruginosa NIES-88 scaffold10, whole genome shotgun sequence	cyanobactin	RiPPs	Microcystis aeruginosa NIES-88	Bacteria,Cyanobacteria,Oscillatoriophycideae,Chroococcales,Microcystaceae,Microcystis
BGC0001633	BGC0001633	Streptomyces mobaraensis NBRC 13819 = DSM 40847 contig018, whole genome shotgun sequence	guanidinotides	RiPPs	Streptomyces mobaraensis NBRC 13819 = DSM 40847	Bacteria,Actinobacteria,Streptomycetales,Streptomycetaceae,Streptomyces
BGC0001634	BGC0001634	Streptomyces sp. NRRL F-5702 contig3.1, whole genome shotgun sequence	lassopeptide	RiPPs	Streptomyces sp. NRRL F-5702	Bacteria,Actinobacteria,Streptomycetales,Streptomycetaceae,Streptomyces
BGC0001635	BGC0001635	Nonomuraea sp. ATCC 55076 chromosome, complete genome	T3PKS.NRPS	PKS-NRP_Hybrids	Nonomuraea sp. ATCC 55076	Bacteria,Actinobacteria,Streptosporangiales,Streptosporangiaceae,Nonomuraea
BGC0001636	BGC0001636	Curvularia clavata BAUA-2787 traF gene cluster, complete cds	NRPS	NRPS	Curvularia clavata	Eukaryota,Fungi,Dikarya,Ascomycota,Pezizomycotina,Dothideomycetes,Pleosporomycetidae,Pleosporales,Pleosporineae,Pleosporaceae,Curvularia
BGC0001637	BGC0001637	Klebsiella oxytoca kleboxymycin biosynthetic gene cluster, complete sequence	NRPS	NRPS	Klebsiella oxytoca	Bacteria,Proteobacteria,Gammaproteobacteria,Enterobacterales,Enterobacteriaceae,Klebsiella/Raoultella group,Klebsiella
BGC0001638	BGC0001638	Klebsiella pneumoniae subsp. ozaenae genome assembly Klebsiella pneumoniae subsp. ozaenae, scaffold scaffold00003, whole genome shotgun sequence		Others	Klebsiella pneumoniae subsp. ozaenae	Bacteria,Proteobacteria,Gammaproteobacteria,Enterobacterales,Enterobacteriaceae,Klebsiella/Raoultella group,Klebsiella
BGC0001639	BGC0001639	Klebsiella pneumoniae strain MGH168 scaffold00002, whole genome shotgun sequence	RRE-containing	RiPPs	Klebsiella pneumoniae	Bacteria,Proteobacteria,Gammaproteobacteria,Enterobacterales,Enterobacteriaceae,Klebsiella/Raoultella group,Klebsiella
BGC0001640	BGC0001640	Kocuria rosea strain s17 kocurin biosynthetic gene cluster, complete sequence	LAP.thiopeptide	RiPPs	Kocuria rosea	Bacteria,Actinobacteria,Micrococcales,Micrococcaceae,Kocuria
[truncated: 1,087 more rows]
