# Supplementary material for: Comparative genomics and metabolomics reveal phytohormone production, nutrient acquisition, and osmotic stress tolerance in Azotobacter chroococcum W5
Source: Front Microbiol. 2025 Jul 22;16:1626016. doi: 10.3389/fmicb.2025.1626016 (PMC12322734; doi:10.3389/fmicb.2025.1626016)
Supplement: Supplementary file 7 [file Table_7.xlsx]

## Sheet: Sheet1
Additional Table 7. Metabolic profiling of W5 (description per sample)
Unnamed: 0	name	replica	Group name details	Full Treatment details	Treatment	Dose	Unnamed: 7	Lactat(117)	Glycolat(177)	Alanin(116)	ß-Aminoisobuttersäure(130)	Valin(144)	Urea(189)	Ethanolamin(174)	Leucin(158)	Glycerol(205)	Prolin(142)	Isoleucin(158)	Maleinsäure(245)	Glycin(174)	Succinat(247,409)	Uracil(241,255)	Glycerat(189,292)	Fumarat(245)	Serin(204)	Threonin(101)	Thymin(255)	ß-Alanin(248)	Homoserin_3TMS(218)	Glutamin(155)	Malat(245,307)	Pyroglutamat(156)	Methionin(176)	Cytosin(240,254)	L-Aspartat_3TMS(100,188,232)	4-Aminobutyrat(GABA)(174,304)	Cystein(220)	ThreonicAcid(292)	2-Hydroxyglutarat(203,247)	Ornithin_Citrullin_Argenin_3TMS(216,348)	Glutamat(230,246)	Phenylalanin_2TMS(192)	Homocystein(128,234)	Arabinose_4TMS(217,307)	Ribose(217)	2-Aminoadipat(260)	Putrescin(174)	Glycerol-2-Phosphat(243)	Rhamnose_MeOX1_4TMS(277)
Bacterial Metabolites	1	1	Control	Control Supernatant	Control	Null	Supernatant	270.868	24.2265	3065.46	3.27163	18556.8	8.96366	1397.64	23081.9	992.833	175.923	12233.7	13.1736	1815.43	2154.68	3594.74	1135.35	150.727	80.3619	2.21063	142.913	3.29053	270.471	10.1102	31.6889	14402.4	3396.16	60.3536	3035.22	124.608	87.5324	2.24399	4.34657	27.11	1718	279.525	15.4709	3.29118	19.352	483.148	555.307	124.541	2.07578
20 mg per sample	2	2	Control	Control Supernatant	Control	Null	Supernatant	265.772	24.4071	3110.47	3.26296	19626.7	8.63952	1387.35	24239.4	1089.31	173.875	12566.3	13.3166	1865.78	2287.01	3578.01	1096.03	160.187	81.9204	2.11874	149.309	3.40253	281.577	9.38608	32.1465	15226.2	3331.67	60.773	2866.28	126.325	80.4869	2.1816	4.44568	28.0088	1703.53	284.718	15.0827	3.35091	20.2809	461.746	550.35	115.712	2.27002
	3	3	Control	Control Supernatant	Control	Null	Supernatant	292.664	26.1397	3490.22	3.66178	21890.1	9.58713	1640.23	25681.3	1122.92	183.812	14619.1	14.2952	1964.18	2420.46	3761.15	1231.99	178.512	85.8292	2.46821	163.216	3.50331	304.447	11.0928	34.7294	16717.3	3590.88	62.408	3258.23	136.529	90.2886	2.37199	4.8029	29.8509	1894.18	299.049	17.0294	3.55428	21.5453	519.984	580.142	130.215	2.45177
	4	1	Control	Control Pellet	Control	Null	Pellet	415.265	7.27298	324.264	23.4228	105478	28.7093	7034.15	86961.6	795.987	2339.01	644.603	1.0366	2060.16	1796.72	16684.7	71.9355	2093.99	515.962	203.263	620.729	62.8178	362.713	6.23302	134.294	60652.9	32588.4	13.4641	2136.59	610.861	697.889	33.8802	193.527	805.909	693.599	529.744	3679.24	8.97267	14.1418	2037.47	675.2	2.02959	3.23395
	5	2	Control	Control Pellet	Control	Null	Pellet	393.792	7.29939	306.674	21.9035	98800.7	28.9139	7031.49	82383	795.106	2290.17	645.77	0.987885	2006.32	1918.61	16563.8	76.2653	2127.09	527.623	219.959	579.168	66.3705	352.299	6.21017	125.146	64336.2	30691	13.6367	2031.66	627.216	740.608	31.9654	190.55	827.17	649.788	536.555	3412.56	9.40725	14.7426	2076.08	658.732	2.08462	2.97785
	6	3	Control	Control Pellet	Control	Null	Pellet	397.362	6.86148	299.903	22.0373	99892.2	28.1122	7006.9	86254.1	840.118	2208.22	598.868	1.03749	2029.92	1811.55	16637.2	75.3237	2160.09	502.714	204.483	582.175	66.7783	335.247	5.92868	129.431	59844.2	29547.6	12.7049	2130.24	596.048	763.066	32.1377	185.451	810.38	631.59	522.868	3597.57	9.17789	13.9832	2016.54	690.036	2.00974	2.97413
	7	1	PEG	PEG 15% Supernatant	PEG	0.15	Supernatant	301.82	2.75612	3649.14	36.1009	15175.4	5.3245	1245.84	16412.4	1220.29	2304.68	10495.3	20.9335	1262.63	18.8708	4436.75	1091.31	222.015	11.5225	30.7959	197.005	1.8184	205.372	6.03446	38.0102	16145.7	2574	66.0942	4810.09	12.7711	117.123	2.68541	65.2986	33.0073	2274.33	392.791	14.8973	14.0087	1.70774	2362.54	438.026	83.5092	1.78778
	8	2	PEG	PEG 15% Supernatant	PEG	0.15	Supernatant	274.468	2.5538	3501.17	34.5831	15428.3	5.37598	1191.3	17684.9	1263.39	2273.66	10625.5	19.8892	1316.5	18.6723	4635.38	1060.03	234.824	11.5551	31.1087	190.25	1.79144	223.618	6.28755	39.9463	15961.7	2479.54	66.3095	4466.43	12.3193	122.578	2.56053	64.6197	34.7141	2348.39	369.6	15.084	14.1241	1.80559	2355.34	409.616	85.6984	1.76068
	9	3	PEG	PEG 15% Supernatant	PEG	0.15	Supernatant	282.262	2.76423	3512.94	34.2798	15480.8	5.4478	1198.91	17324.2	1346.15	2467.69	10944.3	21.079	1317.99	18.9759	4473.58	1140.22	245.611	11.9103	32.2937	196.774	1.77292	225.015	6.51765	40.4642	16167.8	2587.28	66.7584	4834.39	12.589	118.253	2.8282	66.5525	34.551	2356.03	386.828	15.7722	14.9292	1.86942	2330.84	446.911	83.7821	1.8343
	10	1	PEG	PEG 15% Pellet	PEG	0.15	Pellet	370.541	114.685	2997.22	15.2502	95526	10.6328	3842.63	67133.8	1199.04	2153.64	50799.2	25.0993	1967.89	1325.87	15948.3	683.709	2044.6	706.276	238.011	490.731	67.9499	518.189	0	194.283	66567.3	292.252	28.4494	1211.19	4591.76	996.626	31.6484	135.097	1371.35	811.297	731.928	2445.68	0	0.99681	1782.43	4411.48	23.1219	0.987084
	11	2	PEG	PEG 15% Pellet	PEG	0.15	Pellet	374.005	117.832	3314.68	16.5294	107437	11.2646	3894.15	75349.9	1142.1	2126.63	53239.3	26.1288	1998.4	1364.84	16181.4	691.127	2023.75	713.402	230.152	516.182	74.7323	571.155	0	201.863	65816	302.106	29.7433	1279.56	4711.06	996.573	33.7277	130.078	1394.72	801.806	791.365	2621.58	0	0.97295	1824.78	4391.7	24.244	1.02218
	12	3	PEG	PEG 15% Pellet	PEG	0.15	Pellet	328.772	108.862	2942.95	14.509	88415.4	9.92612	3508.48	67400.8	1046.62	1954.24	48051.6	23.991	1770.61	1191.76	14645.1	598.22	1928.93	680.672	214.595	454.074	65.6168	510.509	0	191.142	58997.3	273.555	25.7055	1192.1	4245.3	943.241	30.0943	128.279	1243.68	733.155	689.886	2356.29	0	0.923284	1713.09	4146.09	22.0671	0.883781
	13	1	PEG	PEG 30% Supernatant	PEG	0.3	Supernatant	622.858	42.4418	5218.72	42.7153	13157.5	4.02611	2111.24	1545.85	2521.07	2082.56	8722.88	3.89075	1470.25	2100.94	4100.13	1049.44	380.932	103.789	46.5966	226.923	1.00447	222.354	6.03549	25.8377	20940.7	2051.85	81.2184	4897.03	12.5025	218.91	4.03747	219.254	43.364	4435.96	896.421	140.666	30.3182	18.9978	745.571	329.888	65.3484	2.8392
	14	2	PEG	PEG 30% Supernatant	PEG	0.3	Supernatant	683.716	47.0276	5963.52	48.1529	15268.3	4.54463	2410.34	1676.89	2679.32	2450.01	9960.44	4.36587	1533.2	2174.17	4733.06	1227.42	412.634	118.96	53.023	233.412	1.10245	259.667	6.61297	30.181	23758.6	2170.24	89.829	5282.39	15.0074	247.745	4.22021	230.606	47.3596	4975.78	1019.09	161.033	32.9545	20.8965	777.79	381.359	74.423	3.27968
	15	3	PEG	PEG 30% Supernatant	PEG	0.3	Supernatant	732.98	46.712	5688.42	45.3133	14727.8	4.0973	2331.82	1679.79	2660.13	2292.34	9765.93	4.41142	1610.89	2160.26	4550.59	1140.35	390.895	119.288	52.3969	226.906	1.0601	243.225	6.3536	29.4906	22837.1	2241.77	88.6474	5538.45	13.6612	249.09	4.41036	227.88	48.6248	4526.27	972.799	148.016	34.9046	20.2789	807.559	378.205	72.4183	3.38215
	16	1	PEG	PEG 30% Pellet	PEG	0.3	Pellet	224.384	69.4852	17167.5	15.5697	7194.88	22.7949	3734.56	5922.37	948.939	141.656	53631.6	10.6657	569.584	993.988	11377.7	373.996	82.6422	646.66	3272.14	356.259	41.4528	390.616	4.46181	92.7447	70811.6	21212.3	50.3708	1048.64	2470	437.034	20.7054	10.6917	982.123	477.891	7852.11	1355.94	2.7436	0.901832	580.042	3859.62	16.6396	1.79361
	17	2	PEG	PEG 30% Pellet	PEG	0.3	Pellet	205.511	65.9174	17135.9	14.4193	7011.49	21.2404	3723.47	5552.38	960.851	132.532	51173.4	10.3924	524.052	982.445	10586.5	352.038	79.2995	654.632	3071.5	345.757	41.9941	362.368	4.46726	94.0635	65165.1	20185.8	48.2651	990.178	2470.6	425.695	20.3471	10.6346	946.595	471.726	7304.95	1224.04	2.68396	0.865283	577.85	3835.03	15.7263	1.77747
	18	3	PEG	PEG 30% Pellet	PEG	0.3	Pellet	211.319	72.9244	18311.4	16.0053	7538.09	23.6034	4048.66	5962.48	1023.02	137.055	52636	11.4085	570.274	1042.96	11671.1	388.65	84.2629	660.227	3217.76	377.496	43.7137	407.695	4.59865	97.2741	74463.3	20813.2	52.8746	1031.98	2615.98	452.166	21.175	11.1403	1052.79	492.439	8264.84	1326.82	2.68907	0.93843	630.474	4136.7	16.3339	1.84002
	19	1	Salt	Salt 90 mM Supernatant	Salt	90 mM	Supernatant	78.8711	24.7308	199.658	52.1455	22982.4	26.9063	283.892	17983.8	123.837	301.284	12747.1	2.95138	130.081	25.3238	2197.19	147.394	128.276	156.33	28.2421	60.2432	4.0833	5.02372	6.15834	10.924	818.867	1793.86	20.726	33.6776	149.176	7.55534	5.08584	27.923	7.2809	95.1018	116.558	198.904	4.07187	2.84214	193.522	107.402	4.09045	1.76787
	20	2	Salt	Salt 90 mM Supernatant	Salt	90 mM	Supernatant	82.1886	23.0895	196.203	49.1835	22782.4	27.2908	270.962	17719.3	118.112	317.539	12967.6	2.22151	134.505	23.9324	2140.48	149.024	127.868	158.817	25.6128	62.635	3.24511	4.597	5.66207	10.1766	843.2	1827.53	18.3097	32.7746	149.363	6.67238	4.51109	27.6057	6.62481	93.0953	111.75	184.098	3.44811	2.24247	190.678	115.54	3.35314	1.16514
	21	3	Salt	Salt 90 mM Supernatant	Salt	90 mM	Supernatant	67.8227	19.4329	181.634	45.1542	18624.6	22.5637	228.639	14218.8	97.8557	272.422	11086.8	1.86551	113.249	21.1663	1861.99	125.785	105.845	138.748	22.906	48.9586	2.8792	3.75608	4.72559	8.12223	721.872	1459.54	15.5406	26.1547	120.495	5.48748	3.77987	24.4013	5.80949	78.7157	98.8192	159.632	2.68762	1.9538	167.941	91.5085	2.76401	0.936186
	22	1	Salt	Salt 90 mM Pellet	Salt	90 mM	Pellet	253.094	45.1927	4302.04	4.73662	20296.5	7.26298	1443.21	16281	1614.41	1741.6	10705.3	2.46537	1047.38	49.4975	4427.1	628.57	153.616	328.099	95.0186	302.658	7.21503	20.8934	9.44172	19.1274	1350.93	2246.69	102.135	2264.74	128.306	55.1367	6.15183	24.6291	15.6679	110.653	648.168	1.23741	32.1954	2.4279	560.778	16.0071	76.8427	3.47263
	23	2	Salt	Salt 90 mM Pellet	Salt	90 mM	Pellet	208.697	36.4375	3680.3	4.07166	15786.4	5.8706	1102.62	13459.3	1241.7	1390.84	8392.46	1.94302	859.458	39.6675	3547.95	489.642	113.26	256.7	76.0076	245.293	5.94073	17.9644	7.8331	15.913	1071.7	1811.58	85.9785	1875.08	111.594	45.998	4.77728	21.3316	12.8425	88.6503	511.016	0.949324	27.0304	2.01646	478.78	12.4664	56.6137	3.01338
	24	3	Salt	Salt 90 mM Pellet	Salt	90 mM	Pellet	187.937	32.3032	3330.94	3.50885	14611.3	5.3421	1035.37	12920	1168.5	1317.11	8079.93	1.75018	744.418	37.0855	3255.08	449.141	111.876	240.448	66.0784	240.344	5.31992	16.5693	7.35942	14.2281	1032.32	1656.87	73.6257	1636.91	95.7419	43.5914	4.46729	18.7042	11.5203	87.0695	482.073	0.892545	23.9148	1.71421	456.972	11.5572	54.3797	2.75183
	25	1	Salt	Salt 180 mM Supernatant	Salt	180 mM	Supernatant	50.8004	11.131	382.067	46.8113	10472	28.3543	155.762	13587.5	76.4367	342.135	5571.08	0.931598	170.149	23.7855	423.634	44.0747	40.2724	132.139	41.2542	47.1692	0.943845	2.77878	2.7171	3.70263	3504.27	1209.97	11.993	122.942	12.005	1.83852	1.85261	11.0519	1.75962	73.2623	16.9134	60.0554	2.69911	3.48756	40.1326	32.5484	6.26306	0
	26	2	Salt	Salt 180 mM Supernatant	Salt	180 mM	Supernatant	54.6329	12.0765	426.181	52.8428	11365	32.8684	183.473	14844.8	86.2339	373.754	6440.91	1.0436	182.525	27.1102	479.478	48.2662	47.0097	137.931	45.8593	51.3514	1.01109	2.92706	3.06292	4.08723	3868.62	1353.25	13.2449	138.069	13.2609	2.02817	1.9685	12.0025	2.13715	78.5631	18.3153	65.9911	3.10462	4.1361	44.3906	36.9326	7.2759	0
	27	3	Salt	Salt 180 mM Supernatant	Salt	180 mM	Supernatant	53.938	12.2083	440.16	56.7659	11498.2	33.2196	183.149	14872.4	91.143	414.467	6179.95	0.976128	202.175	25.8387	501.717	49.3225	45.5273	149.017	45.6959	54.9481	0.996387	3.14812	3.07394	4.01543	4039.88	1344.33	13.1292	143.32	13.1013	2.03595	2.08154	12.3615	2.00587	81.329	17.895	62.838	3.05023	4.18162	45.3349	39.7179	7.12028	0
	31	1	Salt	Salt 180 mM Pellet	Salt	180 mM	Pellet	190.711	30.9821	5381.61	33.3354	11993.6	3.88408	799.257	13270.6	1415.83	3411.97	600.767	5.10633	901.899	350.978	1968.89	790.918	142.122	311.844	77.9944	171.682	4.80252	18.827	8.1184	16.5782	15460.3	2028.27	62.5247	1223.62	98.1686	3.9862	1.99651	62.7901	12.7823	3065.32	620.975	72.1336	23.3386	14.1145	361.402	72.2851	44.6864	1.98456
	32	2	Salt	Salt 180 mM Pellet	Salt	180 mM	Pellet	196.586	31.3102	5273.72	35.387	11309.6	4.27308	782.465	13012.1	1353.54	3414.37	580.746	4.88001	883.604	341.457	1989.87	754.66	137.459	334.231	80.6048	167.992	5.26905	19.654	8.05204	16.2822	16895.7	1992.92	61.7978	1313.12	99.4864	4.22567	2.05096	62.5568	13.5104	3074.66	633.023	76.1838	25.1229	14.2382	368.344	79.4737	48.285	2.01661
	33	3	Salt	Salt 180 mM Pellet	Salt	180 mM	Pellet	179.017	32.0934	5186.25	34.7974	12003.2	4.02164	787.055	13103.5	1362.29	3346	602.681	5.23716	857.296	336.673	1960.14	744.036	137.543	334.318	81.932	162.702	5.15193	19.3683	8.18715	15.8548	16532.7	1989.05	64.4489	1314.8	100.726	3.96692	2.04192	60.3798	13.2884	2918	630.672	76.9904	24.6114	14.2732	375.48	76.5936	47.0848	2.08823
[truncated: 34 more columns]
