# Supplementary material for: Comparative genomics and metabolomics reveal phytohormone production, nutrient acquisition, and osmotic stress tolerance in Azotobacter chroococcum W5
Source: Front Microbiol. 2025 Jul 22;16:1626016. doi: 10.3389/fmicb.2025.1626016 (PMC12322734; doi:10.3389/fmicb.2025.1626016)
Supplement: Supplementary file 8 [file Table_8.xlsx]

## Sheet: Metabolite
Additional Table 8. Metabolic analysis of Azotobacter chroococcum W5 for supernatant and cell lysate in different growth conditions.
Supernatant/ pellet	Supernatant								Pellet
Treatment	Control	PEG	PEG	Salt	Salt				Control	PEG	PEG	Salt	Salt
Dose	Nil	0.15	0.3	90 mM	180 mM				Nil	0.15	0.3	90 mM	180 mM
Lactate	244	319	644	79	86.5				394	371	237	211	186
Glycolate	22	3	43	23.5	15				7	118	77	37	31
Alanine	2844	3962	5327	245	435				304	3199	19447	3674	5203
ß-Aminoisobuttersäure	3	39	43	52.5	57.5				22	16	17	4	34
Valine	17675	17123	13626	20352.5	11684.5				99338	100717	8037	16463	11596
Urea	8	6	4	55	23.5				28	11	25	6	4
Ethanolamin	1302	1351	2164	198	144				6882	3887	4253	1163	778
Leucine	21479	19106	1548	16918.5	14663.5				83475	72548	6445	13854	12936
Glycerol	943	1423	2482	110	107				794	1171	1084	1307	1357
Proline	157	2618	2155	157	394.5				2233	2155	152	1445	3341
Isoleucine	11598	11914	8983	12286.5	6255				617	52571	58192	8826	586
Maleinsäure	12	23	4	2	1.5				1	26	12	2	5
Glycine	1661	1448	1457	100.5	102				1991	1983	615	861	868
Succinate	2019	21	2032	24.5	28.5				1805	1342	1116	41	338
Uracil	3217	5033	4226	2205.5	540				16292	16168	12432	3647	1944
Glycerate	1019	1223	1079	140	50.5				73	682	412	509	752
Fumarate	144	261	374	63	25.5				2084	2073	91	123	137
Serine	73	13	108	80	79				505	726	725	268	322
Threonine	2	35	48	26.5	45.5				205	236	3534	77	79
Thymine	134	217	217	63.5	61.5				582	505	399	256	165
ß-Alanine	3	2	1	3	1				64	72	47	6	5
Homoserine	252	243	229	4	3				343	553	429	18	19
Glutamine	9	7	6	4.5	3				6	0	5	8	8
Malate	29	44	27	18	4.5				127	203	105	16	16
Pyroglutamate	13636	17937	21325	4192.5	4052.5				60364	66152	77781	1122	16057
Methionine	3036	2839	2041	1821	1525.5				30316	300	22994	1856	1974
Cytosine	54	74	82	20	14.5				13	29	56	85	62
L-Aspartate	2695	5243	4963	180	131.5				2057	1273	1135	1876	1265
4-Aminobutyrate	114	14	13	72	10				599	4683	2793	109	98
Cysteine	76	133	226	30.5	13				719	1015	486	47	4
ThreonicAcid	2	3	4	4	2				32	33	23	5	2
2-Hydroxyglutarate	4	73	214	27	12.5				186	136	12	21	61
Ornithin Citrullin Argenine	25	38	44	7.5	2.5				798	1386	1102	13	13
Glutamate	1564	2593	4401	89	81.5				645	811	533	93	2975
Phenylalanine	254	427	912	57.5	107.5				519	765	8657	533	619
Homocysteine	14	17	142	165	64				3491	2566	1444	1	74
Arabinose	3	16	31	2.5	2				9	0	3	27	24
Ribose	18	2	19	2.5	3.5				14	1	1	2	14
2-Aminoadipate	431	2619	736	189.5	49				2002	1839	661	486	363
Putrescine	496	481	344	81.5	34.5				661	4476	4373	13	75
Glycerol-2-Phosphate	109	94	67	4	4				2	24	18	61	46
Rhamnose_MeOX1	2	2	3	0.5	0				3	1	2	3	2
cis-Aconitate	63	6	61	64.5	62.5				88	65	75	65	6
Rhamnose_MeOX2	128	122	122	73.5	13				121	141	139	134	124
Glutamin_3TMS	33	49	49	41	16				174	195	235	28	34
Glycerol-3-P	1315	898	533	13.5	25				67	133	89	592	356
Shikimate	0	0	0	0	1.5				105	127	11	0	1
Citrullin_Ornithin_Argenin_4TMS	1195	73	501	313	42				14507	11865	1048	27	116
Arginine-NH3_3TMS	52	79	127	33	14				3228	466	5221	52	53
Citrate	36	33	115	141	5				2004	1889	145	231	242
Adenine	54	1729	2298	79.5	112				186	174	244	1862	979
Fructose_MEOX1	39	3	43	9	15.5				24	183	188	11	17
Gluconate-1,5-lactone	293	476	1694	10.5	17				21	4	73	63	52
Fructose_MEOX2	23	16	25	7.5	10				8	3	26	7	1
Galactose_MeOX1_5TMS	0	0	0	0	1.5				0	7	26	0	0
Glucose_MEOX1_5TMS	596	305	242	592	377				67	65	1	396	404
Lysine	511	634	529	1197	817				19613	15436	11637	806	797
Galactose_MeOX2_5TMS	0	0	1	0.5	1				562	15	0	0	0
Tyrosine	11	327	283	41	49				7	1	1	179	185
Glucose_MEOX2_5TMS	53	7	4	5	4.5				0	0	0	5	7
Mannitol_6TMS	1254	1431	2571	5.5	6				2074	142	1327	101	92
Glucuronsäure_MEOX1	1	1	2	0	0.5				5	12	22	6	4
Pantothensäure	42	47	28	18.5	10				174	15	67	25	28
HexadecanoicAcid	3284	3167	2967	595	475.5				632	1112	1066	3355	3063
Gluconate	373	573	1525	14.5	8.5				113	214	122	8	77
Glucuronsäure_MEOX2	3	2	2	2.5	0				3	4	1	2	0
myo-Inositol	126	127	11	171.5	82				2347	2486	1646	137	108
Ribose-5-P	79	49	23	1.5	1				19	1	4	29	2
Tryptophane	78	62	53	25	8				1451	1011	648	21	11
OctadecanoicAcid	798	784	738	714.5	354.5				463	816	796	92	778
Spermidine	35	33	25	5	3.5				47	97	45	41	16
Myo-Inositol-P	3	2	2	4	2				88	162	66	4	2
Adenosine_4TMS	549	732	557	18.5	11.5				223	277	81	1073	66
Saccharose_8TMS	1	7	7	21	39				24	23	38	43	265
Trehalose	47	18	27	15.5	21.5				75	109	46	2	17
AMP	1926	74	373	1.5	1.5				51	3	13	243	148
